# Supplementary material for: Integrative microRNA-gene expression network analysis in genetic hypercalciuric stone-forming rat kidney
Source: PeerJ. 2016 Mar 31;4:e1884. doi: 10.7717/peerj.1884 (PMC4824905; doi:10.7717/peerj.1884)
Supplement: Table S2 — Information on differentially expressed miRNAs. [file peerj-04-1884-s002.xlsx]

## Sheet: dysregulated-miRNA
Probe Set ID	miRNA_miRBase-20th	P-value	FDR	Geom mean of intensities in class GHS	Geom mean of intensities in class NOR	Fold-change	style	GeneChip Array	Species Scientific Name	Annotation Date	Sequence Type	Sequence Source	Alignments	Sequence Length	Sequence	Accession	Genome Context	Clustered miRNAs within 10kb	NOR1_(miRNA-4_0).rma-dabg-Signal	NOR1_(miRNA-4_0).rma-dabg-Detection	NOR2_(miRNA-4_0).rma-dabg-Signal	NOR2_(miRNA-4_0).rma-dabg-Detection	NOR3_(miRNA-4_0).rma-dabg-Signal	NOR3_(miRNA-4_0).rma-dabg-Detection	GHS1_(miRNA-4_0).rma-dabg-Signal	GHS1_(miRNA-4_0).rma-dabg-Detection	GHS2_(miRNA-4_0).rma-dabg-Signal	GHS2_(miRNA-4_0).rma-dabg-Detection	GHS3_(miRNA-4_0).rma-dabg-Signal	GHS3_(miRNA-4_0).rma-dabg-Detection
20501495	rno-miR-184	0.0006903	0.222	5.68	166.3	29.4118	up	miRNA-4_0	Rattus norvegicus	13-May-14	miRNA	miRBase	8:94692582-94692603 (-)	22	UGGACGGAGAACUGAUAAGGGU	MIMAT0000861	---	---	2.83251	P	2.71363	P	2.21808	P	6.80898	P	7.03356	P	8.16768	P
20501352	rno-miR-21-3p	0.0011977	0.222	2.68	11.23	4.16667	up	miRNA-4_0	Rattus norvegicus	13-May-14	miRNA	miRBase	10:74864515-74864536 (-)	22	CAACAGCAGUCGAUGGGCUGUC	MIMAT0004711	---	---	1.44314	A	1.97825	P	1.09255	A	3.62013	P	3.69491	P	3.0295	P
20506547	rno-miR-672-5p	0.0473719	0.544	331.05	895.34	2.7027	up	miRNA-4_0	Rattus norvegicus	13-May-14	miRNA	miRBase	X:92107955-92107977 (-)	23	UGAGGUUGGUGUACUGUGUGUGA	MIMAT0005327	---	---	8.27642	P	8.55966	P	8.52449	P	9.84069	P	9.03061	P	10.4247	P
20524605	rno-miR-6324	0.0189925	0.544	14.15	34.99	2.5	up	miRNA-4_0	Rattus norvegicus	13-May-14	miRNA	miRBase	11:36339331-36339353 (-)	23	UCAGUAGGCCAGACAGCAAGCAC	MIMAT0025063	---	---	3.92306	P	3.66829	P	4.12479	P	5.27667	P	5.62458	P	4.36236	P
20501484	rno-miR-154-5p	0.0288986	0.544	9.04	19.33	2.12766	up	miRNA-4_0	Rattus norvegicus	13-May-14	miRNA	miRBase	6:134419685-134419706 (+)	22	UAGGUUAUCCGUGUUGCCUUCG	MIMAT0000856	---	rno-mir-134 // 6:134415632-134415704 (+) /// rno-mir-154 // 6:134419671-134419754 (+) /// rno-mir-377 // 6:134421775-134421846 (+) /// rno-mir-412 // 6:134424656-134424725 (+) /// rno-mir-541 // 6:134423740-134423829 (+) /// rno-mir-382 // 6:134415263-134415342 (+) /// rno-mir-485 // 6:134416384-134416462 (+) /// rno-mir-409a // 6:134424504-134424580 (+) /// rno-mir-369 // 6:134424778-134424856 (…	3.7716	P	3.34169	P	2.66339	P	4.46278	P	4.17897	P	4.05434	P
20506564	rno-miR-770-3p	0.040784	0.544	2.12	3.47	1.63934	up	miRNA-4_0	Rattus norvegicus	13-May-14	miRNA	miRBase	6:134141406-134141422 (+)	17	GUGGGCCUGACGUGGAG	MIMAT0017317	ENSRNOT00000005908 // antisense // intron // 26 /// ENSRNOT00000006054 // antisense // intron // 27	rno-mir-673 // 6:134149777-134149859 (+) /// rno-mir-770 // 6:134141361-134141436 (+)	0.868414	A	1.11726	A	1.51926	P	1.84334	P	1.75823	P	1.66099	P
20506551	rno-miR-674-5p	0.0030392	0.36	540.85	861.31	1.5873	up	miRNA-4_0	Rattus norvegicus	13-May-14	miRNA	miRBase	3:103253467-103253488 (+)	22	GCACUGAGAUGGGAGUGGUGUA	MIMAT0005329	---	---	9.19858	P	9.28203	P	9.00454	P	9.7521	P	9.6911	P	9.68516	P
20504247	rno-miR-376a-3p	0.0266599	0.544	1.42	2.14	1.51515	up	miRNA-4_0	Rattus norvegicus	13-May-14	miRNA	miRBase	6:134404740-134404760 (+)	21	AUCGUAGAGGAAAAUCCACGU	MIMAT0003198	---	rno-mir-300 // 6:134405237-134405315 (+) /// rno-mir-543 // 6:134397158-134397237 (+) /// rno-mir-539 // 6:134408917-134408992 (+) /// rno-mir-494 // 6:134394868-134394950 (+) /// rno-mir-376c // 6:134403524-134403607 (+) /// rno-mir-376b // 6:134404180-134404265 (+) /// rno-mir-376a // 6:134404690-134404771 (+) /// rno-mir-381 // 6:134407700-134407760 (+) /// rno-mir-487b // 6:134408209-13440829…	0.560341	A	0.582645	P	0.619982	P	0.788268	P	1.53943	P	0.843114	A
20501416	rno-miR-99b-3p	0.0496679	0.544	125.36	156.95	1.25	up	miRNA-4_0	Rattus norvegicus	13-May-14	miRNA	miRBase	1:56487013-56487034 (+)	22	CAAGCUCGUGUCUGUGGGUCCG	MIMAT0004725	---	rno-let-7e // 1:56487134-56487226 (+) /// rno-mir-99b // 1:56486969-56487038 (+) /// rno-mir-125a // 1:56487580-56487664 (+) /// rno-mir-3596c // 1:56487125-56487241 (-)	7.21778	P	7.10013	P	6.83975	P	7.2595	P	7.28285	P	7.21736	P
20501476	rno-miR-146a-5p	0.0402081	0.544	2615.89	3074.76	1.17647	up	miRNA-4_0	Rattus norvegicus	13-May-14	miRNA	miRBase	10:28476425-28476446 (-)	22	UGAGAACUGAAUUCCAUGGGUU	MIMAT0000852	---	---	11.5325	P	11.4667	P	11.3079	P	11.6064	P	11.6057	P	11.4238	P
20517064	rno-miR-203b-3p	0.0182883	0.544	176.86	114.13	0.645161	down	miRNA-4_0	Rattus norvegicus	13-May-14	miRNA	miRBase	6:136932100-136932121 (-)	22	UUGAACUGUUAAGAACCACUGG	MIMAT0017800	---	rno-mir-203a // 6:136932089-136932185 (+) /// rno-mir-203b // 6:136932075-136932189 (-)	7.52052	P	7.47526	P	7.65143	P	6.67917	P	7.22399	P	6.47756	P
20504265	rno-miR-20b-3p	0.0321763	0.544	2.47	1.58	0.636943	down	miRNA-4_0	Rattus norvegicus	13-May-14	miRNA	miRBase	X:139741076-139741097 (-)	22	ACUGCAGUGUGAGCACUUCUGG	MIMAT0003212	ENSRNOT00000040122 // sense // intron // 4	rno-mir-19b-2 // X:139740932-139741027 (-) /// rno-mir-92a-2 // X:139740802-139740893 (-) /// rno-mir-363 // X:139740651-139740737 (-) /// rno-mir-20b // X:139741071-139741142 (-) /// rno-mir-17-2 // X:139741444-139741521 (-)	1.7775	P	1.28348	P	1.10346	P	0.614912	A	0.706149	A	0.528575	A
20501530	rno-miR-206-3p	0.0065784	0.407	180.92	80.89	0.446429	down	miRNA-4_0	Rattus norvegicus	13-May-14	miRNA	miRBase	9:19402035-19402056 (+)	22	UGGAAUGUAAGGAAGUGUGUGG	MIMAT0000879	---	rno-mir-206 // 9:19401985-19402068 (+) /// rno-mir-133b // 9:19405870-19405953 (+)	7.2206	P	7.93647	P	7.58858	P	6.51846	P	6.34169	P	6.03063	P
20506513	rno-miR-196c-3p	0.0286575	0.544	248.69	94.74	0.380228	down	miRNA-4_0	Rattus norvegicus	13-May-14	miRNA	miRBase	10:84995995-84996016 (+)	22	ACAACAACACCAAACCACCUGA	MIMAT0017299	ENSRNOT00000031045 // antisense // intron // 2	---	7.65814	P	8.33415	P	8.13021	P	6.43249	P	7.37104	P	5.77117	P
20501461	rno-miR-138-5p	0.0184259	0.544	256.98	81.29	0.316456	down	miRNA-4_0	Rattus norvegicus	13-May-14	miRNA	miRBase	19:11114711-11114733 (-) /// 8:127390300-127390322 (+)	23	AGCUGGUGUUGUGAAUCAGGCCG	MIMAT0000844	ENSRNOT00000025377 // sense // intron // 8 /// ENSRNOT00000064555 // antisense // intron // 22 /// ENSRNOT00000066932 // antisense // intron // 21	---	8.23374	P	8.05603	P	7.97474	P	5.47085	P	6.65088	P	6.79058	P
20501525	rno-miR-203a-3p	0.0340795	0.544	810.64	247.23	0.304878	down	miRNA-4_0	Rattus norvegicus	13-May-14	miRNA	miRBase	6:136932140-136932161 (+)	22	GUGAAAUGUUUAGGACCACUAG	MIMAT0000876	---	rno-mir-203a // 6:136932089-136932185 (+) /// rno-mir-203b // 6:136932075-136932189 (-)	9.64241	P	9.71053	P	9.88373	P	7.84195	P	9.02139	P	6.86303	P
20513747	rno-miR-201-3p	0.03048	0.544	10.84	2.75	0.253807	down	miRNA-4_0	Rattus norvegicus	13-May-14	miRNA	miRBase	X:154169153-154169174 (-)	22	UGAACAGCGCCUUUCUGUGUAG	MIMAT0017364	---	rno-mir-201 // X:154169141-154169220 (-) /// rno-mir-547 // X:154169439-154169519 (-) /// rno-mir-3585 // X:154164067-154164184 (-)	2.76908	P	3.90607	P	3.88593	P	1.00371	A	2.53047	P	0.720678	A
20501463	rno-miR-138-1-3p	0.0048499	0.36	46.69	5.11	0.109409	down	miRNA-4_0	Rattus norvegicus	13-May-14	miRNA	miRBase	8:127390338-127390359 (+)	22	CGGCUACUUCACAACACCAGGG	MIMAT0004734	ENSRNOT00000064555 // antisense // intron // 22 /// ENSRNOT00000066932 // antisense // intron // 21	---	5.98367	P	5.63477	P	5.26477	P	1.44244	A	3.47347	P	2.0178	P
20506538	rno-miR-484	0.0041757	0.36	111.5	9.3	0.0834028	down	miRNA-4_0	Rattus norvegicus	13-May-14	miRNA	miRBase	10:826415-826436 (-)	22	UCAGGCUCAGUCCCCUCCCGAU	MIMAT0005319	ENSRNOT00000072296 // antisense // intron // 3	---	7.00672	P	7.13202	P	6.51197	P	3.23809	P	4.32843	P	1.96073	A
