# Supplementary material for: Integrative microRNA-gene expression network analysis in genetic hypercalciuric stone-forming rat kidney
Source: PeerJ. 2016 Mar 31;4:e1884. doi: 10.7717/peerj.1884 (PMC4824905; doi:10.7717/peerj.1884)
Supplement: Table S5 — The list of intersecting genes between predicted target mRNAs and differentially expressed mRNAs. [file peerj-04-1884-s005.xlsx]

## Sheet: intersection genes
Gene Symbol
Aass
Aatf
Abhd10
Abhd3
Abtb2
Ace
Acsf2
Acvr2a
Acy3
Ada
Adam10
Adh1
Adh6
Adhfe1
Adrbk2
Aen
Aff4
Agpat9
Agtr1b
Aim1
Ak7
Akap12
Akr1c19
Aktip
Alb
Aldh2
Alg14
Alg2
Alkbh8
Alx1
Amigo2
Amotl2
Amt
Amz2
Anapc1
Angpt4
Angptl4
Ankib1
Ankrd10
Ankrd12
Ankrd26
Ankrd39
Ankrd6
Anpep
Ap2a1
Apbb3
Aplnr
Apold1
Arfgap2
Arhgap12
Arhgef2
Arid4a
Arid5a
Arl5b
Arl5c
Arl6ip6
Armc5
Arpc4
Arvcf
As3mt
Asb11
Asb3
Ash1l
Astn1
Atf7
Atg7
Atm
Atmin
Atp2b3
Atp2b4
Atp6v0c
Azgp1
Azin1
B3gnt5
B3gntl1
B4galnt1
B4galt6
Baalc
Bach1
Banp
Baz1b
Bbs1
Bbs10
Bbs7
Bcat1
Bckdk
Bcl10
Bcorl1
Bend5
Bet1l
Bhmt
Bin1
Bms1
Bri3bp
Btbd2
Btbd3
Btbd7
C1qtnf9
Cacnb2
Cadps2
Calcr
Capn1
Capn9
Capns1
Car7
Casc4
Casp2
Casq1
Casr
Cblb
Cbx3
Ccdc117
Ccdc125
Ccdc126
Ccdc32
Ccdc47
Ccdc62
Ccdc77
Ccdc82
Ccdc93
Ccl27
Ccng2
Ccnjl
Ccrl2
Ccrn4l
Cd164
Cd200
Cd69
Cd83
Cdc14b
Cdc37l1
Cdc42bpa
Cdc42ep3
Cdc42ep4
Cdh11
Cdh2
Cdh3
Cdh6
Cdkn1a
Cdkn1b
Cdkn1c
Cdx2
Ceacam1
Cebpb
Cfi
Cftr
Chac2
Chchd10
Chordc1
Chrd
Clasp1
Cldn17
Cldn22
Cldn6
Clec14a
Clk2
Cml1
Cmpk2
Cmtm7
Cnot4
Cnot6
Cnot8
Coch
Cog6
Col8a2
Colec12
Coq10b
Coq6
Cox4i1
Cpeb4
Cpne7
Cpped1
Cpsf4
Cpsf7
Crabp2
Creb3l2
Crebl2
Crem
Crip2
Crnkl1
Cryz
Csf2rb
Csnk1d
Cspp1
Csrnp1
Csrp2bp
Ctcf
Ctgf
Ctsa
Ctsd
Ctsf
Cttnbp2
Cttnbp2nl
Cubn
Cxadr
Cxcl1
Cxcl11
Cxcl16
Cxcl2
Cyb5r3
Cycs
Cyfip2
Cyp1b1
Cyp2j4
Cyp2t1
Cyp2u1
Cyp4a1
Cytip
Cyyr1
Dab2ip
Dapk2
Dapl1
Dbn1
Dcp2
Dctn6
Dcun1d2
Ddhd1
Ddit4
Ddt
Ddx17
Ddx58
Def8
Degs1
Depdc5
Dgkz
Dhrs11
Dhtkd1
Dixdc1
Dlc1
Dll4
Dmrt1
Dnajb9
Dnm1
Dnm3
Dnmbp
Dnmt1
Donson
Dos
Dph3
Dpp4
Dpys
Dstyk
Dusp10
Dusp15
Dusp16
Dut
Dyt1
Dzip1l
Ebpl
Edem1
Eed
Eef1e1
Eefsec
Efhd1
Egf
Egfl8
Egflam
Egfr
Egln3
Ehhadh
Eid1
Eif1b
Eif2ak3
Eif3g
Eif4a1
Eif4e3
Elf5
Elovl6
Elovl7
Eltd1
Emb
Enc1
Enpp2
Enpp6
Entpd2
Entpd3
Epn3
Eps8
Ercc5
Erf
Ermp1
Errfi1
Esm1
Ethe1
Etnk2
Evi2a
Exoc8
Extl2
Ezh1
F2rl1
F3
Fa2h
Fabp3
Fahd1
Faim2
Fam111a
Fam134b
Fam167a
Fam178a
Fam46b
Fam53b
Fam63a
Fam63b
Fam81a
Fat3
Fbrsl1
Fbxo4
Fbxo5
Fchsd2
Fga
Fgf9
Fgfrl1
Fig4
Fign
Fjx1
Fkbp5
Flrt1
Flt3
Fmo5
Fosl1
Foxi1
Foxo3
Fv1
Fxyd6
G0s2
Gab1
Gabra1
Gadd45b
Ganc
Gapt
Gatad2a
Gatsl2
Gca
Gcat
Gcgr
Gcnt1
Gdap2
Gem
Ggcx
Ggps1
Giot1
Gja1
Gk5
Gldc
Gltpd1
Gna12
Gnat3
Gng11
Golga1
Got2
Gpatch1
Gpd1
Gpr116
Gpr146
Gpr157
Gpr165
Gpr182
Gpr56
Gpsm2
Gpx1
Grem1
Grina
Gsk3a
Gsta5
Gstm1
Gstt1
Gtf3c4
Gtf3c6
Gtpbp2
Gypc
H2afx
H2afy2
Hapln1
Haus7
Havcr1
Hbegf
Hdac7
Heatr2
Heatr5a
Hebp1
Helz
Herpud1
Hey2
Hfe2
Hhip
Hif3a
Hirip3
Hist2h2be
Hist3h2a
Hlx
Hmgcl
Hmgcs2
Hmgn3
Hmox2
Hnf4g
Hormad1
Hoxb7
Hoxc6
Hoxd10
Hp
Hs6st1
Hspa2
Hspa4l
Hsph1
Htatip2
Hus1
Hyal2
Icam1
Idua
Ier5
Ifit3
Ifngr1
Ift81
Igfbp1
Igfbp4
Igsf10
Ihh
Il22ra1
Il23a
Il2ra
Il6
Ilvbl
Incenp
Inhbb
Inhbc
Inpp4b
Inpp5j
Ipcef1
Ipo4
Iqub
Irak1bp1
Irx1
Isy1
Itpkc
Itpr2
Jrk
Kbtbd11
Kcne1
Kcnj10
Kcnk10
Kcnk5
Kctd6
Kdm4a
Kdm6b
Keg1
Kif3c
Kif5c
Kifc1
Klf11
Klf6
Klf7
Klf9
Klhdc8a
Klhl6
Kpnb1
Krcc1
Krit1
Lats2
Lcn2
Leng1
Lgi3
Lhx1
Lilrb4
Lmo2
LOC100125368
LOC24906
LOC317471
LOC360919
LOC500300
LOC64038
LOC681325
LOC686809
LOC690911
LOC691221
LOC691920
Lpar3
Lpcat1
Lphn1
Lpin2
Lrmp
Lrp11
Lrp6
Lrrc32
Lrrc34
Lrrc8a
Lrrc8d
Lss
Luc7l2
Luc7l3
Lxn
Maff
Mafk
Mal2
Man1c1
Manba
Map2k3
Map3k12
Map3k6
Map3k8
Mapk1ip1l
Mapk6
Mars2
Masp1
Mast3
Matn1
Mavs
Mblac2
Mboat2
Mchr1
Mcm3ap
Me1
Mecom
Med17
Med8
Mef2c
Mei1
Meig1
Meis1
Melk
Mep1a
Metap1
Mettl5
Mfsd4
Mfsd7
Mgat5
MGC95152
Mier1
Mitf
Mllt10
Mlph
Mmgt2
Mmp11
Mmp20
Mmp9
Mocos
Morc2
Morc4
Mov10
Mpdz
Mpp6
Mpped2
Mpst
Mras
mrpl24
Mrpl36
Mrps35
Mrs2
Mrvi1
Msl1
Msra
Mthfd1
Mtmr7
Mtss1l
Mustn1
Myct1
Myo9a
Myof
N5
Nab1
Nans
Napa
Narf
Ncoa3
Ncoa4
Ncoa5
Ndrg3
Ndst1
Ndufa10
Ndufs4
Nek11
Nfil3
Nfkb1
Nfkb2
Nfkbia
Nfkbiz
Nfxl1
Nkd2
Nkiras1
Nme6
Nme7
Nmnat1
Nol12
Nol8
Npc2
Nploc4
Nppc
Nptx1
Nr0b2
Nr1h3
Nr4a3
Nrarp
Nrd1
Nrg1
Nrxn1
Nsd1
Nt5dc1
Nt5dc3
Nuak2
Nup35
Nvl
Oasl
Oat
Ocln
Ogfod2
Ogt
Olr1
Opalin
Ophn1
Otub2
Oxa1l
Oxnad1
P2rx4
P2rx7
Palmd
Pank3
Paxip1
Pc
Pcbp3
Pcdh18
Pcdhb21
Pcif1
Pck1
Pcsk5
Pdcd1
Pde10a
Pde3b
Pde9a
Pdia4
Pdik1l
Pdk2
Pes1
Pex11a
Phc3
Phf19
Phlda1
Phlda2
Pi4kb
Pigl
Pigm
Pign
Pim1
Pink1
Pip4k2b
Pipox
Pitpnc1
Pkib
Pla1a
Pla2g15
Plag1
Plau
Plaur
Pld1
Plekha5
Plekhf2
Plk2
Plxdc1
Pnmal2
Pnpla2
Polb
Polk
Polr3e
Por
Porcn
Pot1b
Ppapdc1b
Ppara
Ppat
Ppcs
Ppdpf
Ppfia3
Ppif
Ppm1h
Ppm1k
Ppp1r12b
Ppp1r15b
Ppp1r9b
Ppp2r1a
Ppp2r4
Prcp
Preb
Prep
Prg4
Prim2
Prkd3
Prkrip1
Prmt2
Prodh
Prom1
Prox1
Prr5
Prss35
Ptges
Ptk2b
Ptp4a1
Ptpn2
Ptpn21
Ptpn3
Pts
Pvrl1
Pxmp4
Pygb
Qdpr
Qser1
Rab11fip4
Rab17
Rab33b
Rab3a
Rabgap1
Rabif
Rad50
Ramp3
Ranbp3l
Rap1gap
Rapgef5
Rarg
Rarres1
Rassf2
Rassf3
Rassf6
Rbl1
Rbl2
Rbm4
Rbm43
Rbm5
Rbp1
Rcan1
Rcsd1
Rdh13
Recql
Rel
Rela
Rem2
Rexo4
Rftn2
Rfx7
RGD1305645
RGD1305713
RGD1306233
RGD1307235
RGD1307704
RGD1308139
RGD1308147
RGD1308350
RGD1308706
RGD1309492
RGD1311595
RGD1311723
RGD1311756
RGD1359108
RGD1359529
RGD1559960
RGD1560010
RGD1563556
RGD1563982
RGD1564788
RGD1564854
RGD1564937
RGD1565043
RGD1565168
RGD1565222
RGD1565374
RGD1565709
RGD1566036
Rgn
Rgs1
Rgs3
Rhobtb3
Rhpn2
Ric3
Rif1
Rilpl1
Rin2
Ripk4
Rnd1
Rnf139
Rnf144a
Rnf152
Rnf34
Rnpc3
Ros1
Rpl19
Rpl28
Rprm
Rps6ka5
Rrp7a
Rrp8
RT1-N3
Rttn
Runx1
S100a13
S1pr1
Sap30l
Scarb1
Scnn1g
Scp2
Sdpr
Sds
Sele
Selk
Selt
Sema3d
Sema4b
Sema4c
Sema4g
Sema5a
Sema6b
Senp8
Sept4
Sept8
Serpina3n
Serpinb12
Serpine1
Serpinh1
Sertad3
Sertad4
Sfrp2
Sgk1
Sh3gl2
Shank2
Shmt2
Siah2
Sin3a
Sipa1l2
Siva1
Ska2
Slamf1
Slc11a1
Slc12a4
Slc13a3
Slc15a1
Slc15a2
Slc16a14
Slc19a1
Slc21a4
Slc22a13
Slc25a12
Slc25a19
Slc25a22
Slc25a25
Slc25a28
Slc25a30
Slc26a1
Slc28a1
Slc2a12
Slc2a6
Slc30a6
Slc33a1
Slc35b3
Slc35c2
Slc35d2
Slc35f5
Slc37a4
Slc39a13
Slc39a14
Slc3a1
Slc45a1
Slc5a8
Slc6a8
Slc9a3r2
Smad6
Smarca2
Smarcad1
Smarcd3
Smc6
Smek2
Smoc2
Snca
Snip1
Snn
Snrnp27
Snrnp35
Snrpa
Snrpd1
Snx1
Snx18
Snx33
Snx5
Socs5
Sorbs1
Sorcs2
Sox4
Spata2L
Spg20
Spry4
Spsb3
Sqstm1
Sra1
Srd5a1
Srm
Ssfa2
Sstr5
St5
Stard5
Stard8
Stat1
Steap1
Steap2
Stox2
Stra6
Stx11
Stxbp6
Styxl1
Sult1c2
Susd2
Syt17
Sytl3
Tagln2
Tanc2
Tardbp
Tbc1d2
Tbc1d8
Tcerg1l
Tcn2
Tdrd3
Tet1
Tex9
Tfam
Tfdp2
Tfpi2
Tfrc
Tgfb2
Tgfbrap1
Tgif1
Thoc2
Thpo
Thumpd3
Tinagl1
Tjap1
Tlr3
Tmed5
Tmem106c
Tmem120a
Tmem141
Tmem14a
Tmem150a
Tmem169
Tmem183a
Tmem184b
Tmem185b
Tmem2
Tmem200a
Tmem204
Tmem229b
Tmem38b
Tmem50b
Tmem55a
Tmem72
Tmem9
Tmod4
Tmprss13
Tnfrsf21
Tnrc6a
Tnrc6b
Tom1
Tor1b
Tox
Tpm3
Tppp
Tppp3
Tpst2
Traf3
Trak1
Trappc2
Trim14
Trim32
Trim37
Trim5
Trim59
Trmt61a
Trpm7
Trps1
Tsc22d1
Tsku
Tsnax
Tspan12
Tspan14
Tspan4
Tspan5
Tspyl3
Ttc38
Ttc9c
Ttpa
Ttpal
Tuft1
Txndc11
Ubac1
Ube2n
Ubox5
Ubp1
Uhrf2
Unc5c
Upf2
Usp1
Usp26
Usp29
Usp45
Usp54
Vasn
Vav3
Vcam1
Vdr
Vnn1
Vof16
Wbscr22
Wdfy1
Wdr1
Wdr89
Wee1
Wfdc6a
Whsc1
Wisp1
Wnk1
Wwc2
Wwp1
Xbp1
Xkr8
Yeats2
Ythdc1
Zbed4
Zbtb11
Zbtb26
Zbtb43
Zc3h8
Zc3hav1
Zcchc4
Zdhhc23
Zdhhc3
Zdhhc8
Zfp1
Zfp189
Zfp192
Zfp318
Zfp322a
Zfp329
Zfp347
Zfp36
Zfp365
Zfp385a
Zfp385c
Zfp426
Zfp445
Zfp455
Zfp458
Zfp68
Zhx3
Zim1
Zmym2
Zscan12
Zswim1
Zswim4
Zufsp
Zyx
