# Supplementary material for: Integrative microRNA-gene expression network analysis in genetic hypercalciuric stone-forming rat kidney
Source: PeerJ. 2016 Mar 31;4:e1884. doi: 10.7717/peerj.1884 (PMC4824905; doi:10.7717/peerj.1884)
Supplement: Table S6 — Information on differential GO terms. [file peerj-04-1884-s006.xlsx]

## Sheet: upregulated GOs
go_id	go_name	go_diffgene_count	go_gene_count	enrichment	pvalue	FDR
GO:0043066	negative regulation of apoptotic process	28	478	5.27443	5.53034e-12	1.00873e-08
GO:0032496	response to lipopolysaccharide	19	211	8.10805	1.51933e-11	1.38563e-08
GO:0006954	inflammatory response	17	189	8.09902	2.11218e-10	1.15739e-07
GO:0007165	signal transduction	23	377	5.49328	2.53815e-10	1.15739e-07
GO:0071347	cellular response to interleukin-1	9	48	16.8829	1.09298e-08	3.88803e-06
GO:0045944	positive regulation of transcription from RNA polymerase II promoter	29	715	3.65206	1.27896e-08	3.88803e-06
GO:0014070	response to organic cyclic compound	16	230	6.2638	3.29652e-08	8.58979e-06
GO:0008285	negative regulation of cell proliferation	18	308	5.2622	5.94266e-08	1.15701e-05
GO:0033590	response to cobalamin	4	4	90.0421	6.01314e-08	1.15701e-05
GO:0042493	response to drug	22	462	4.28772	6.34324e-08	1.15701e-05
GO:0006468	protein phosphorylation	19	353	4.84646	8.88401e-08	1.47313e-05
GO:0042542	response to hydrogen peroxide	9	65	12.4674	1.76279e-07	2.67944e-05
GO:0009617	response to bacterium	7	33	19.0998	2.66e-07	3.73054e-05
GO:0001889	liver development	11	115	8.61272	2.86336e-07	3.73054e-05
GO:0001666	response to hypoxia	15	242	5.58112	4.40694e-07	5.17554e-05
GO:0034097	response to cytokine stimulus	10	95	9.47811	4.53994e-07	5.17554e-05
GO:0071356	cellular response to tumor necrosis factor	8	54	13.3396	5.82008e-07	6.24461e-05
GO:0007584	response to nutrient	11	125	7.9237	6.75558e-07	6.84565e-05
GO:0007157	heterophilic cell-cell adhesion	6	25	21.6101	1.07843e-06	0.000103529
GO:0008286	insulin receptor signaling pathway	7	45	14.0065	2.51851e-06	0.000229688
GO:0030307	positive regulation of cell growth	8	67	10.7513	3.21587e-06	0.000279321
GO:0002526	acute inflammatory response	5	17	26.483	3.67148e-06	0.000304399
GO:0034405	response to fluid shear stress	4	8	45.021	4.06282e-06	0.0003222
GO:0071222	cellular response to lipopolysaccharide	9	97	8.35442	5.75861e-06	0.000437655
GO:0007155	cell adhesion	14	260	4.84842	6.26732e-06	0.000457264
GO:0050829	defense response to Gram-negative bacterium	5	20	22.5105	8.9491e-06	0.000627814
GO:0030154	cell differentiation	14	271	4.65162	1.01723e-05	0.000687197
GO:0042593	glucose homeostasis	8	79	9.11819	1.14506e-05	0.000745924
GO:0031396	regulation of protein ubiquitination	4	10	36.0168	1.19749e-05	0.000753179
GO:0006950	response to stress	10	141	6.38596	1.76172e-05	0.0010412
GO:0032869	cellular response to insulin stimulus	8	84	8.57544	1.82299e-05	0.0010412
GO:0002544	chronic inflammatory response	4	11	32.7426	1.86522e-05	0.0010412
GO:0008360	regulation of cell shape	8	85	8.47455	1.993e-05	0.0010412
GO:0009612	response to mechanical stimulus	8	85	8.47455	1.993e-05	0.0010412
GO:0032355	response to estradiol stimulus	10	143	6.29665	1.99792e-05	0.0010412
GO:0001890	placenta development	6	41	13.1769	2.35552e-05	0.00119346
GO:0000902	cell morphogenesis	7	64	9.84835	2.87472e-05	0.00141716
GO:0045087	innate immune response	8	93	7.74556	3.90347e-05	0.00184819
GO:0007568	aging	11	189	5.24054	3.95172e-05	0.00184819
GO:0032570	response to progesterone stimulus	6	46	11.7446	4.68204e-05	0.00208293
GO:0043200	response to amino acid stimulus	6	46	11.7446	4.68204e-05	0.00208293
GO:0051607	defense response to virus	8	96	7.50351	4.93715e-05	0.00214413
GO:0048566	embryonic digestive tract development	4	14	25.7263	5.50995e-05	0.00233724
GO:0000122	negative regulation of transcription from RNA polymerase II promoter	18	499	3.24801	6.1632e-05	0.00255493
GO:0051592	response to calcium ion	7	76	8.29335	9.02211e-05	0.00365696
GO:0045892	negative regulation of transcription, DNA-dependent	16	420	3.43017	9.43818e-05	0.00374244
GO:0055114	oxidation-reduction process	11	210	4.71649	0.000105434	0.0039552
GO:0002070	epithelial cell maturation	3	6	45.021	0.000106253	0.0039552
GO:0002318	myeloid progenitor cell differentiation	3	6	45.021	0.000106253	0.0039552
GO:0030593	neutrophil chemotaxis	5	33	13.6427	0.000121619	0.00443666
GO:0008283	cell proliferation	10	185	4.86714	0.000187016	0.00655996
GO:0010628	positive regulation of gene expression	10	185	4.86714	0.000187016	0.00655996
GO:0045893	positive regulation of transcription, DNA-dependent	17	495	3.09235	0.000194303	0.00668695
GO:0031668	cellular response to extracellular stimulus	4	19	18.9562	0.000204153	0.00689582
GO:0001525	angiogenesis	9	152	5.33144	0.000220817	0.00732311
GO:0006915	apoptotic process	14	358	3.5212	0.00022802	0.00742695
GO:0045766	positive regulation of angiogenesis	7	88	7.16244	0.00023369	0.00747808
GO:0016337	cell-cell adhesion	7	90	7.00327	0.000269846	0.0084862
GO:0043534	blood vessel endothelial cell migration	3	8	33.7658	0.000292611	0.00901992
GO:0000302	response to reactive oxygen species	4	21	17.1509	0.000309733	0.00901992
GO:0006094	gluconeogenesis	4	21	17.1509	0.000309733	0.00901992
GO:0031100	organ regeneration	7	92	6.85103	0.000310446	0.00901992
GO:0043123	positive regulation of I-kappaB kinase/NF-kappaB cascade	8	124	5.80917	0.000312848	0.00901992
GO:0007275	multicellular organismal development	10	197	4.57066	0.000316488	0.00901992
GO:0006979	response to oxidative stress	8	125	5.76269	0.000331035	0.00919012
GO:0010629	negative regulation of gene expression	7	93	6.77736	0.000332537	0.00919012
GO:0043154	negative regulation of cysteine-type endopeptidase activity involved in apoptotic process	6	65	8.31158	0.000345584	0.00925457
GO:0051897	positive regulation of protein kinase B signaling cascade	6	65	8.31158	0.000345584	0.00925457
GO:0042981	regulation of apoptotic process	8	126	5.71696	0.000350091	0.00925457
GO:0007204	elevation of cytosolic calcium ion concentration	8	127	5.67194	0.000370046	0.00964233
GO:0007049	cell cycle	8	128	5.62763	0.000390933	0.0100326
GO:0008219	cell death	5	42	10.7193	0.000401523	0.0100326
GO:0048705	skeletal system morphogenesis	5	42	10.7193	0.000401523	0.0100326
GO:0042060	wound healing	7	97	6.49788	0.000434098	0.0105863
GO:0042059	negative regulation of epidermal growth factor receptor signaling pathway	3	9	30.014	0.000435292	0.0105863
GO:0007159	leukocyte cell-cell adhesion	4	23	15.6595	0.000450268	0.010746
GO:0001701	in utero embryonic development	11	247	4.00997	0.000454115	0.010746
GO:0030335	positive regulation of cell migration	8	131	5.49875	0.000459532	0.010746
GO:0006508	proteolysis	16	483	2.98276	0.000486799	0.0112395
GO:0055085	transmembrane transport	8	133	5.41607	0.000510566	0.0116409
GO:0051384	response to glucocorticoid stimulus	8	136	5.29659	0.000595817	0.0134169
GO:0035690	cellular response to drug	5	46	9.78718	0.000623843	0.0138767
GO:0006955	immune response	10	215	4.188	0.000648741	0.0142567
GO:0051259	protein oligomerization	5	47	9.57895	0.000691781	0.0150215
GO:0042127	regulation of cell proliferation	8	140	5.14526	0.000727402	0.0156092
GO:0001558	regulation of cell growth	5	48	9.37938	0.00076522	0.0162298
GO:0006107	oxaloacetate metabolic process	3	11	24.5569	0.000840986	0.0176317
GO:0045909	positive regulation of vasodilation	4	27	13.3396	0.000861576	0.0178581
GO:0001501	skeletal system development	6	79	6.83864	0.00102053	0.0209151
GO:0048812	neuron projection morphogenesis	5	52	8.65789	0.00111995	0.0226976
GO:0043410	positive regulation of MAPK cascade	6	81	6.66978	0.00116954	0.0234422
GO:0045444	fat cell differentiation	5	53	8.49454	0.00122541	0.0240339
GO:0050728	negative regulation of inflammatory response	5	53	8.49454	0.00122541	0.0240339
GO:0009615	response to virus	6	84	6.43158	0.00142448	0.026961
GO:0043122	regulation of I-kappaB kinase/NF-kappaB cascade	3	13	20.7789	0.00143378	0.026961
GO:0043403	skeletal muscle tissue regeneration	3	13	20.7789	0.00143378	0.026961
GO:1901653	cellular response to peptide	3	13	20.7789	0.00143378	0.026961
GO:0071763	nuclear membrane organization	2	3	60.0281	0.00146627	0.0272035
GO:0055093	response to hyperoxia	4	31	11.6183	0.00149142	0.0272035
GO:0071385	cellular response to glucocorticoid stimulus	4	31	11.6183	0.00149142	0.0272035
GO:0007420	brain development	10	239	3.76745	0.00151062	0.027281
GO:0001822	kidney development	7	120	5.25245	0.00161623	0.0289019
GO:0001556	oocyte maturation	3	14	19.2947	0.00180978	0.0317408
GO:0007202	activation of phospholipase C activity	3	14	19.2947	0.00180978	0.0317408
GO:0008284	positive regulation of cell proliferation	13	388	3.01687	0.00184909	0.0321213
GO:0009790	embryo development	7	125	5.04236	0.00206638	0.0352808
GO:0007186	G-protein coupled receptor signaling pathway	4	1454	0.247709	0.00206965	0.0352808
GO:0016477	cell migration	7	126	5.00234	0.00216734	0.0366039
GO:0070328	triglyceride homeostasis	3	15	18.0084	0.00224361	0.0375445
GO:0009725	response to hormone stimulus	6	93	5.80917	0.00245675	0.0407374
GO:0010243	response to organic nitrogen	5	62	7.26146	0.00254639	0.0418434
GO:0043065	positive regulation of apoptotic process	10	258	3.49	0.00273562	0.0428189
GO:0006520	cellular amino acid metabolic process	3	16	16.8829	0.00273865	0.0428189
GO:0042573	retinoic acid metabolic process	3	16	16.8829	0.00273865	0.0428189
GO:0006355	regulation of transcription, DNA-dependent	18	681	2.37997	0.00288018	0.0428189
GO:0003104	positive regulation of glomerular filtration	2	4	45.021	0.00291093	0.0428189
GO:0006475	internal protein amino acid acetylation	2	4	45.021	0.00291093	0.0428189
GO:0009168	purine ribonucleoside monophosphate biosynthetic process	2	4	45.021	0.00291093	0.0428189
GO:0010887	negative regulation of cholesterol storage	2	4	45.021	0.00291093	0.0428189
GO:0010891	negative regulation of sequestering of triglyceride	2	4	45.021	0.00291093	0.0428189
GO:0019087	transformation of host cell by virus	2	4	45.021	0.00291093	0.0428189
GO:0046718	viral entry into host cell	2	4	45.021	0.00291093	0.0428189
GO:0046951	ketone body biosynthetic process	2	4	45.021	0.00291093	0.0428189
GO:0070431	nucleotide-binding oligomerization domain containing 2 signaling pathway	2	4	45.021	0.00291093	0.0428189
GO:0009408	response to heat	5	64	7.03454	0.00294639	0.0429937
GO:0048041	focal adhesion assembly	3	17	15.8898	0.00329817	0.0477449
GO:0070301	cellular response to hydrogen peroxide	4	39	9.23509	0.00363493	0.0522057
GO:0007166	cell surface receptor signaling pathway	5	68	6.62074	0.0038849	0.0550747
GO:0045638	negative regulation of myeloid cell differentiation	3	18	15.007	0.00392528	0.0550747
GO:0048546	digestive tract morphogenesis	3	18	15.007	0.00392528	0.0550747
GO:0015031	protein transport	10	271	3.32259	0.00397454	0.0553401
GO:0001843	neural tube closure	5	69	6.52479	0.00415066	0.0569233
GO:0032526	response to retinoic acid	5	69	6.52479	0.00415066	0.0569233
GO:0010033	response to organic substance	7	142	4.43869	0.00438698	0.0585532
GO:0045471	response to ethanol	7	142	4.43869	0.00438698	0.0585532
GO:0016049	cell growth	4	41	8.78459	0.00439791	0.0585532
GO:0048286	lung alveolus development	4	41	8.78459	0.00439791	0.0585532
GO:0045216	cell-cell junction organization	3	19	14.2172	0.00462299	0.0593858
GO:1901215	negative regulation of neuron death	3	19	14.2172	0.00462299	0.0593858
GO:0001818	negative regulation of cytokine production	2	5	36.0168	0.00481584	0.0593858
GO:0002906	negative regulation of mature B cell apoptotic process	2	5	36.0168	0.00481584	0.0593858
GO:0006027	glycosaminoglycan catabolic process	2	5	36.0168	0.00481584	0.0593858
GO:0009083	branched-chain amino acid catabolic process	2	5	36.0168	0.00481584	0.0593858
GO:0022614	membrane to membrane docking	2	5	36.0168	0.00481584	0.0593858
GO:0034145	positive regulation of toll-like receptor 4 signaling pathway	2	5	36.0168	0.00481584	0.0593858
GO:0051549	positive regulation of keratinocyte migration	2	5	36.0168	0.00481584	0.0593858
GO:0051856	adhesion to symbiont	2	5	36.0168	0.00481584	0.0593858
GO:0046677	response to antibiotic	4	42	8.57544	0.00481858	0.0593858
GO:0048666	neuron development	4	43	8.37601	0.00526662	0.0644719
GO:0007283	spermatogenesis	10	283	3.1817	0.00549411	0.0668084
GO:0007507	heart development	8	191	3.7714	0.00566003	0.0683702
GO:0035094	response to nicotine	4	44	8.18564	0.00574294	0.0689153
GO:0007346	regulation of mitotic cell cycle	3	21	12.8632	0.00624158	0.0739263
GO:0045071	negative regulation of viral genome replication	3	21	12.8632	0.00624158	0.0739263
GO:0042102	positive regulation of T cell proliferation	4	46	7.82975	0.00678417	0.0783188
GO:0007173	epidermal growth factor receptor signaling pathway	3	22	12.2785	0.00716785	0.0783188
GO:0042177	negative regulation of protein catabolic process	3	22	12.2785	0.00716785	0.0783188
GO:0006687	glycosphingolipid metabolic process	2	6	30.014	0.00717064	0.0783188
GO:0007171	activation of transmembrane receptor protein tyrosine kinase activity	2	6	30.014	0.00717064	0.0783188
GO:0032060	bleb assembly	2	6	30.014	0.00717064	0.0783188
GO:0035999	tetrahydrofolate interconversion	2	6	30.014	0.00717064	0.0783188
GO:0044255	cellular lipid metabolic process	2	6	30.014	0.00717064	0.0783188
GO:0051354	negative regulation of oxidoreductase activity	2	6	30.014	0.00717064	0.0783188
GO:0051497	negative regulation of stress fiber assembly	2	6	30.014	0.00717064	0.0783188
GO:0060586	multicellular organismal iron ion homeostasis	2	6	30.014	0.00717064	0.0783188
GO:2000484	positive regulation of interleukin-8 secretion	2	6	30.014	0.00717064	0.0783188
GO:2000778	positive regulation of interleukin-6 secretion	2	6	30.014	0.00717064	0.0783188
GO:0007243	intracellular protein kinase cascade	5	79	5.69887	0.0076043	0.082561
GO:0050680	negative regulation of epithelial cell proliferation	4	48	7.50351	0.0079496	0.0857992
GO:0050900	leukocyte migration	3	23	11.7446	0.00817548	0.0872052
GO:0051899	membrane depolarization	3	23	11.7446	0.00817548	0.0872052
GO:0042632	cholesterol homeostasis	4	49	7.35037	0.00858117	0.0904743
GO:0090263	positive regulation of canonical Wnt receptor signaling pathway	4	49	7.35037	0.00858117	0.0904743
GO:0030324	lung development	6	119	4.53994	0.0087903	0.0921466
GO:0032868	response to insulin stimulus	5	82	5.49037	0.00896042	0.0933932
GO:0007249	I-kappaB kinase/NF-kappaB cascade	3	24	11.2553	0.0092669	0.0946688
GO:0030522	intracellular receptor signaling pathway	3	24	11.2553	0.0092669	0.0946688
GO:0070542	response to fatty acid	3	24	11.2553	0.0092669	0.0946688
GO:0010212	response to ionizing radiation	4	51	7.06212	0.00994651	0.0946688
GO:0046330	positive regulation of JNK cascade	4	51	7.06212	0.00994651	0.0946688
GO:0001867	complement activation, lectin pathway	2	7	25.7263	0.00996513	0.0946688
GO:0006068	ethanol catabolic process	2	7	25.7263	0.00996513	0.0946688
GO:0006924	activation-induced cell death of T cells	2	7	25.7263	0.00996513	0.0946688
GO:0009086	methionine biosynthetic process	2	7	25.7263	0.00996513	0.0946688
GO:0009266	response to temperature stimulus	2	7	25.7263	0.00996513	0.0946688
GO:0033089	positive regulation of T cell differentiation in thymus	2	7	25.7263	0.00996513	0.0946688
GO:0043254	regulation of protein complex assembly	2	7	25.7263	0.00996513	0.0946688
GO:0045084	positive regulation of interleukin-12 biosynthetic process	2	7	25.7263	0.00996513	0.0946688
GO:0045823	positive regulation of heart contraction	2	7	25.7263	0.00996513	0.0946688
GO:0060426	lung vasculature development	2	7	25.7263	0.00996513	0.0946688
GO:0060710	chorio-allantoic fusion	2	7	25.7263	0.00996513	0.0946688
GO:0070166	enamel mineralization	2	7	25.7263	0.00996513	0.0946688
GO:0001892	embryonic placenta development	3	25	10.8051	0.0104444	0.0987075
GO:0006629	lipid metabolic process	5	87	5.17483	0.0115996	0.108423
GO:0006730	one-carbon metabolic process	3	26	10.3895	0.0117101	0.108423
GO:0042157	lipoprotein metabolic process	3	26	10.3895	0.0117101	0.108423
GO:0072593	reactive oxygen species metabolic process	3	26	10.3895	0.0117101	0.108423
GO:0006897	endocytosis	5	88	5.11603	0.0121882	0.112279
GO:0006917	induction of apoptosis	7	172	3.6645	0.0129973	0.113478
GO:0015758	glucose transport	3	27	10.0047	0.0130662	0.113478
GO:0045669	positive regulation of osteoblast differentiation	4	55	6.54852	0.0131107	0.113478
GO:0010745	negative regulation of macrophage derived foam cell differentiation	2	8	22.5105	0.0131893	0.113478
GO:0031659	positive regulation of cyclin-dependent protein serine/threonine kinase activity involved in G1/S transition of mitotic cell cycle	2	8	22.5105	0.0131893	0.113478
GO:0032006	regulation of TOR signaling cascade	2	8	22.5105	0.0131893	0.113478
GO:0035590	purinergic nucleotide receptor signaling pathway	2	8	22.5105	0.0131893	0.113478
GO:0045730	respiratory burst	2	8	22.5105	0.0131893	0.113478
GO:0045835	negative regulation of meiosis	2	8	22.5105	0.0131893	0.113478
GO:0046653	tetrahydrofolate metabolic process	2	8	22.5105	0.0131893	0.113478
GO:0050777	negative regulation of immune response	2	8	22.5105	0.0131893	0.113478
GO:0060044	negative regulation of cardiac muscle cell proliferation	2	8	22.5105	0.0131893	0.113478
GO:0060539	diaphragm development	2	8	22.5105	0.0131893	0.113478
GO:0090129	positive regulation of synapse maturation	2	8	22.5105	0.0131893	0.113478
GO:0042110	T cell activation	3	28	9.64737	0.0145146	0.123137
GO:0042771	intrinsic apoptotic signaling pathway in response to DNA damage by p53 class mediator	3	28	9.64737	0.0145146	0.123137
GO:0045429	positive regulation of nitric oxide biosynthetic process	3	28	9.64737	0.0145146	0.123137
GO:0001568	blood vessel development	4	57	6.31874	0.0149234	0.12602
GO:0008150	biological_process	28	1408	1.79061	0.0158539	0.132347
GO:0006006	glucose metabolic process	4	58	6.2098	0.0158903	0.132347
GO:0006631	fatty acid metabolic process	4	58	6.2098	0.0158903	0.132347
GO:0002237	response to molecule of bacterial origin	2	9	20.0094	0.0168333	0.132918
GO:0003214	cardiac left ventricle morphogenesis	2	9	20.0094	0.0168333	0.132918
GO:0008354	germ cell migration	2	9	20.0094	0.0168333	0.132918
GO:0009404	toxin metabolic process	2	9	20.0094	0.0168333	0.132918
GO:0010667	negative regulation of cardiac muscle cell apoptotic process	2	9	20.0094	0.0168333	0.132918
GO:0031274	positive regulation of pseudopodium assembly	2	9	20.0094	0.0168333	0.132918
GO:0031669	cellular response to nutrient levels	2	9	20.0094	0.0168333	0.132918
GO:0032495	response to muramyl dipeptide	2	9	20.0094	0.0168333	0.132918
GO:0032930	positive regulation of superoxide anion generation	2	9	20.0094	0.0168333	0.132918
GO:0048149	behavioral response to ethanol	2	9	20.0094	0.0168333	0.132918
GO:0048771	tissue remodeling	2	9	20.0094	0.0168333	0.132918
GO:0050901	leukocyte tethering or rolling	2	9	20.0094	0.0168333	0.132918
GO:0043523	regulation of neuron apoptotic process	3	30	9.00421	0.0176956	0.137486
GO:0045787	positive regulation of cell cycle	3	30	9.00421	0.0176956	0.137486
GO:0009636	response to toxic substance	5	96	4.68969	0.0176969	0.137486
GO:0008152	metabolic process	8	230	3.1319	0.0177134	0.137486
GO:0000186	activation of MAPKK activity	3	31	8.71375	0.0194318	0.149551
GO:0060325	face morphogenesis	3	31	8.71375	0.0194318	0.149551
GO:0048661	positive regulation of smooth muscle cell proliferation	4	62	5.80917	0.020181	0.154665
GO:0016101	diterpenoid metabolic process	2	10	18.0084	0.0208875	0.156785
GO:0016339	calcium-dependent cell-cell adhesion	2	10	18.0084	0.0208875	0.156785
GO:0035413	positive regulation of catenin import into nucleus	2	10	18.0084	0.0208875	0.156785
GO:0043149	stress fiber assembly	2	10	18.0084	0.0208875	0.156785
GO:0071425	hematopoietic stem cell proliferation	2	10	18.0084	0.0208875	0.156785
GO:0007266	Rho protein signal transduction	3	32	8.44145	0.0212672	0.157689
GO:0042246	tissue regeneration	3	32	8.44145	0.0212672	0.157689
GO:0051602	response to electrical stimulus	3	32	8.44145	0.0212672	0.157689
GO:0007596	blood coagulation	4	63	5.71696	0.0213634	0.157761
GO:0006749	glutathione metabolic process	3	33	8.18564	0.0232033	0.168617
GO:0006826	iron ion transport	3	33	8.18564	0.0232033	0.168617
GO:0007416	synapse assembly	3	33	8.18564	0.0232033	0.168617
GO:0045907	positive regulation of vasoconstriction	3	33	8.18564	0.0232033	0.168617
GO:0000165	MAPK cascade	4	65	5.54105	0.0238652	0.172739
GO:0030155	regulation of cell adhesion	3	34	7.94489	0.0252416	0.175092
GO:0042594	response to starvation	3	34	7.94489	0.0252416	0.175092
GO:0043407	negative regulation of MAP kinase activity	3	34	7.94489	0.0252416	0.175092
GO:0002827	positive regulation of T-helper 1 type immune response	2	11	16.3713	0.0253422	0.175092
GO:0007435	salivary gland morphogenesis	2	11	16.3713	0.0253422	0.175092
GO:0010719	negative regulation of epithelial to mesenchymal transition	2	11	16.3713	0.0253422	0.175092
GO:0010867	positive regulation of triglyceride biosynthetic process	2	11	16.3713	0.0253422	0.175092
GO:0010875	positive regulation of cholesterol efflux	2	11	16.3713	0.0253422	0.175092
GO:0021680	cerebellar Purkinje cell layer development	2	11	16.3713	0.0253422	0.175092
GO:0042752	regulation of circadian rhythm	2	11	16.3713	0.0253422	0.175092
GO:0043508	negative regulation of JUN kinase activity	2	11	16.3713	0.0253422	0.175092
GO:0044257	cellular protein catabolic process	2	11	16.3713	0.0253422	0.175092
GO:0030308	negative regulation of cell growth	5	106	4.24727	0.0268243	0.184632
GO:0001975	response to amphetamine	3	35	7.71789	0.0273834	0.187068
GO:0006605	protein targeting	3	35	7.71789	0.0273834	0.187068
GO:0007154	cell communication	4	68	5.29659	0.0279714	0.188963
GO:0009611	response to wounding	4	68	5.29659	0.0279714	0.188963
GO:0019221	cytokine-mediated signaling pathway	4	68	5.29659	0.0279714	0.188963
GO:0030097	hemopoiesis	4	69	5.21983	0.0294373	0.19457
GO:0001569	patterning of blood vessels	3	36	7.50351	0.0296298	0.19457
GO:0007566	embryo implantation	3	36	7.50351	0.0296298	0.19457
GO:0001935	endothelial cell proliferation	2	12	15.007	0.0301883	0.19457
GO:0006882	cellular zinc ion homeostasis	2	12	15.007	0.0301883	0.19457
GO:0030330	DNA damage response, signal transduction by p53 class mediator	2	12	15.007	0.0301883	0.19457
GO:0032270	positive regulation of cellular protein metabolic process	2	12	15.007	0.0301883	0.19457
GO:0033762	response to glucagon stimulus	2	12	15.007	0.0301883	0.19457
GO:0035066	positive regulation of histone acetylation	2	12	15.007	0.0301883	0.19457
GO:0043488	regulation of mRNA stability	2	12	15.007	0.0301883	0.19457
GO:0048599	oocyte development	2	12	15.007	0.0301883	0.19457
GO:0050927	positive regulation of positive chemotaxis	2	12	15.007	0.0301883	0.19457
GO:0060047	heart contraction	2	12	15.007	0.0301883	0.19457
GO:0006974	response to DNA damage stimulus	6	154	3.50813	0.0308187	0.197934
GO:0045732	positive regulation of protein catabolic process	3	37	7.30071	0.0319821	0.199578
GO:0051591	response to cAMP	4	71	5.07279	0.032519	0.199578
GO:0007411	axon guidance	5	112	4.01974	0.0336542	0.199578
GO:0071260	cellular response to mechanical stimulus	4	72	5.00234	0.034136	0.199578
GO:0006198	cAMP catabolic process	2	13	13.8526	0.0354164	0.199578
GO:0009629	response to gravity	2	13	13.8526	0.0354164	0.199578
GO:0010906	regulation of glucose metabolic process	2	13	13.8526	0.0354164	0.199578
GO:0030336	negative regulation of cell migration	4	73	4.93381	0.0358047	0.199578
GO:0001934	positive regulation of protein phosphorylation	5	114	3.94921	0.0361754	0.199578
GO:0010332	response to gamma radiation	3	39	6.92631	0.0370086	0.199578
GO:0043085	positive regulation of catalytic activity	3	39	6.92631	0.0370086	0.199578
GO:0001942	hair follicle development	3	40	6.75316	0.0396847	0.199578
GO:0010524	positive regulation of calcium ion transport into cytosol	2	14	12.8632	0.0410174	0.199578
GO:0030574	collagen catabolic process	2	14	12.8632	0.0410174	0.199578
GO:0048741	skeletal muscle fiber development	2	14	12.8632	0.0410174	0.199578
GO:0050710	negative regulation of cytokine secretion	2	14	12.8632	0.0410174	0.199578
GO:0050732	negative regulation of peptidyl-tyrosine phosphorylation	2	14	12.8632	0.0410174	0.199578
GO:0051000	positive regulation of nitric-oxide synthase activity	2	14	12.8632	0.0410174	0.199578
GO:0051085	chaperone mediated protein folding requiring cofactor	2	14	12.8632	0.0410174	0.199578
GO:0071577	zinc ion transmembrane transport	2	14	12.8632	0.0410174	0.199578
GO:0007005	mitochondrion organization	3	41	6.58845	0.0424704	0.199578
GO:0050729	positive regulation of inflammatory response	3	41	6.58845	0.0424704	0.199578
GO:0007417	central nervous system development	4	77	4.67751	0.0430089	0.199578
GO:0051726	regulation of cell cycle	4	77	4.67751	0.0430089	0.199578
GO:0000115	regulation of transcription involved in S phase of mitotic cell cycle	1	1	90.0421	0.0444237	0.199578
GO:0000117	regulation of transcription involved in G2/M-phase of mitotic cell cycle	1	1	90.0421	0.0444237	0.199578
GO:0000416	positive regulation of histone H3-K36 methylation	1	1	90.0421	0.0444237	0.199578
GO:0001544	initiation of primordial ovarian follicle growth	1	1	90.0421	0.0444237	0.199578
GO:0002314	germinal center B cell differentiation	1	1	90.0421	0.0444237	0.199578
GO:0002384	hepatic immune response	1	1	90.0421	0.0444237	0.199578
GO:0002415	immunoglobulin transcytosis in epithelial cells mediated by polymeric immunoglobulin receptor	1	1	90.0421	0.0444237	0.199578
GO:0002457	T cell antigen processing and presentation	1	1	90.0421	0.0444237	0.199578
GO:0002541	activation of plasma proteins involved in acute inflammatory response	1	1	90.0421	0.0444237	0.199578
GO:0003418	growth plate cartilage chondrocyte differentiation	1	1	90.0421	0.0444237	0.199578
GO:0006117	acetaldehyde metabolic process	1	1	90.0421	0.0444237	0.199578
GO:0006157	deoxyadenosine catabolic process	1	1	90.0421	0.0444237	0.199578
GO:0006835	dicarboxylic acid transport	1	1	90.0421	0.0444237	0.199578
GO:0006876	cellular cadmium ion homeostasis	1	1	90.0421	0.0444237	0.199578
GO:0007057	spindle assembly involved in female meiosis I	1	1	90.0421	0.0444237	0.199578
GO:0009134	nucleoside diphosphate catabolic process	1	1	90.0421	0.0444237	0.199578
GO:0010232	vascular transport	1	1	90.0421	0.0444237	0.199578
GO:0010752	regulation of cGMP-mediated signaling	1	1	90.0421	0.0444237	0.199578
GO:0010758	regulation of macrophage chemotaxis	1	1	90.0421	0.0444237	0.199578
GO:0015707	nitrite transport	1	1	90.0421	0.0444237	0.199578
GO:0015881	creatine transport	1	1	90.0421	0.0444237	0.199578
GO:0015993	molecular hydrogen transport	1	1	90.0421	0.0444237	0.199578
GO:0017187	peptidyl-glutamic acid carboxylation	1	1	90.0421	0.0444237	0.199578
GO:0018872	arsonoacetate metabolic process	1	1	90.0421	0.0444237	0.199578
GO:0019477	L-lysine catabolic process	1	1	90.0421	0.0444237	0.199578
GO:0021814	cell motility involved in cerebral cortex radial glia guided migration	1	1	90.0421	0.0444237	0.199578
GO:0021919	BMP signaling pathway involved in spinal cord dorsal/ventral patterning	1	1	90.0421	0.0444237	0.199578
GO:0030826	regulation of cGMP biosynthetic process	1	1	90.0421	0.0444237	0.199578
GO:0030832	regulation of actin filament length	1	1	90.0421	0.0444237	0.199578
GO:0032261	purine nucleotide salvage	1	1	90.0421	0.0444237	0.199578
GO:0032366	intracellular sterol transport	1	1	90.0421	0.0444237	0.199578
GO:0032632	interleukin-3 production	1	1	90.0421	0.0444237	0.199578
GO:0032682	negative regulation of chemokine production	1	1	90.0421	0.0444237	0.199578
GO:0032960	regulation of inositol trisphosphate biosynthetic process	1	1	90.0421	0.0444237	0.199578
GO:0033514	L-lysine catabolic process to acetyl-CoA via L-pipecolate	1	1	90.0421	0.0444237	0.199578
GO:0034140	negative regulation of toll-like receptor 3 signaling pathway	1	1	90.0421	0.0444237	0.199578
GO:0035491	positive regulation of leukotriene production involved in inflammatory response	1	1	90.0421	0.0444237	0.199578
GO:0035926	chemokine (C-C motif) ligand 2 secretion	1	1	90.0421	0.0444237	0.199578
GO:0036324	vascular endothelial growth factor receptor-2 signaling pathway	1	1	90.0421	0.0444237	0.199578
GO:0043091	L-arginine import	1	1	90.0421	0.0444237	0.199578
GO:0043247	telomere maintenance in response to DNA damage	1	1	90.0421	0.0444237	0.199578
GO:0043311	positive regulation of eosinophil degranulation	1	1	90.0421	0.0444237	0.199578
GO:0043545	molybdopterin cofactor metabolic process	1	1	90.0421	0.0444237	0.199578
GO:0043585	nose morphogenesis	1	1	90.0421	0.0444237	0.199578
GO:0043602	nitrate catabolic process	1	1	90.0421	0.0444237	0.199578
GO:0044254	multicellular organismal protein catabolic process	1	1	90.0421	0.0444237	0.199578
GO:0044346	fibroblast apoptotic process	1	1	90.0421	0.0444237	0.199578
GO:0045083	negative regulation of interleukin-12 biosynthetic process	1	1	90.0421	0.0444237	0.199578
GO:0045210	FasL biosynthetic process	1	1	90.0421	0.0444237	0.199578
GO:0045342	MHC class II biosynthetic process	1	1	90.0421	0.0444237	0.199578
GO:0045844	positive regulation of striated muscle tissue development	1	1	90.0421	0.0444237	0.199578
GO:0046061	dATP catabolic process	1	1	90.0421	0.0444237	0.199578
GO:0046111	xanthine biosynthetic process	1	1	90.0421	0.0444237	0.199578
GO:0046186	acetaldehyde biosynthetic process	1	1	90.0421	0.0444237	0.199578
GO:0046210	nitric oxide catabolic process	1	1	90.0421	0.0444237	0.199578
GO:0046327	glycerol biosynthetic process from pyruvate	1	1	90.0421	0.0444237	0.199578
GO:0048178	negative regulation of hepatocyte growth factor biosynthetic process	1	1	90.0421	0.0444237	0.199578
GO:0048635	negative regulation of muscle organ development	1	1	90.0421	0.0444237	0.199578
GO:0051053	negative regulation of DNA metabolic process	1	1	90.0421	0.0444237	0.199578
GO:0051436	negative regulation of ubiquitin-protein ligase activity involved in mitotic cell cycle	1	1	90.0421	0.0444237	0.199578
GO:0051545	negative regulation of elastin biosynthetic process	1	1	90.0421	0.0444237	0.199578
GO:0051956	negative regulation of amino acid transport	1	1	90.0421	0.0444237	0.199578
GO:0060096	serotonin secretion, neurotransmission	1	1	90.0421	0.0444237	0.199578
GO:0060156	milk ejection	1	1	90.0421	0.0444237	0.199578
GO:0060169	negative regulation of adenosine receptor signaling pathway	1	1	90.0421	0.0444237	0.199578
GO:0060407	negative regulation of penile erection	1	1	90.0421	0.0444237	0.199578
GO:0060558	regulation of calcidiol 1-monooxygenase activity	1	1	90.0421	0.0444237	0.199578
GO:0060565	inhibition of mitotic anaphase-promoting complex activity	1	1	90.0421	0.0444237	0.199578
GO:0060691	epithelial cell maturation involved in salivary gland development	1	1	90.0421	0.0444237	0.199578
GO:0061044	negative regulation of vascular wound healing	1	1	90.0421	0.0444237	0.199578
GO:0061073	ciliary body morphogenesis	1	1	90.0421	0.0444237	0.199578
GO:0061143	alveolar primary septum development	1	1	90.0421	0.0444237	0.199578
GO:0061185	negative regulation of dermatome development	1	1	90.0421	0.0444237	0.199578
GO:0061418	regulation of transcription from RNA polymerase II promoter in response to hypoxia	1	1	90.0421	0.0444237	0.199578
GO:0061448	connective tissue development	1	1	90.0421	0.0444237	0.199578
GO:0070091	glucagon secretion	1	1	90.0421	0.0444237	0.199578
GO:0070231	T cell apoptotic process	1	1	90.0421	0.0444237	0.199578
GO:0070262	peptidyl-serine dephosphorylation	1	1	90.0421	0.0444237	0.199578
GO:0070561	vitamin D receptor signaling pathway	1	1	90.0421	0.0444237	0.199578
GO:0070661	leukocyte proliferation	1	1	90.0421	0.0444237	0.199578
GO:0070839	divalent metal ion export	1	1	90.0421	0.0444237	0.199578
GO:0070963	positive regulation of neutrophil mediated killing of gram-negative bacterium	1	1	90.0421	0.0444237	0.199578
GO:0071258	cellular response to gravity	1	1	90.0421	0.0444237	0.199578
GO:0071336	regulation of hair follicle cell proliferation	1	1	90.0421	0.0444237	0.199578
GO:0071939	vitamin A import	1	1	90.0421	0.0444237	0.199578
GO:0072363	regulation of glycolysis by positive regulation of transcription from RNA polymerase II promoter	1	1	90.0421	0.0444237	0.199578
GO:0072366	regulation of cellular ketone metabolic process by positive regulation of transcription from RNA polymerase II promoter	1	1	90.0421	0.0444237	0.199578
GO:0072608	interleukin-10 secretion	1	1	90.0421	0.0444237	0.199578
GO:0090195	chemokine secretion	1	1	90.0421	0.0444237	0.199578
GO:0090198	negative regulation of chemokine secretion	1	1	90.0421	0.0444237	0.199578
GO:0090341	negative regulation of secretion of lysosomal enzymes	1	1	90.0421	0.0444237	0.199578
GO:0090346	cellular organofluorine metabolic process	1	1	90.0421	0.0444237	0.199578
GO:0097031	mitochondrial respiratory chain complex I biogenesis	1	1	90.0421	0.0444237	0.199578
GO:0097237	cellular response to toxic substance	1	1	90.0421	0.0444237	0.199578
GO:2000058	regulation of protein ubiquitination involved in ubiquitin-dependent protein catabolic process	1	1	90.0421	0.0444237	0.199578
GO:2000108	positive regulation of leukocyte apoptotic process	1	1	90.0421	0.0444237	0.199578
GO:2000296	negative regulation of hydrogen peroxide catabolic process	1	1	90.0421	0.0444237	0.199578
GO:2000330	positive regulation of T-helper 17 cell lineage commitment	1	1	90.0421	0.0444237	0.199578
GO:0006886	intracellular protein transport	6	167	3.23504	0.0448464	0.200931
GO:0050731	positive regulation of peptidyl-tyrosine phosphorylation	4	78	4.61754	0.0449452	0.200931
GO:0051260	protein homooligomerization	6	168	3.21579	0.0460848	0.205507
GO:0007050	cell cycle arrest	4	79	4.55909	0.0469367	0.205507
GO:0090090	negative regulation of canonical Wnt receptor signaling pathway	4	79	4.55909	0.0469367	0.205507
GO:0002437	inflammatory response to antigenic stimulus	2	15	12.0056	0.0469827	0.205507
GO:0002687	positive regulation of leukocyte migration	2	15	12.0056	0.0469827	0.205507
GO:0006487	protein N-linked glycosylation	2	15	12.0056	0.0469827	0.205507
GO:0023014	signal transduction by phosphorylation	2	15	12.0056	0.0469827	0.205507
GO:0043409	negative regulation of MAPK cascade	2	15	12.0056	0.0469827	0.205507
GO:0045582	positive regulation of T cell differentiation	2	15	12.0056	0.0469827	0.205507
GO:0030819	positive regulation of cAMP biosynthetic process	3	44	6.13923	0.0514936	0.223629
GO:0043547	positive regulation of GTPase activity	3	44	6.13923	0.0514936	0.223629
GO:0071333	cellular response to glucose stimulus	3	44	6.13923	0.0514936	0.223629
GO:0030182	neuron differentiation	5	125	3.60168	0.0523952	0.227004
GO:0001829	trophectodermal cell differentiation	2	16	11.2553	0.0533032	0.227161
GO:0006944	cellular membrane fusion	2	16	11.2553	0.0533032	0.227161
GO:0032320	positive regulation of Ras GTPase activity	2	16	11.2553	0.0533032	0.227161
GO:0032332	positive regulation of chondrocyte differentiation	2	16	11.2553	0.0533032	0.227161
GO:0046685	response to arsenic-containing substance	2	16	11.2553	0.0533032	0.227161
GO:0046849	bone remodeling	2	16	11.2553	0.0533032	0.227161
GO:0050870	positive regulation of T cell activation	2	16	11.2553	0.0533032	0.227161
GO:0043434	response to peptide hormone stimulus	5	126	3.5731	0.054077	0.229922
GO:0048146	positive regulation of fibroblast proliferation	3	45	6.00281	0.0547254	0.232138
GO:0007264	small GTPase mediated signal transduction	7	227	2.77663	0.0559376	0.236729
GO:0006470	protein dephosphorylation	4	84	4.28772	0.057741	0.243494
GO:0009953	dorsal/ventral pattern formation	3	46	5.87231	0.0580701	0.243494
GO:0033574	response to testosterone stimulus	3	46	5.87231	0.0580701	0.243494
GO:0051056	regulation of small GTPase mediated signal transduction	3	46	5.87231	0.0580701	0.243494
GO:0000188	inactivation of MAPK activity	2	17	10.5932	0.0599706	0.24791
GO:0001916	positive regulation of T cell mediated cytotoxicity	2	17	10.5932	0.0599706	0.24791
GO:0042692	muscle cell differentiation	2	17	10.5932	0.0599706	0.24791
GO:0048513	organ development	2	17	10.5932	0.0599706	0.24791
GO:0051482	elevation of cytosolic calcium ion concentration involved in phospholipase C-activating G-protein coupled signaling pathway	2	17	10.5932	0.0599706	0.24791
GO:0090398	cellular senescence	2	17	10.5932	0.0599706	0.24791
GO:0007218	neuropeptide signaling pathway	4	85	4.23727	0.0600746	0.24791
GO:0016311	dephosphorylation	3	47	5.74737	0.0615283	0.253335
GO:0051092	positive regulation of NF-kappaB transcription factor activity	4	87	4.13987	0.0649184	0.265887
GO:0045860	positive regulation of protein kinase activity	3	48	5.62763	0.0651002	0.265887
GO:0002028	regulation of sodium ion transport	2	18	10.0047	0.0669762	0.265887
GO:0009268	response to pH	2	18	10.0047	0.0669762	0.265887
GO:0032007	negative regulation of TOR signaling cascade	2	18	10.0047	0.0669762	0.265887
GO:0032733	positive regulation of interleukin-10 production	2	18	10.0047	0.0669762	0.265887
GO:0032874	positive regulation of stress-activated MAPK cascade	2	18	10.0047	0.0669762	0.265887
GO:0035924	cellular response to vascular endothelial growth factor stimulus	2	18	10.0047	0.0669762	0.265887
GO:0042832	defense response to protozoan	2	18	10.0047	0.0669762	0.265887
GO:0045746	negative regulation of Notch signaling pathway	2	18	10.0047	0.0669762	0.265887
GO:0009791	post-embryonic development	4	88	4.09282	0.0674294	0.265887
GO:0006816	calcium ion transport	4	89	4.04684	0.0700003	0.265887
GO:0070374	positive regulation of ERK1 and ERK2 cascade	4	89	4.04684	0.0700003	0.265887
GO:0000082	G1/S transition of mitotic cell cycle	3	50	5.40253	0.0725866	0.265887
GO:0006914	autophagy	3	50	5.40253	0.0725866	0.265887
GO:0016310	phosphorylation	3	50	5.40253	0.0725866	0.265887
GO:0007093	mitotic cell cycle checkpoint	2	19	9.47811	0.0743119	0.265887
GO:0016079	synaptic vesicle exocytosis	2	19	9.47811	0.0743119	0.265887
GO:0030279	negative regulation of ossification	2	19	9.47811	0.0743119	0.265887
GO:0033198	response to ATP	2	19	9.47811	0.0743119	0.265887
GO:0042098	T cell proliferation	2	19	9.47811	0.0743119	0.265887
GO:0042104	positive regulation of activated T cell proliferation	2	19	9.47811	0.0743119	0.265887
GO:0042326	negative regulation of phosphorylation	2	19	9.47811	0.0743119	0.265887
GO:0045778	positive regulation of ossification	2	19	9.47811	0.0743119	0.265887
GO:0046329	negative regulation of JNK cascade	2	19	9.47811	0.0743119	0.265887
GO:0060441	epithelial tube branching involved in lung morphogenesis	2	19	9.47811	0.0743119	0.265887
GO:0071398	cellular response to fatty acid	2	19	9.47811	0.0743119	0.265887
GO:0033138	positive regulation of peptidyl-serine phosphorylation	3	51	5.29659	0.0765016	0.265887
GO:0006351	transcription, DNA-dependent	14	640	1.96967	0.07788	0.265887
GO:0016525	negative regulation of angiogenesis	3	52	5.19474	0.0805314	0.265887
GO:0001502	cartilage condensation	2	20	9.00421	0.0819694	0.265887
GO:0006970	response to osmotic stress	2	20	9.00421	0.0819694	0.265887
GO:0010226	response to lithium ion	2	20	9.00421	0.0819694	0.265887
GO:0030099	myeloid cell differentiation	2	20	9.00421	0.0819694	0.265887
GO:0043542	endothelial cell migration	2	20	9.00421	0.0819694	0.265887
GO:0051225	spindle assembly	2	20	9.00421	0.0819694	0.265887
GO:0070207	protein homotrimerization	2	20	9.00421	0.0819694	0.265887
GO:0071479	cellular response to ionizing radiation	2	20	9.00421	0.0819694	0.265887
GO:0000089	mitotic metaphase	1	2	45.021	0.088355	0.265887
GO:0000105	histidine biosynthetic process	1	2	45.021	0.088355	0.265887
GO:0000466	maturation of 5.8S rRNA from tricistronic rRNA transcript (SSU-rRNA, 5.8S rRNA, LSU-rRNA)	1	2	45.021	0.088355	0.265887
GO:0001300	chronological cell aging	1	2	45.021	0.088355	0.265887
GO:0002001	renin secretion into blood stream	1	2	45.021	0.088355	0.265887
GO:0002066	columnar/cuboidal epithelial cell development	1	2	45.021	0.088355	0.265887
GO:0002268	follicular dendritic cell differentiation	1	2	45.021	0.088355	0.265887
GO:0002291	T cell activation via T cell receptor contact with antigen bound to MHC molecule on antigen presenting cell	1	2	45.021	0.088355	0.265887
GO:0002315	marginal zone B cell differentiation	1	2	45.021	0.088355	0.265887
GO:0002369	T cell cytokine production	1	2	45.021	0.088355	0.265887
GO:0002572	pro-T cell differentiation	1	2	45.021	0.088355	0.265887
GO:0002693	positive regulation of cellular extravasation	1	2	45.021	0.088355	0.265887
GO:0002741	positive regulation of cytokine secretion involved in immune response	1	2	45.021	0.088355	0.265887
GO:0003095	pressure natriuresis	1	2	45.021	0.088355	0.265887
GO:0003294	atrial ventricular junction remodeling	1	2	45.021	0.088355	0.265887
GO:0003419	growth plate cartilage chondrocyte proliferation	1	2	45.021	0.088355	0.265887
GO:0003420	regulation of growth plate cartilage chondrocyte proliferation	1	2	45.021	0.088355	0.265887
GO:0006154	adenosine catabolic process	1	2	45.021	0.088355	0.265887
GO:0006212	uracil catabolic process	1	2	45.021	0.088355	0.265887
GO:0006478	peptidyl-tyrosine sulfation	1	2	45.021	0.088355	0.265887
GO:0006532	aspartate biosynthetic process	1	2	45.021	0.088355	0.265887
GO:0006596	polyamine biosynthetic process	1	2	45.021	0.088355	0.265887
GO:0006649	phospholipid transfer to membrane	1	2	45.021	0.088355	0.265887
GO:0006766	vitamin metabolic process	1	2	45.021	0.088355	0.265887
GO:0006982	response to lipid hydroperoxide	1	2	45.021	0.088355	0.265887
GO:0007033	vacuole organization	1	2	45.021	0.088355	0.265887
GO:0007172	signal complex assembly	1	2	45.021	0.088355	0.265887
GO:0007296	vitellogenesis	1	2	45.021	0.088355	0.265887
GO:0009056	catabolic process	1	2	45.021	0.088355	0.265887
GO:0009082	branched-chain amino acid biosynthetic process	1	2	45.021	0.088355	0.265887
GO:0009609	response to symbiotic bacterium	1	2	45.021	0.088355	0.265887
GO:0010260	organ senescence	1	2	45.021	0.088355	0.265887
GO:0010565	regulation of cellular ketone metabolic process	1	2	45.021	0.088355	0.265887
GO:0010652	positive regulation of cell communication by chemical coupling	1	2	45.021	0.088355	0.265887
GO:0010668	ectodermal cell differentiation	1	2	45.021	0.088355	0.265887
GO:0010741	negative regulation of intracellular protein kinase cascade	1	2	45.021	0.088355	0.265887
GO:0010899	regulation of phosphatidylcholine catabolic process	1	2	45.021	0.088355	0.265887
GO:0010966	regulation of phosphate transport	1	2	45.021	0.088355	0.265887
GO:0014040	positive regulation of Schwann cell differentiation	1	2	45.021	0.088355	0.265887
GO:0015889	cobalamin transport	1	2	45.021	0.088355	0.265887
GO:0015891	siderophore transport	1	2	45.021	0.088355	0.265887
GO:0015920	lipopolysaccharide transport	1	2	45.021	0.088355	0.265887
GO:0015939	pantothenate metabolic process	1	2	45.021	0.088355	0.265887
GO:0016577	histone demethylation	1	2	45.021	0.088355	0.265887
GO:0019067	viral assembly, maturation, egress, and release	1	2	45.021	0.088355	0.265887
GO:0019264	glycine biosynthetic process from serine	1	2	45.021	0.088355	0.265887
GO:0019464	glycine decarboxylation via glycine cleavage system	1	2	45.021	0.088355	0.265887
GO:0019482	beta-alanine metabolic process	1	2	45.021	0.088355	0.265887
GO:0019550	glutamate catabolic process to aspartate	1	2	45.021	0.088355	0.265887
GO:0019551	glutamate catabolic process to 2-oxoglutarate	1	2	45.021	0.088355	0.265887
GO:0019694	alkanesulfonate metabolic process	1	2	45.021	0.088355	0.265887
GO:0020028	hemoglobin import	1	2	45.021	0.088355	0.265887
GO:0021506	anterior neuropore closure	1	2	45.021	0.088355	0.265887
GO:0021535	cell migration in hindbrain	1	2	45.021	0.088355	0.265887
GO:0021681	cerebellar granular layer development	1	2	45.021	0.088355	0.265887
GO:0021781	glial cell fate commitment	1	2	45.021	0.088355	0.265887
GO:0030029	actin filament-based process	1	2	45.021	0.088355	0.265887
GO:0030497	fatty acid elongation	1	2	45.021	0.088355	0.265887
GO:0030852	regulation of granulocyte differentiation	1	2	45.021	0.088355	0.265887
GO:0032305	positive regulation of icosanoid secretion	1	2	45.021	0.088355	0.265887
GO:0032446	protein modification by small protein conjugation	1	2	45.021	0.088355	0.265887
GO:0032623	interleukin-2 production	1	2	45.021	0.088355	0.265887
GO:0032680	regulation of tumor necrosis factor production	1	2	45.021	0.088355	0.265887
GO:0032770	positive regulation of monooxygenase activity	1	2	45.021	0.088355	0.265887
GO:0033594	response to hydroxyisoflavone	1	2	45.021	0.088355	0.265887
GO:0033615	mitochondrial proton-transporting ATP synthase complex assembly	1	2	45.021	0.088355	0.265887
GO:0034137	positive regulation of toll-like receptor 2 signaling pathway	1	2	45.021	0.088355	0.265887
GO:0034284	response to monosaccharide stimulus	1	2	45.021	0.088355	0.265887
GO:0034516	response to vitamin B6	1	2	45.021	0.088355	0.265887
GO:0034638	phosphatidylcholine catabolic process	1	2	45.021	0.088355	0.265887
GO:0035279	mRNA cleavage involved in gene silencing by miRNA	1	2	45.021	0.088355	0.265887
GO:0035494	SNARE complex disassembly	1	2	45.021	0.088355	0.265887
GO:0035672	oligopeptide transmembrane transport	1	2	45.021	0.088355	0.265887
GO:0036101	leukotriene B4 catabolic process	1	2	45.021	0.088355	0.265887
GO:0036336	dendritic cell migration	1	2	45.021	0.088355	0.265887
GO:0038110	interleukin-2-mediated signaling pathway	1	2	45.021	0.088355	0.265887
GO:0042323	negative regulation of circadian sleep/wake cycle, non-REM sleep	1	2	45.021	0.088355	0.265887
GO:0042360	vitamin E metabolic process	1	2	45.021	0.088355	0.265887
GO:0042510	regulation of tyrosine phosphorylation of Stat1 protein	1	2	45.021	0.088355	0.265887
GO:0043132	NAD transport	1	2	45.021	0.088355	0.265887
GO:0043241	protein complex disassembly	1	2	45.021	0.088355	0.265887
GO:0043316	cytotoxic T cell degranulation	1	2	45.021	0.088355	0.265887
GO:0043382	positive regulation of memory T cell differentiation	1	2	45.021	0.088355	0.265887
GO:0043402	glucocorticoid mediated signaling pathway	1	2	45.021	0.088355	0.265887
GO:0043553	negative regulation of phosphatidylinositol 3-kinase activity	1	2	45.021	0.088355	0.265887
GO:0043624	cellular protein complex disassembly	1	2	45.021	0.088355	0.265887
GO:0046013	regulation of T cell homeostatic proliferation	1	2	45.021	0.088355	0.265887
GO:0046101	hypoxanthine biosynthetic process	1	2	45.021	0.088355	0.265887
GO:0046168	glycerol-3-phosphate catabolic process	1	2	45.021	0.088355	0.265887
GO:0046486	glycerolipid metabolic process	1	2	45.021	0.088355	0.265887
GO:0046931	pore complex assembly	1	2	45.021	0.088355	0.265887
GO:0048239	negative regulation of DNA recombination at telomere	1	2	45.021	0.088355	0.265887
GO:0048520	positive regulation of behavior	1	2	45.021	0.088355	0.265887
GO:0048550	negative regulation of pinocytosis	1	2	45.021	0.088355	0.265887
GO:0050867	positive regulation of cell activation	1	2	45.021	0.088355	0.265887
GO:0051495	positive regulation of cytoskeleton organization	1	2	45.021	0.088355	0.265887
GO:0051702	interaction with symbiont	1	2	45.021	0.088355	0.265887
GO:0051795	positive regulation of catagen	1	2	45.021	0.088355	0.265887
GO:0051958	methotrexate transport	1	2	45.021	0.088355	0.265887
GO:0060401	cytosolic calcium ion transport	1	2	45.021	0.088355	0.265887
GO:0060717	chorion development	1	2	45.021	0.088355	0.265887
GO:0060900	embryonic camera-type eye formation	1	2	45.021	0.088355	0.265887
GO:0061052	negative regulation of cell growth involved in cardiac muscle cell development	1	2	45.021	0.088355	0.265887
GO:0070242	thymocyte apoptotic process	1	2	45.021	0.088355	0.265887
GO:0070256	negative regulation of mucus secretion	1	2	45.021	0.088355	0.265887
GO:0070278	extracellular matrix constituent secretion	1	2	45.021	0.088355	0.265887
GO:0070358	actin polymerization-dependent cell motility	1	2	45.021	0.088355	0.265887
GO:0070427	nucleotide-binding oligomerization domain containing 1 signaling pathway	1	2	45.021	0.088355	0.265887
GO:0070988	demethylation	1	2	45.021	0.088355	0.265887
GO:0071461	cellular response to redox state	1	2	45.021	0.088355	0.265887
GO:0071578	zinc ion transmembrane import	1	2	45.021	0.088355	0.265887
GO:0071603	endothelial cell-cell adhesion	1	2	45.021	0.088355	0.265887
GO:0071879	positive regulation of adrenergic receptor signaling pathway	1	2	45.021	0.088355	0.265887
GO:0072369	regulation of lipid transport by positive regulation of transcription from RNA polymerase II promoter	1	2	45.021	0.088355	0.265887
GO:0072531	pyrimidine-containing compound transmembrane transport	1	2	45.021	0.088355	0.265887
GO:0090212	negative regulation of establishment of blood-brain barrier	1	2	45.021	0.088355	0.265887
GO:1900135	positive regulation of renin secretion into blood stream	1	2	45.021	0.088355	0.265887
GO:1900744	regulation of p38MAPK cascade	1	2	45.021	0.088355	0.265887
GO:1901216	positive regulation of neuron death	1	2	45.021	0.088355	0.265887
GO:1901381	positive regulation of potassium ion transmembrane transport	1	2	45.021	0.088355	0.265887
GO:1901800	positive regulation of proteasomal protein catabolic process	1	2	45.021	0.088355	0.265887
GO:2000035	regulation of stem cell division	1	2	45.021	0.088355	0.265887
GO:2000098	negative regulation of smooth muscle cell-matrix adhesion	1	2	45.021	0.088355	0.265887
GO:2000538	positive regulation of B cell chemotaxis	1	2	45.021	0.088355	0.265887
GO:2000872	positive regulation of progesterone secretion	1	2	45.021	0.088355	0.265887
GO:0000060	protein import into nucleus, translocation	2	21	8.57544	0.0899408	0.265887
GO:0000278	mitotic cell cycle	2	21	8.57544	0.0899408	0.265887
GO:0002040	sprouting angiogenesis	2	21	8.57544	0.0899408	0.265887
GO:0006479	protein methylation	2	21	8.57544	0.0899408	0.265887
GO:0007193	adenylate cyclase-inhibiting G-protein coupled receptor signaling pathway	2	21	8.57544	0.0899408	0.265887
GO:0030534	adult behavior	2	21	8.57544	0.0899408	0.265887
GO:0032321	positive regulation of Rho GTPase activity	2	21	8.57544	0.0899408	0.265887
GO:0042572	retinol metabolic process	2	21	8.57544	0.0899408	0.265887
GO:0055072	iron ion homeostasis	2	21	8.57544	0.0899408	0.265887
GO:0060612	adipose tissue development	2	21	8.57544	0.0899408	0.265887
GO:0071345	cellular response to cytokine stimulus	2	21	8.57544	0.0899408	0.265887
GO:0009749	response to glucose stimulus	4	97	3.71308	0.0927679	0.2738
GO:0007519	skeletal muscle tissue development	3	56	4.82368	0.0977995	0.287099
GO:0010765	positive regulation of sodium ion transport	2	22	8.18564	0.0982181	0.287099
GO:0030301	cholesterol transport	2	22	8.18564	0.0982181	0.287099
GO:0045861	negative regulation of proteolysis	2	22	8.18564	0.0982181	0.287099
GO:0050714	positive regulation of protein secretion	2	22	8.18564	0.0982181	0.287099
GO:0050850	positive regulation of calcium-mediated signaling	2	22	8.18564	0.0982181	0.287099
GO:0006810	transport	4	100	3.60168	0.102335	0.298378
GO:0045454	cell redox homeostasis	3	57	4.73906	0.102404	0.298378
GO:0001764	neuron migration	4	101	3.56602	0.105651	0.307347
GO:0019216	regulation of lipid metabolic process	2	23	7.82975	0.106794	0.307727
GO:0019228	regulation of action potential in neuron	2	23	7.82975	0.106794	0.307727
GO:0031018	endocrine pancreas development	2	23	7.82975	0.106794	0.307727
GO:0033344	cholesterol efflux	2	23	7.82975	0.106794	0.307727
GO:0042517	positive regulation of tyrosine phosphorylation of Stat3 protein	2	23	7.82975	0.106794	0.307727
GO:0043029	T cell homeostasis	2	23	7.82975	0.106794	0.307727
GO:0006935	chemotaxis	3	59	4.57841	0.111956	0.309796
GO:0001816	cytokine production	2	24	7.50351	0.11566	0.309796
GO:0006694	steroid biosynthetic process	2	24	7.50351	0.11566	0.309796
GO:0006695	cholesterol biosynthetic process	2	24	7.50351	0.11566	0.309796
GO:0032147	activation of protein kinase activity	2	24	7.50351	0.11566	0.309796
GO:0032312	regulation of ARF GTPase activity	2	24	7.50351	0.11566	0.309796
GO:0051289	protein homotetramerization	3	60	4.5021	0.116904	0.309796
GO:0005975	carbohydrate metabolic process	4	105	3.43017	0.119553	0.309796
GO:0000077	DNA damage checkpoint	2	25	7.20337	0.124809	0.309796
GO:0001702	gastrulation with mouth forming second	2	25	7.20337	0.124809	0.309796
GO:0006986	response to unfolded protein	2	25	7.20337	0.124809	0.309796
GO:0008016	regulation of heart contraction	2	25	7.20337	0.124809	0.309796
GO:0030968	endoplasmic reticulum unfolded protein response	2	25	7.20337	0.124809	0.309796
GO:0034341	response to interferon-gamma	2	25	7.20337	0.124809	0.309796
GO:0042311	vasodilation	2	25	7.20337	0.124809	0.309796
GO:0046627	negative regulation of insulin receptor signaling pathway	2	25	7.20337	0.124809	0.309796
GO:0046688	response to copper ion	2	25	7.20337	0.124809	0.309796
GO:0000463	maturation of LSU-rRNA from tricistronic rRNA transcript (SSU-rRNA, 5.8S rRNA, LSU-rRNA)	1	3	30.014	0.131799	0.309796
GO:0001781	neutrophil apoptotic process	1	3	30.014	0.131799	0.309796
GO:0002176	male germ cell proliferation	1	3	30.014	0.131799	0.309796
GO:0002329	pre-B cell differentiation	1	3	30.014	0.131799	0.309796
GO:0002819	regulation of adaptive immune response	1	3	30.014	0.131799	0.309796
GO:0002934	desmosome organization	1	3	30.014	0.131799	0.309796
GO:0003006	developmental process involved in reproduction	1	3	30.014	0.131799	0.309796
GO:0003179	heart valve morphogenesis	1	3	30.014	0.131799	0.309796
GO:0006116	NADH oxidation	1	3	30.014	0.131799	0.309796
GO:0006210	thymine catabolic process	1	3	30.014	0.131799	0.309796
GO:0006431	methionyl-tRNA aminoacylation	1	3	30.014	0.131799	0.309796
GO:0006533	aspartate catabolic process	1	3	30.014	0.131799	0.309796
GO:0006562	proline catabolic process	1	3	30.014	0.131799	0.309796
GO:0006565	L-serine catabolic process	1	3	30.014	0.131799	0.309796
GO:0006579	amino-acid betaine catabolic process	1	3	30.014	0.131799	0.309796
GO:0006688	glycosphingolipid biosynthetic process	1	3	30.014	0.131799	0.309796
GO:0006788	heme oxidation	1	3	30.014	0.131799	0.309796
GO:0007035	vacuolar acidification	1	3	30.014	0.131799	0.309796
GO:0008295	spermidine biosynthetic process	1	3	30.014	0.131799	0.309796
GO:0008594	photoreceptor cell morphogenesis	1	3	30.014	0.131799	0.309796
GO:0009113	purine nucleobase biosynthetic process	1	3	30.014	0.131799	0.309796
GO:0009296	flagellum assembly	1	3	30.014	0.131799	0.309796
GO:0010002	cardioblast differentiation	1	3	30.014	0.131799	0.309796
GO:0010046	response to mycotoxin	1	3	30.014	0.131799	0.309796
GO:0010470	regulation of gastrulation	1	3	30.014	0.131799	0.309796
GO:0010477	response to sulfur dioxide	1	3	30.014	0.131799	0.309796
GO:0010499	proteasomal ubiquitin-independent protein catabolic process	1	3	30.014	0.131799	0.309796
GO:0010510	regulation of acetyl-CoA biosynthetic process from pyruvate	1	3	30.014	0.131799	0.309796
GO:0010641	positive regulation of platelet-derived growth factor receptor signaling pathway	1	3	30.014	0.131799	0.309796
GO:0010643	cell communication by chemical coupling	1	3	30.014	0.131799	0.309796
GO:0010644	cell communication by electrical coupling	1	3	30.014	0.131799	0.309796
GO:0010693	negative regulation of alkaline phosphatase activity	1	3	30.014	0.131799	0.309796
GO:0010807	regulation of synaptic vesicle priming	1	3	30.014	0.131799	0.309796
GO:0010871	negative regulation of receptor biosynthetic process	1	3	30.014	0.131799	0.309796
GO:0010956	negative regulation of calcidiol 1-monooxygenase activity	1	3	30.014	0.131799	0.309796
GO:0010960	magnesium ion homeostasis	1	3	30.014	0.131799	0.309796
GO:0010980	positive regulation of vitamin D 24-hydroxylase activity	1	3	30.014	0.131799	0.309796
GO:0015684	ferrous iron transport	1	3	30.014	0.131799	0.309796
GO:0015744	succinate transport	1	3	30.014	0.131799	0.309796
GO:0015746	citrate transport	1	3	30.014	0.131799	0.309796
GO:0015760	glucose-6-phosphate transport	1	3	30.014	0.131799	0.309796
GO:0015810	aspartate transport	1	3	30.014	0.131799	0.309796
GO:0015855	pyrimidine nucleobase transport	1	3	30.014	0.131799	0.309796
GO:0018393	internal peptidyl-lysine acetylation	1	3	30.014	0.131799	0.309796
GO:0019064	viral entry into host cell via membrane fusion with the plasma membrane	1	3	30.014	0.131799	0.309796
GO:0019532	oxalate transport	1	3	30.014	0.131799	0.309796
GO:0019860	uracil metabolic process	1	3	30.014	0.131799	0.309796
GO:0022601	menstrual cycle phase	1	3	30.014	0.131799	0.309796
GO:0023051	regulation of signaling	1	3	30.014	0.131799	0.309796
GO:0030259	lipid glycosylation	1	3	30.014	0.131799	0.309796
GO:0031401	positive regulation of protein modification process	1	3	30.014	0.131799	0.309796
GO:0032226	positive regulation of synaptic transmission, dopaminergic	1	3	30.014	0.131799	0.309796
GO:0032376	positive regulation of cholesterol transport	1	3	30.014	0.131799	0.309796
GO:0032497	detection of lipopolysaccharide	1	3	30.014	0.131799	0.309796
GO:0032502	developmental process	1	3	30.014	0.131799	0.309796
GO:0032571	response to vitamin K	1	3	30.014	0.131799	0.309796
GO:0033512	L-lysine catabolic process to acetyl-CoA via saccharopine	1	3	30.014	0.131799	0.309796
GO:0033605	positive regulation of catecholamine secretion	1	3	30.014	0.131799	0.309796
GO:0033629	negative regulation of cell adhesion mediated by integrin	1	3	30.014	0.131799	0.309796
GO:0034014	response to triglyceride	1	3	30.014	0.131799	0.309796
GO:0034059	response to anoxia	1	3	30.014	0.131799	0.309796
GO:0034141	positive regulation of toll-like receptor 3 signaling pathway	1	3	30.014	0.131799	0.309796
GO:0034261	negative regulation of Ras GTPase activity	1	3	30.014	0.131799	0.309796
GO:0034696	response to prostaglandin F stimulus	1	3	30.014	0.131799	0.309796
GO:0035726	common myeloid progenitor cell proliferation	1	3	30.014	0.131799	0.309796
GO:0036066	protein O-linked fucosylation	1	3	30.014	0.131799	0.309796
GO:0038170	somatostatin signaling pathway	1	3	30.014	0.131799	0.309796
GO:0042035	regulation of cytokine biosynthetic process	1	3	30.014	0.131799	0.309796
GO:0042089	cytokine biosynthetic process	1	3	30.014	0.131799	0.309796
GO:0042297	vocal learning	1	3	30.014	0.131799	0.309796
GO:0042520	positive regulation of tyrosine phosphorylation of Stat4 protein	1	3	30.014	0.131799	0.309796
GO:0042637	catagen	1	3	30.014	0.131799	0.309796
GO:0043103	hypoxanthine salvage	1	3	30.014	0.131799	0.309796
GO:0043320	natural killer cell degranulation	1	3	30.014	0.131799	0.309796
GO:0044375	regulation of peroxisome size	1	3	30.014	0.131799	0.309796
GO:0045079	negative regulation of chemokine biosynthetic process	1	3	30.014	0.131799	0.309796
GO:0045188	regulation of circadian sleep/wake cycle, non-REM sleep	1	3	30.014	0.131799	0.309796
GO:0045408	regulation of interleukin-6 biosynthetic process	1	3	30.014	0.131799	0.309796
GO:0045601	regulation of endothelial cell differentiation	1	3	30.014	0.131799	0.309796
GO:0045604	regulation of epidermal cell differentiation	1	3	30.014	0.131799	0.309796
GO:0045627	positive regulation of T-helper 1 cell differentiation	1	3	30.014	0.131799	0.309796
GO:0045726	positive regulation of integrin biosynthetic process	1	3	30.014	0.131799	0.309796
GO:0045830	positive regulation of isotype switching	1	3	30.014	0.131799	0.309796
GO:0045919	positive regulation of cytolysis	1	3	30.014	0.131799	0.309796
GO:0046103	inosine biosynthetic process	1	3	30.014	0.131799	0.309796
GO:0046546	development of primary male sexual characteristics	1	3	30.014	0.131799	0.309796
GO:0046649	lymphocyte activation	1	3	30.014	0.131799	0.309796
GO:0046813	virion attachment, binding of host cell surface receptor	1	3	30.014	0.131799	0.309796
GO:0046881	positive regulation of follicle-stimulating hormone secretion	1	3	30.014	0.131799	0.309796
GO:0048002	antigen processing and presentation of peptide antigen	1	3	30.014	0.131799	0.309796
GO:0050717	positive regulation of interleukin-1 alpha secretion	1	3	30.014	0.131799	0.309796
GO:0050779	RNA destabilization	1	3	30.014	0.131799	0.309796
GO:0050999	regulation of nitric-oxide synthase activity	1	3	30.014	0.131799	0.309796
GO:0051142	positive regulation of NK T cell proliferation	1	3	30.014	0.131799	0.309796
GO:0051348	negative regulation of transferase activity	1	3	30.014	0.131799	0.309796
GO:0051891	positive regulation of cardioblast differentiation	1	3	30.014	0.131799	0.309796
GO:0052548	regulation of endopeptidase activity	1	3	30.014	0.131799	0.309796
GO:0055092	sterol homeostasis	1	3	30.014	0.131799	0.309796
GO:0055119	relaxation of cardiac muscle	1	3	30.014	0.131799	0.309796
GO:0060192	negative regulation of lipase activity	1	3	30.014	0.131799	0.309796
GO:0060266	negative regulation of respiratory burst involved in inflammatory response	1	3	30.014	0.131799	0.309796
GO:0060379	cardiac muscle cell myoblast differentiation	1	3	30.014	0.131799	0.309796
GO:0060385	axonogenesis involved in innervation	1	3	30.014	0.131799	0.309796
GO:0060745	mammary gland branching involved in pregnancy	1	3	30.014	0.131799	0.309796
GO:0061014	positive regulation of mRNA catabolic process	1	3	30.014	0.131799	0.309796
GO:0061056	sclerotome development	1	3	30.014	0.131799	0.309796
GO:0070318	positive regulation of G0 to G1 transition	1	3	30.014	0.131799	0.309796
GO:0070508	cholesterol import	1	3	30.014	0.131799	0.309796
GO:0070543	response to linoleic acid	1	3	30.014	0.131799	0.309796
GO:0070814	hydrogen sulfide biosynthetic process	1	3	30.014	0.131799	0.309796
GO:0071404	cellular response to low-density lipoprotein particle stimulus	1	3	30.014	0.131799	0.309796
GO:0071409	cellular response to cycloheximide	1	3	30.014	0.131799	0.309796
GO:0071422	succinate transmembrane transport	1	3	30.014	0.131799	0.309796
GO:0090161	Golgi ribbon formation	1	3	30.014	0.131799	0.309796
GO:0090188	negative regulation of pancreatic juice secretion	1	3	30.014	0.131799	0.309796
GO:0090315	negative regulation of protein targeting to membrane	1	3	30.014	0.131799	0.309796
GO:0097029	mature dendritic cell differentiation	1	3	30.014	0.131799	0.309796
GO:1900127	positive regulation of hyaluronan biosynthetic process	1	3	30.014	0.131799	0.309796
GO:1900246	positive regulation of RIG-I signaling pathway	1	3	30.014	0.131799	0.309796
GO:1900747	negative regulation of vascular endothelial growth factor signaling pathway	1	3	30.014	0.131799	0.309796
GO:2000041	negative regulation of planar cell polarity pathway involved in axis elongation	1	3	30.014	0.131799	0.309796
GO:2000278	regulation of DNA biosynthetic process	1	3	30.014	0.131799	0.309796
GO:2000318	positive regulation of T-helper 17 type immune response	1	3	30.014	0.131799	0.309796
GO:2000599	negative regulation of cyclin catabolic process	1	3	30.014	0.131799	0.309796
GO:2000984	negative regulation of ATP citrate synthase activity	1	3	30.014	0.131799	0.309796
GO:2001224	positive regulation of neuron migration	1	3	30.014	0.131799	0.309796
GO:0050679	positive regulation of epithelial cell proliferation	3	63	4.28772	0.13243	0.310878
GO:0008202	steroid metabolic process	2	26	6.92631	0.134234	0.313498
GO:0010288	response to lead ion	2	26	6.92631	0.134234	0.313498
GO:0031069	hair follicle morphogenesis	2	26	6.92631	0.134234	0.313498
GO:0031663	lipopolysaccharide-mediated signaling pathway	2	26	6.92631	0.134234	0.313498
GO:0071407	cellular response to organic cyclic compound	3	64	4.22072	0.137832	0.32149
GO:0008333	endosome to lysosome transport	2	27	6.66978	0.143927	0.332729
GO:0008544	epidermis development	2	27	6.66978	0.143927	0.332729
GO:0035108	limb morphogenesis	2	27	6.66978	0.143927	0.332729
GO:0048514	blood vessel morphogenesis	2	27	6.66978	0.143927	0.332729
GO:0050796	regulation of insulin secretion	2	27	6.66978	0.143927	0.332729
GO:0050873	brown fat cell differentiation	2	27	6.66978	0.143927	0.332729
GO:2000379	positive regulation of reactive oxygen species metabolic process	2	27	6.66978	0.143927	0.332729
GO:0071456	cellular response to hypoxia	3	66	4.09282	0.148973	0.343958
GO:0007162	negative regulation of cell adhesion	2	28	6.43158	0.153882	0.351839
GO:0010595	positive regulation of endothelial cell migration	2	28	6.43158	0.153882	0.351839
GO:0033189	response to vitamin A	2	28	6.43158	0.153882	0.351839
GO:0043278	response to morphine	2	28	6.43158	0.153882	0.351839
GO:0007399	nervous system development	5	167	2.69587	0.15706	0.351839
GO:0000187	activation of MAPK activity	3	68	3.97244	0.160561	0.351839
GO:0007569	cell aging	2	29	6.2098	0.164091	0.351839
GO:0031623	receptor internalization	2	29	6.2098	0.164091	0.351839
GO:0048663	neuron fate commitment	2	29	6.2098	0.164091	0.351839
GO:0051928	positive regulation of calcium ion transport	2	29	6.2098	0.164091	0.351839
GO:0031667	response to nutrient levels	3	69	3.91487	0.166521	0.351839
GO:0051216	cartilage development	3	70	3.85895	0.172591	0.351839
GO:0007265	Ras protein signal transduction	2	30	6.00281	0.174548	0.351839
GO:0034612	response to tumor necrosis factor	2	30	6.00281	0.174548	0.351839
GO:0034976	response to endoplasmic reticulum stress	2	30	6.00281	0.174548	0.351839
GO:0042327	positive regulation of phosphorylation	2	30	6.00281	0.174548	0.351839
GO:0001514	selenocysteine incorporation	1	4	22.5105	0.174762	0.351839
GO:0001845	phagolysosome assembly	1	4	22.5105	0.174762	0.351839
GO:0002286	T cell activation involved in immune response	1	4	22.5105	0.174762	0.351839
GO:0002669	positive regulation of T cell anergy	1	4	22.5105	0.174762	0.351839
GO:0002686	negative regulation of leukocyte migration	1	4	22.5105	0.174762	0.351839
GO:0003091	renal water homeostasis	1	4	22.5105	0.174762	0.351839
GO:0003161	cardiac conduction system development	1	4	22.5105	0.174762	0.351839
GO:0005976	polysaccharide metabolic process	1	4	22.5105	0.174762	0.351839
GO:0006497	protein lipidation	1	4	22.5105	0.174762	0.351839
GO:0006543	glutamine catabolic process	1	4	22.5105	0.174762	0.351839
GO:0006545	glycine biosynthetic process	1	4	22.5105	0.174762	0.351839
GO:0006893	Golgi to plasma membrane transport	1	4	22.5105	0.174762	0.351839
GO:0006900	membrane budding	1	4	22.5105	0.174762	0.351839
GO:0006907	pinocytosis	1	4	22.5105	0.174762	0.351839
GO:0007000	nucleolus organization	1	4	22.5105	0.174762	0.351839
GO:0007253	cytoplasmic sequestering of NF-kappaB	1	4	22.5105	0.174762	0.351839
GO:0008054	cyclin catabolic process	1	4	22.5105	0.174762	0.351839
GO:0009143	nucleoside triphosphate catabolic process	1	4	22.5105	0.174762	0.351839
GO:0010535	positive regulation of activation of JAK2 kinase activity	1	4	22.5105	0.174762	0.351839
GO:0010574	regulation of vascular endothelial growth factor production	1	4	22.5105	0.174762	0.351839
GO:0010669	epithelial structure maintenance	1	4	22.5105	0.174762	0.351839
GO:0010739	positive regulation of protein kinase A signaling cascade	1	4	22.5105	0.174762	0.351839
GO:0010764	negative regulation of fibroblast migration	1	4	22.5105	0.174762	0.351839
GO:0010804	negative regulation of tumor necrosis factor-mediated signaling pathway	1	4	22.5105	0.174762	0.351839
GO:0010936	negative regulation of macrophage cytokine production	1	4	22.5105	0.174762	0.351839
GO:0015884	folic acid transport	1	4	22.5105	0.174762	0.351839
GO:0016233	telomere capping	1	4	22.5105	0.174762	0.351839
GO:0016236	macroautophagy	1	4	22.5105	0.174762	0.351839
GO:0016557	peroxisome membrane biogenesis	1	4	22.5105	0.174762	0.351839
GO:0019373	epoxygenase P450 pathway	1	4	22.5105	0.174762	0.351839
GO:0019693	ribose phosphate metabolic process	1	4	22.5105	0.174762	0.351839
GO:0021540	corpus callosum morphogenesis	1	4	22.5105	0.174762	0.351839
GO:0021575	hindbrain morphogenesis	1	4	22.5105	0.174762	0.351839
GO:0021960	anterior commissure morphogenesis	1	4	22.5105	0.174762	0.351839
GO:0030323	respiratory tube development	1	4	22.5105	0.174762	0.351839
GO:0031346	positive regulation of cell projection organization	1	4	22.5105	0.174762	0.351839
GO:0032369	negative regulation of lipid transport	1	4	22.5105	0.174762	0.351839
GO:0032909	regulation of transforming growth factor beta2 production	1	4	22.5105	0.174762	0.351839
GO:0032966	negative regulation of collagen biosynthetic process	1	4	22.5105	0.174762	0.351839
GO:0033158	regulation of protein import into nucleus, translocation	1	4	22.5105	0.174762	0.351839
GO:0033632	regulation of cell-cell adhesion mediated by integrin	1	4	22.5105	0.174762	0.351839
GO:0034144	negative regulation of toll-like receptor 4 signaling pathway	1	4	22.5105	0.174762	0.351839
GO:0034625	fatty acid elongation, monounsaturated fatty acid	1	4	22.5105	0.174762	0.351839
GO:0034720	histone H3-K4 demethylation	1	4	22.5105	0.174762	0.351839
GO:0035083	cilium axoneme assembly	1	4	22.5105	0.174762	0.351839
GO:0038127	ERBB signaling pathway	1	4	22.5105	0.174762	0.351839
GO:0042048	olfactory behavior	1	4	22.5105	0.174762	0.351839
GO:0042117	monocyte activation	1	4	22.5105	0.174762	0.351839
GO:0042662	negative regulation of mesodermal cell fate specification	1	4	22.5105	0.174762	0.351839
GO:0042976	activation of Janus kinase activity	1	4	22.5105	0.174762	0.351839
GO:0043031	negative regulation of macrophage activation	1	4	22.5105	0.174762	0.351839
GO:0043043	peptide biosynthetic process	1	4	22.5105	0.174762	0.351839
GO:0043372	positive regulation of CD4-positive, alpha-beta T cell differentiation	1	4	22.5105	0.174762	0.351839
GO:0043648	dicarboxylic acid metabolic process	1	4	22.5105	0.174762	0.351839
GO:0043654	recognition of apoptotic cell	1	4	22.5105	0.174762	0.351839
GO:0043949	regulation of cAMP-mediated signaling	1	4	22.5105	0.174762	0.351839
GO:0044027	hypermethylation of CpG island	1	4	22.5105	0.174762	0.351839
GO:0045213	neurotransmitter receptor metabolic process	1	4	22.5105	0.174762	0.351839
GO:0045332	phospholipid translocation	1	4	22.5105	0.174762	0.351839
GO:0045428	regulation of nitric oxide biosynthetic process	1	4	22.5105	0.174762	0.351839
GO:0045578	negative regulation of B cell differentiation	1	4	22.5105	0.174762	0.351839
GO:0045629	negative regulation of T-helper 2 cell differentiation	1	4	22.5105	0.174762	0.351839
GO:0045682	regulation of epidermis development	1	4	22.5105	0.174762	0.351839
GO:0046642	negative regulation of alpha-beta T cell proliferation	1	4	22.5105	0.174762	0.351839
GO:0046651	lymphocyte proliferation	1	4	22.5105	0.174762	0.351839
GO:0046839	phospholipid dephosphorylation	1	4	22.5105	0.174762	0.351839
GO:0048252	lauric acid metabolic process	1	4	22.5105	0.174762	0.351839
GO:0050687	negative regulation of defense response to virus	1	4	22.5105	0.174762	0.351839
GO:0050691	regulation of defense response to virus by host	1	4	22.5105	0.174762	0.351839
GO:0050702	interleukin-1 beta secretion	1	4	22.5105	0.174762	0.351839
GO:0050820	positive regulation of coagulation	1	4	22.5105	0.174762	0.351839
GO:0050856	regulation of T cell receptor signaling pathway	1	4	22.5105	0.174762	0.351839
GO:0051135	positive regulation of NK T cell activation	1	4	22.5105	0.174762	0.351839
GO:0055098	response to low-density lipoprotein particle stimulus	1	4	22.5105	0.174762	0.351839
GO:0060005	vestibular reflex	1	4	22.5105	0.174762	0.351839
GO:0060058	positive regulation of apoptotic process involved in mammary gland involution	1	4	22.5105	0.174762	0.351839
GO:0060100	positive regulation of phagocytosis, engulfment	1	4	22.5105	0.174762	0.351839
GO:0060279	positive regulation of ovulation	1	4	22.5105	0.174762	0.351839
GO:0060296	regulation of cilium beat frequency involved in ciliary motility	1	4	22.5105	0.174762	0.351839
GO:0060468	prevention of polyspermy	1	4	22.5105	0.174762	0.351839
GO:0060571	morphogenesis of an epithelial fold	1	4	22.5105	0.174762	0.351839
GO:0060903	positive regulation of meiosis I	1	4	22.5105	0.174762	0.351839
GO:0061028	establishment of endothelial barrier	1	4	22.5105	0.174762	0.351839
GO:0061038	uterus morphogenesis	1	4	22.5105	0.174762	0.351839
GO:0061156	pulmonary artery morphogenesis	1	4	22.5105	0.174762	0.351839
GO:0061205	paramesonephric duct development	1	4	22.5105	0.174762	0.351839
GO:0070141	response to UV-A	1	4	22.5105	0.174762	0.351839
GO:0070314	G1 to G0 transition	1	4	22.5105	0.174762	0.351839
GO:0070317	negative regulation of G0 to G1 transition	1	4	22.5105	0.174762	0.351839
GO:0070458	cellular detoxification of nitrogen compound	1	4	22.5105	0.174762	0.351839
GO:0070574	cadmium ion transmembrane transport	1	4	22.5105	0.174762	0.351839
GO:0071283	cellular response to iron(III) ion	1	4	22.5105	0.174762	0.351839
GO:0090175	regulation of establishment of planar polarity	1	4	22.5105	0.174762	0.351839
GO:0097070	ductus arteriosus closure	1	4	22.5105	0.174762	0.351839
GO:0097186	amelogenesis	1	4	22.5105	0.174762	0.351839
GO:1900103	positive regulation of endoplasmic reticulum unfolded protein response	1	4	22.5105	0.174762	0.351839
GO:2000189	positive regulation of cholesterol homeostasis	1	4	22.5105	0.174762	0.351839
GO:2000249	regulation of actin cytoskeleton reorganization	1	4	22.5105	0.174762	0.351839
GO:2000467	positive regulation of glycogen (starch) synthase activity	1	4	22.5105	0.174762	0.351839
GO:2000987	positive regulation of behavioral fear response	1	4	22.5105	0.174762	0.351839
GO:0010976	positive regulation of neuron projection development	3	71	3.8046	0.178771	0.359513
GO:0009887	organ morphogenesis	3	72	3.75175	0.185059	0.370085
GO:0018105	peptidyl-serine phosphorylation	3	72	3.75175	0.185059	0.370085
GO:0005977	glycogen metabolic process	2	31	5.80917	0.185246	0.370085
GO:0006953	acute-phase response	2	31	5.80917	0.185246	0.370085
GO:0030433	ER-associated protein catabolic process	2	31	5.80917	0.185246	0.370085
GO:0046676	negative regulation of insulin secretion	2	31	5.80917	0.185246	0.370085
GO:0007156	homophilic cell adhesion	4	122	2.9522	0.190207	0.379582
GO:0006641	triglyceride metabolic process	2	32	5.62763	0.196177	0.389366
GO:0050727	regulation of inflammatory response	2	32	5.62763	0.196177	0.389366
GO:0051262	protein tetramerization	2	32	5.62763	0.196177	0.389366
GO:0071320	cellular response to cAMP	2	32	5.62763	0.196177	0.389366
GO:0072659	protein localization to plasma membrane	2	32	5.62763	0.196177	0.389366
GO:0035556	intracellular signal transduction	6	236	2.28921	0.196541	0.389663
GO:0006874	cellular calcium ion homeostasis	3	74	3.65035	0.19796	0.39195
GO:0001707	mesoderm formation	2	33	5.4571	0.207337	0.39195
GO:0007188	adenylate cyclase-modulating G-protein coupled receptor signaling pathway	2	33	5.4571	0.207337	0.39195
GO:0030838	positive regulation of actin filament polymerization	2	33	5.4571	0.207337	0.39195
GO:0043280	positive regulation of cysteine-type endopeptidase activity involved in apoptotic process	2	33	5.4571	0.207337	0.39195
GO:0043507	positive regulation of JUN kinase activity	2	33	5.4571	0.207337	0.39195
GO:0000083	regulation of transcription involved in G1/S phase of mitotic cell cycle	1	5	18.0084	0.217249	0.39195
GO:0000185	activation of MAPKKK activity	1	5	18.0084	0.217249	0.39195
GO:0000288	nuclear-transcribed mRNA catabolic process, deadenylation-dependent decay	1	5	18.0084	0.217249	0.39195
GO:0000289	nuclear-transcribed mRNA poly(A) tail shortening	1	5	18.0084	0.217249	0.39195
GO:0000290	deadenylation-dependent decapping of nuclear-transcribed mRNA	1	5	18.0084	0.217249	0.39195
GO:0001547	antral ovarian follicle growth	1	5	18.0084	0.217249	0.39195
GO:0001780	neutrophil homeostasis	1	5	18.0084	0.217249	0.39195
GO:0001821	histamine secretion	1	5	18.0084	0.217249	0.39195
GO:0001842	neural fold formation	1	5	18.0084	0.217249	0.39195
GO:0001885	endothelial cell development	1	5	18.0084	0.217249	0.39195
GO:0002043	blood vessel endothelial cell proliferation involved in sprouting angiogenesis	1	5	18.0084	0.217249	0.39195
GO:0002309	T cell proliferation involved in immune response	1	5	18.0084	0.217249	0.39195
GO:0002328	pro-B cell differentiation	1	5	18.0084	0.217249	0.39195
GO:0002606	positive regulation of dendritic cell antigen processing and presentation	1	5	18.0084	0.217249	0.39195
GO:0002636	positive regulation of germinal center formation	1	5	18.0084	0.217249	0.39195
GO:0006089	lactate metabolic process	1	5	18.0084	0.217249	0.39195
GO:0006531	aspartate metabolic process	1	5	18.0084	0.217249	0.39195
GO:0006537	glutamate biosynthetic process	1	5	18.0084	0.217249	0.39195
GO:0006564	L-serine biosynthetic process	1	5	18.0084	0.217249	0.39195
GO:0006857	oligopeptide transport	1	5	18.0084	0.217249	0.39195
GO:0010757	negative regulation of plasminogen activation	1	5	18.0084	0.217249	0.39195
GO:0015867	ATP transport	1	5	18.0084	0.217249	0.39195
GO:0016024	CDP-diacylglycerol biosynthetic process	1	5	18.0084	0.217249	0.39195
GO:0016082	synaptic vesicle priming	1	5	18.0084	0.217249	0.39195
GO:0018158	protein oxidation	1	5	18.0084	0.217249	0.39195
GO:0018916	nitrobenzene metabolic process	1	5	18.0084	0.217249	0.39195
GO:0019367	fatty acid elongation, saturated fatty acid	1	5	18.0084	0.217249	0.39195
GO:0030540	female genitalia development	1	5	18.0084	0.217249	0.39195
GO:0030836	positive regulation of actin filament depolymerization	1	5	18.0084	0.217249	0.39195
GO:0030948	negative regulation of vascular endothelial growth factor receptor signaling pathway	1	5	18.0084	0.217249	0.39195
GO:0031848	protection from non-homologous end joining at telomere	1	5	18.0084	0.217249	0.39195
GO:0032481	positive regulation of type I interferon production	1	5	18.0084	0.217249	0.39195
GO:0032486	Rap protein signal transduction	1	5	18.0084	0.217249	0.39195
GO:0032713	negative regulation of interleukin-4 production	1	5	18.0084	0.217249	0.39195
GO:0032725	positive regulation of granulocyte macrophage colony-stimulating factor production	1	5	18.0084	0.217249	0.39195
GO:0032819	positive regulation of natural killer cell proliferation	1	5	18.0084	0.217249	0.39195
GO:0032873	negative regulation of stress-activated MAPK cascade	1	5	18.0084	0.217249	0.39195
GO:0033194	response to hydroperoxide	1	5	18.0084	0.217249	0.39195
GO:0033627	cell adhesion mediated by integrin	1	5	18.0084	0.217249	0.39195
GO:0034384	high-density lipoprotein particle clearance	1	5	18.0084	0.217249	0.39195
GO:0035166	post-embryonic hemopoiesis	1	5	18.0084	0.217249	0.39195
GO:0035865	cellular response to potassium ion	1	5	18.0084	0.217249	0.39195
GO:0035988	chondrocyte proliferation	1	5	18.0084	0.217249	0.39195
GO:0042118	endothelial cell activation	1	5	18.0084	0.217249	0.39195
GO:0042267	natural killer cell mediated cytotoxicity	1	5	18.0084	0.217249	0.39195
GO:0042759	long-chain fatty acid biosynthetic process	1	5	18.0084	0.217249	0.39195
GO:0045187	regulation of circadian sleep/wake cycle, sleep	1	5	18.0084	0.217249	0.39195
GO:0045581	negative regulation of T cell differentiation	1	5	18.0084	0.217249	0.39195
GO:0045616	regulation of keratinocyte differentiation	1	5	18.0084	0.217249	0.39195
GO:0045630	positive regulation of T-helper 2 cell differentiation	1	5	18.0084	0.217249	0.39195
GO:0045820	negative regulation of glycolysis	1	5	18.0084	0.217249	0.39195
GO:0045916	negative regulation of complement activation	1	5	18.0084	0.217249	0.39195
GO:0046456	icosanoid biosynthetic process	1	5	18.0084	0.217249	0.39195
GO:0046599	regulation of centriole replication	1	5	18.0084	0.217249	0.39195
GO:0046661	male sex differentiation	1	5	18.0084	0.217249	0.39195
GO:0046882	negative regulation of follicle-stimulating hormone secretion	1	5	18.0084	0.217249	0.39195
GO:0048143	astrocyte activation	1	5	18.0084	0.217249	0.39195
GO:0048878	chemical homeostasis	1	5	18.0084	0.217249	0.39195
GO:0050764	regulation of phagocytosis	1	5	18.0084	0.217249	0.39195
GO:0050862	positive regulation of T cell receptor signaling pathway	1	5	18.0084	0.217249	0.39195
GO:0051005	negative regulation of lipoprotein lipase activity	1	5	18.0084	0.217249	0.39195
GO:0051048	negative regulation of secretion	1	5	18.0084	0.217249	0.39195
GO:0051205	protein insertion into membrane	1	5	18.0084	0.217249	0.39195
GO:0051280	negative regulation of release of sequestered calcium ion into cytosol	1	5	18.0084	0.217249	0.39195
GO:0051450	myoblast proliferation	1	5	18.0084	0.217249	0.39195
GO:0051971	positive regulation of transmission of nerve impulse	1	5	18.0084	0.217249	0.39195
GO:0060028	convergent extension involved in axis elongation	1	5	18.0084	0.217249	0.39195
GO:0060055	angiogenesis involved in wound healing	1	5	18.0084	0.217249	0.39195
GO:0060364	frontal suture morphogenesis	1	5	18.0084	0.217249	0.39195
GO:0060452	positive regulation of cardiac muscle contraction	1	5	18.0084	0.217249	0.39195
GO:0060669	embryonic placenta morphogenesis	1	5	18.0084	0.217249	0.39195
GO:0060742	epithelial cell differentiation involved in prostate gland development	1	5	18.0084	0.217249	0.39195
GO:0060956	endocardial cell differentiation	1	5	18.0084	0.217249	0.39195
GO:0070244	negative regulation of thymocyte apoptotic process	1	5	18.0084	0.217249	0.39195
GO:0070544	histone H3-K36 demethylation	1	5	18.0084	0.217249	0.39195
GO:0070633	transepithelial transport	1	5	18.0084	0.217249	0.39195
GO:0070887	cellular response to chemical stimulus	1	5	18.0084	0.217249	0.39195
GO:0071435	potassium ion export	1	5	18.0084	0.217249	0.39195
GO:0071468	cellular response to acidity	1	5	18.0084	0.217249	0.39195
GO:0071481	cellular response to X-ray	1	5	18.0084	0.217249	0.39195
GO:0071493	cellular response to UV-B	1	5	18.0084	0.217249	0.39195
GO:0072643	interferon-gamma secretion	1	5	18.0084	0.217249	0.39195
GO:0086067	AV node cell to bundle of His cell communication	1	5	18.0084	0.217249	0.39195
GO:1900153	positive regulation of nuclear-transcribed mRNA catabolic process, deadenylation-dependent decay	1	5	18.0084	0.217249	0.39195
GO:2001241	positive regulation of extrinsic apoptotic signaling pathway in absence of ligand	1	5	18.0084	0.217249	0.39195
GO:0008543	fibroblast growth factor receptor signaling pathway	2	34	5.29659	0.218718	0.393434
GO:0032436	positive regulation of proteasomal ubiquitin-dependent protein catabolic process	2	34	5.29659	0.218718	0.393434
GO:0051412	response to corticosterone stimulus	2	34	5.29659	0.218718	0.393434
GO:0030198	extracellular matrix organization	3	78	3.46316	0.225037	0.404401
GO:0007169	transmembrane receptor protein tyrosine kinase signaling pathway	2	35	5.14526	0.230314	0.41105
GO:0030514	negative regulation of BMP signaling pathway	2	35	5.14526	0.230314	0.41105
GO:0032729	positive regulation of interferon-gamma production	2	35	5.14526	0.230314	0.41105
GO:0043473	pigmentation	2	35	5.14526	0.230314	0.41105
GO:0045668	negative regulation of osteoblast differentiation	2	35	5.14526	0.230314	0.41105
GO:0051924	regulation of calcium ion transport	2	35	5.14526	0.230314	0.41105
GO:0070555	response to interleukin-1	2	35	5.14526	0.230314	0.41105
GO:0001503	ossification	3	80	3.37658	0.2392	0.426492
GO:0007608	sensory perception of smell	2	36	5.00234	0.242119	0.430434
GO:0030199	collagen fibril organization	2	36	5.00234	0.242119	0.430434
GO:0030890	positive regulation of B cell proliferation	2	36	5.00234	0.242119	0.430434
GO:0010942	positive regulation of cell death	2	37	4.86714	0.254127	0.431476
GO:0000422	mitochondrion degradation	1	6	15.007	0.259264	0.431476
GO:0001783	B cell apoptotic process	1	6	15.007	0.259264	0.431476
GO:0002690	positive regulation of leukocyte chemotaxis	1	6	15.007	0.259264	0.431476
GO:0003158	endothelium development	1	6	15.007	0.259264	0.431476
GO:0006069	ethanol oxidation	1	6	15.007	0.259264	0.431476
GO:0006072	glycerol-3-phosphate metabolic process	1	6	15.007	0.259264	0.431476
GO:0006563	L-serine metabolic process	1	6	15.007	0.259264	0.431476
GO:0006729	tetrahydrobiopterin biosynthetic process	1	6	15.007	0.259264	0.431476
GO:0006824	cobalt ion transport	1	6	15.007	0.259264	0.431476
GO:0007168	receptor guanylyl cyclase signaling pathway	1	6	15.007	0.259264	0.431476
GO:0009116	nucleoside metabolic process	1	6	15.007	0.259264	0.431476
GO:0009235	cobalamin metabolic process	1	6	15.007	0.259264	0.431476
GO:0009396	folic acid-containing compound biosynthetic process	1	6	15.007	0.259264	0.431476
GO:0009437	carnitine metabolic process	1	6	15.007	0.259264	0.431476
GO:0009605	response to external stimulus	1	6	15.007	0.259264	0.431476
GO:0009620	response to fungus	1	6	15.007	0.259264	0.431476
GO:0010633	negative regulation of epithelial cell migration	1	6	15.007	0.259264	0.431476
GO:0010839	negative regulation of keratinocyte proliferation	1	6	15.007	0.259264	0.431476
GO:0010870	positive regulation of receptor biosynthetic process	1	6	15.007	0.259264	0.431476
GO:0010888	negative regulation of lipid storage	1	6	15.007	0.259264	0.431476
GO:0010898	positive regulation of triglyceride catabolic process	1	6	15.007	0.259264	0.431476
GO:0014054	positive regulation of gamma-aminobutyric acid secretion	1	6	15.007	0.259264	0.431476
GO:0015871	choline transport	1	6	15.007	0.259264	0.431476
GO:0016264	gap junction assembly	1	6	15.007	0.259264	0.431476
GO:0021819	layer formation in cerebral cortex	1	6	15.007	0.259264	0.431476
GO:0021860	pyramidal neuron development	1	6	15.007	0.259264	0.431476
GO:0030214	hyaluronan catabolic process	1	6	15.007	0.259264	0.431476
GO:0030853	negative regulation of granulocyte differentiation	1	6	15.007	0.259264	0.431476
GO:0031642	negative regulation of myelination	1	6	15.007	0.259264	0.431476
GO:0031915	positive regulation of synaptic plasticity	1	6	15.007	0.259264	0.431476
GO:0032308	positive regulation of prostaglandin secretion	1	6	15.007	0.259264	0.431476
GO:0032367	intracellular cholesterol transport	1	6	15.007	0.259264	0.431476
GO:0032400	melanosome localization	1	6	15.007	0.259264	0.431476
GO:0032963	collagen metabolic process	1	6	15.007	0.259264	0.431476
GO:0034755	iron ion transmembrane transport	1	6	15.007	0.259264	0.431476
GO:0035148	tube formation	1	6	15.007	0.259264	0.431476
GO:0040029	regulation of gene expression, epigenetic	1	6	15.007	0.259264	0.431476
GO:0040036	regulation of fibroblast growth factor receptor signaling pathway	1	6	15.007	0.259264	0.431476
GO:0042866	pyruvate biosynthetic process	1	6	15.007	0.259264	0.431476
GO:0043651	linoleic acid metabolic process	1	6	15.007	0.259264	0.431476
GO:0044342	type B pancreatic cell proliferation	1	6	15.007	0.259264	0.431476
GO:0045088	regulation of innate immune response	1	6	15.007	0.259264	0.431476
GO:0045409	negative regulation of interleukin-6 biosynthetic process	1	6	15.007	0.259264	0.431476
GO:0045446	endothelial cell differentiation	1	6	15.007	0.259264	0.431476
GO:0045542	positive regulation of cholesterol biosynthetic process	1	6	15.007	0.259264	0.431476
GO:0045580	regulation of T cell differentiation	1	6	15.007	0.259264	0.431476
GO:0046321	positive regulation of fatty acid oxidation	1	6	15.007	0.259264	0.431476
GO:0046785	microtubule polymerization	1	6	15.007	0.259264	0.431476
GO:0046850	regulation of bone remodeling	1	6	15.007	0.259264	0.431476
GO:0048387	negative regulation of retinoic acid receptor signaling pathway	1	6	15.007	0.259264	0.431476
GO:0048660	regulation of smooth muscle cell proliferation	1	6	15.007	0.259264	0.431476
GO:0050847	progesterone receptor signaling pathway	1	6	15.007	0.259264	0.431476
GO:0050848	regulation of calcium-mediated signaling	1	6	15.007	0.259264	0.431476
GO:0050871	positive regulation of B cell activation	1	6	15.007	0.259264	0.431476
GO:0051385	response to mineralocorticoid stimulus	1	6	15.007	0.259264	0.431476
GO:0051901	positive regulation of mitochondrial depolarization	1	6	15.007	0.259264	0.431476
GO:0051923	sulfation	1	6	15.007	0.259264	0.431476
GO:0051963	regulation of synapse assembly	1	6	15.007	0.259264	0.431476
GO:0055078	sodium ion homeostasis	1	6	15.007	0.259264	0.431476
GO:0060008	Sertoli cell differentiation	1	6	15.007	0.259264	0.431476
GO:0060213	positive regulation of nuclear-transcribed mRNA poly(A) tail shortening	1	6	15.007	0.259264	0.431476
GO:0060261	positive regulation of transcription initiation from RNA polymerase II promoter	1	6	15.007	0.259264	0.431476
GO:0060323	head morphogenesis	1	6	15.007	0.259264	0.431476
GO:0060373	regulation of ventricular cardiac muscle cell membrane depolarization	1	6	15.007	0.259264	0.431476
GO:0070295	renal water absorption	1	6	15.007	0.259264	0.431476
GO:0071421	manganese ion transmembrane transport	1	6	15.007	0.259264	0.431476
GO:0071460	cellular response to cell-matrix adhesion	1	6	15.007	0.259264	0.431476
GO:0090031	positive regulation of steroid hormone biosynthetic process	1	6	15.007	0.259264	0.431476
GO:0090244	Wnt receptor signaling pathway involved in somitogenesis	1	6	15.007	0.259264	0.431476
GO:0007626	locomotory behavior	3	83	3.25453	0.261208	0.434315
GO:0009314	response to radiation	2	38	4.73906	0.266332	0.440825
GO:0009411	response to UV	2	38	4.73906	0.266332	0.440825
GO:0030183	B cell differentiation	2	38	4.73906	0.266332	0.440825
GO:0045597	positive regulation of cell differentiation	2	38	4.73906	0.266332	0.440825
GO:0071230	cellular response to amino acid stimulus	2	38	4.73906	0.266332	0.440825
GO:0006486	protein glycosylation	3	84	3.21579	0.268744	0.444414
GO:0010043	response to zinc ion	2	39	4.61754	0.278727	0.459674
GO:0035335	peptidyl-tyrosine dephosphorylation	2	39	4.61754	0.278727	0.459674
GO:0045727	positive regulation of translation	2	39	4.61754	0.278727	0.459674
GO:0007389	pattern specification process	3	86	3.141	0.28411	0.465777
GO:0051291	protein heterooligomerization	3	86	3.141	0.28411	0.465777
GO:0000724	double-strand break repair via homologous recombination	2	40	4.5021	0.291309	0.465777
GO:0006869	lipid transport	2	40	4.5021	0.291309	0.465777
GO:0007517	muscle organ development	2	40	4.5021	0.291309	0.465777
GO:0009409	response to cold	2	40	4.5021	0.291309	0.465777
GO:0045785	positive regulation of cell adhesion	2	40	4.5021	0.291309	0.465777
GO:0007565	female pregnancy	3	88	3.06962	0.299862	0.465777
GO:0000087	M phase of mitotic cell cycle	1	7	12.8632	0.300814	0.465777
GO:0001574	ganglioside biosynthetic process	1	7	12.8632	0.300814	0.465777
GO:0001913	T cell mediated cytotoxicity	1	7	12.8632	0.300814	0.465777
GO:0002138	retinoic acid biosynthetic process	1	7	12.8632	0.300814	0.465777
GO:0002320	lymphoid progenitor cell differentiation	1	7	12.8632	0.300814	0.465777
GO:0002467	germinal center formation	1	7	12.8632	0.300814	0.465777
GO:0002862	negative regulation of inflammatory response to antigenic stimulus	1	7	12.8632	0.300814	0.465777
GO:0003073	regulation of systemic arterial blood pressure	1	7	12.8632	0.300814	0.465777
GO:0003184	pulmonary valve morphogenesis	1	7	12.8632	0.300814	0.465777
GO:0006111	regulation of gluconeogenesis	1	7	12.8632	0.300814	0.465777
GO:0006189	'de novo' IMP biosynthetic process	1	7	12.8632	0.300814	0.465777
GO:0006559	L-phenylalanine catabolic process	1	7	12.8632	0.300814	0.465777
GO:0006646	phosphatidylethanolamine biosynthetic process	1	7	12.8632	0.300814	0.465777
GO:0006883	cellular sodium ion homeostasis	1	7	12.8632	0.300814	0.465777
GO:0007019	microtubule depolymerization	1	7	12.8632	0.300814	0.465777
GO:0009410	response to xenobiotic stimulus	1	7	12.8632	0.300814	0.465777
GO:0009812	flavonoid metabolic process	1	7	12.8632	0.300814	0.465777
GO:0010458	exit from mitosis	1	7	12.8632	0.300814	0.465777
GO:0010614	negative regulation of cardiac muscle hypertrophy	1	7	12.8632	0.300814	0.465777
GO:0010886	positive regulation of cholesterol storage	1	7	12.8632	0.300814	0.465777
GO:0014009	glial cell proliferation	1	7	12.8632	0.300814	0.465777
GO:0014037	Schwann cell differentiation	1	7	12.8632	0.300814	0.465777
GO:0015695	organic cation transport	1	7	12.8632	0.300814	0.465777
GO:0019934	cGMP-mediated signaling	1	7	12.8632	0.300814	0.465777
GO:0021955	central nervous system neuron axonogenesis	1	7	12.8632	0.300814	0.465777
GO:0030098	lymphocyte differentiation	1	7	12.8632	0.300814	0.465777
GO:0030854	positive regulation of granulocyte differentiation	1	7	12.8632	0.300814	0.465777
GO:0031573	intra-S DNA damage checkpoint	1	7	12.8632	0.300814	0.465777
GO:0032288	myelin assembly	1	7	12.8632	0.300814	0.465777
GO:0032780	negative regulation of ATPase activity	1	7	12.8632	0.300814	0.465777
GO:0033599	regulation of mammary gland epithelial cell proliferation	1	7	12.8632	0.300814	0.465777
GO:0033603	positive regulation of dopamine secretion	1	7	12.8632	0.300814	0.465777
GO:0034314	Arp2/3 complex-mediated actin nucleation	1	7	12.8632	0.300814	0.465777
GO:0036065	fucosylation	1	7	12.8632	0.300814	0.465777
GO:0042116	macrophage activation	1	7	12.8632	0.300814	0.465777
GO:0042713	sperm ejaculation	1	7	12.8632	0.300814	0.465777
GO:0042743	hydrogen peroxide metabolic process	1	7	12.8632	0.300814	0.465777
GO:0043068	positive regulation of programmed cell death	1	7	12.8632	0.300814	0.465777
GO:0043312	neutrophil degranulation	1	7	12.8632	0.300814	0.465777
GO:0043497	regulation of protein heterodimerization activity	1	7	12.8632	0.300814	0.465777
GO:0045124	regulation of bone resorption	1	7	12.8632	0.300814	0.465777
GO:0045176	apical protein localization	1	7	12.8632	0.300814	0.465777
GO:0045197	establishment or maintenance of epithelial cell apical/basal polarity	1	7	12.8632	0.300814	0.465777
GO:0046007	negative regulation of activated T cell proliferation	1	7	12.8632	0.300814	0.465777
GO:0046069	cGMP catabolic process	1	7	12.8632	0.300814	0.465777
GO:0048247	lymphocyte chemotaxis	1	7	12.8632	0.300814	0.465777
GO:0048702	embryonic neurocranium morphogenesis	1	7	12.8632	0.300814	0.465777
GO:0048739	cardiac muscle fiber development	1	7	12.8632	0.300814	0.465777
GO:0050672	negative regulation of lymphocyte proliferation	1	7	12.8632	0.300814	0.465777
GO:0051024	positive regulation of immunoglobulin secretion	1	7	12.8632	0.300814	0.465777
GO:0051151	negative regulation of smooth muscle cell differentiation	1	7	12.8632	0.300814	0.465777
GO:0051279	regulation of release of sequestered calcium ion into cytosol	1	7	12.8632	0.300814	0.465777
GO:0051918	negative regulation of fibrinolysis	1	7	12.8632	0.300814	0.465777
GO:0055012	ventricular cardiac muscle cell differentiation	1	7	12.8632	0.300814	0.465777
GO:0060033	anatomical structure regression	1	7	12.8632	0.300814	0.465777
GO:0060428	lung epithelium development	1	7	12.8632	0.300814	0.465777
GO:0060664	epithelial cell proliferation involved in salivary gland morphogenesis	1	7	12.8632	0.300814	0.465777
GO:0061099	negative regulation of protein tyrosine kinase activity	1	7	12.8632	0.300814	0.465777
GO:0061298	retina vasculature development in camera-type eye	1	7	12.8632	0.300814	0.465777
GO:0061337	cardiac conduction	1	7	12.8632	0.300814	0.465777
GO:0090181	regulation of cholesterol metabolic process	1	7	12.8632	0.300814	0.465777
GO:0090303	positive regulation of wound healing	1	7	12.8632	0.300814	0.465777
GO:2000020	positive regulation of male gonad development	1	7	12.8632	0.300814	0.465777
GO:2001235	positive regulation of apoptotic signaling pathway	1	7	12.8632	0.300814	0.465777
GO:0007015	actin filament organization	2	41	4.3923	0.30407	0.469621
GO:0031532	actin cytoskeleton reorganization	2	41	4.3923	0.30407	0.469621
GO:0032755	positive regulation of interleukin-6 production	2	41	4.3923	0.30407	0.469621
GO:0006811	ion transport	2	42	4.28772	0.317005	0.487947
GO:0016485	protein processing	2	42	4.28772	0.317005	0.487947
GO:0021549	cerebellum development	2	42	4.28772	0.317005	0.487947
GO:0050830	defense response to Gram-positive bacterium	2	42	4.28772	0.317005	0.487947
GO:0031398	positive regulation of protein ubiquitination	2	43	4.188	0.330109	0.501312
GO:0045740	positive regulation of DNA replication	2	43	4.188	0.330109	0.501312
GO:0001776	leukocyte homeostasis	1	8	11.2553	0.341903	0.501312
GO:0001878	response to yeast	1	8	11.2553	0.341903	0.501312
GO:0006112	energy reserve metabolic process	1	8	11.2553	0.341903	0.501312
GO:0006119	oxidative phosphorylation	1	8	11.2553	0.341903	0.501312
GO:0006208	pyrimidine nucleobase catabolic process	1	8	11.2553	0.341903	0.501312
GO:0006544	glycine metabolic process	1	8	11.2553	0.341903	0.501312
GO:0006546	glycine catabolic process	1	8	11.2553	0.341903	0.501312
GO:0006702	androgen biosynthetic process	1	8	11.2553	0.341903	0.501312
GO:0006707	cholesterol catabolic process	1	8	11.2553	0.341903	0.501312
GO:0006828	manganese ion transport	1	8	11.2553	0.341903	0.501312
GO:0006910	phagocytosis, recognition	1	8	11.2553	0.341903	0.501312
GO:0006968	cellular defense response	1	8	11.2553	0.341903	0.501312
GO:0007158	neuron cell-cell adhesion	1	8	11.2553	0.341903	0.501312
GO:0007175	negative regulation of epidermal growth factor-activated receptor activity	1	8	11.2553	0.341903	0.501312
GO:0007184	SMAD protein import into nucleus	1	8	11.2553	0.341903	0.501312
GO:0009117	nucleotide metabolic process	1	8	11.2553	0.341903	0.501312
GO:0009650	UV protection	1	8	11.2553	0.341903	0.501312
GO:0010172	embryonic body morphogenesis	1	8	11.2553	0.341903	0.501312
GO:0010801	negative regulation of peptidyl-threonine phosphorylation	1	8	11.2553	0.341903	0.501312
GO:0012501	programmed cell death	1	8	11.2553	0.341903	0.501312
GO:0016239	positive regulation of macroautophagy	1	8	11.2553	0.341903	0.501312
GO:0019217	regulation of fatty acid metabolic process	1	8	11.2553	0.341903	0.501312
GO:0031670	cellular response to nutrient	1	8	11.2553	0.341903	0.501312
GO:0032099	negative regulation of appetite	1	8	11.2553	0.341903	0.501312
GO:0032330	regulation of chondrocyte differentiation	1	8	11.2553	0.341903	0.501312
GO:0032727	positive regulation of interferon-alpha production	1	8	11.2553	0.341903	0.501312
GO:0032731	positive regulation of interleukin-1 beta production	1	8	11.2553	0.341903	0.501312
GO:0032851	positive regulation of Rab GTPase activity	1	8	11.2553	0.341903	0.501312
GO:0034109	homotypic cell-cell adhesion	1	8	11.2553	0.341903	0.501312
GO:0034142	toll-like receptor 4 signaling pathway	1	8	11.2553	0.341903	0.501312
GO:0034383	low-density lipoprotein particle clearance	1	8	11.2553	0.341903	0.501312
GO:0035025	positive regulation of Rho protein signal transduction	1	8	11.2553	0.341903	0.501312
GO:0035058	nonmotile primary cilium assembly	1	8	11.2553	0.341903	0.501312
GO:0035278	negative regulation of translation involved in gene silencing by miRNA	1	8	11.2553	0.341903	0.501312
GO:0035457	cellular response to interferon-alpha	1	8	11.2553	0.341903	0.501312
GO:0038092	nodal signaling pathway	1	8	11.2553	0.341903	0.501312
GO:0040020	regulation of meiosis	1	8	11.2553	0.341903	0.501312
GO:0042119	neutrophil activation	1	8	11.2553	0.341903	0.501312
GO:0042994	cytoplasmic sequestering of transcription factor	1	8	11.2553	0.341903	0.501312
GO:0045055	regulated secretory pathway	1	8	11.2553	0.341903	0.501312
GO:0045416	positive regulation of interleukin-8 biosynthetic process	1	8	11.2553	0.341903	0.501312
GO:0045618	positive regulation of keratinocyte differentiation	1	8	11.2553	0.341903	0.501312
GO:0045721	negative regulation of gluconeogenesis	1	8	11.2553	0.341903	0.501312
GO:0045762	positive regulation of adenylate cyclase activity	1	8	11.2553	0.341903	0.501312
GO:0046889	positive regulation of lipid biosynthetic process	1	8	11.2553	0.341903	0.501312
GO:0048541	Peyer's patch development	1	8	11.2553	0.341903	0.501312
GO:0048752	semicircular canal morphogenesis	1	8	11.2553	0.341903	0.501312
GO:0050921	positive regulation of chemotaxis	1	8	11.2553	0.341903	0.501312
GO:0051926	negative regulation of calcium ion transport	1	8	11.2553	0.341903	0.501312
GO:0055013	cardiac muscle cell development	1	8	11.2553	0.341903	0.501312
GO:0060371	regulation of atrial cardiac muscle cell membrane depolarization	1	8	11.2553	0.341903	0.501312
GO:0070102	interleukin-6-mediated signaling pathway	1	8	11.2553	0.341903	0.501312
GO:0071360	cellular response to exogenous dsRNA	1	8	11.2553	0.341903	0.501312
GO:0071850	mitotic cell cycle arrest	1	8	11.2553	0.341903	0.501312
GO:2000114	regulation of establishment of cell polarity	1	8	11.2553	0.341903	0.501312
GO:2000810	regulation of tight junction assembly	1	8	11.2553	0.341903	0.501312
GO:2001237	negative regulation of extrinsic apoptotic signaling pathway	1	8	11.2553	0.341903	0.501312
GO:0003007	heart morphogenesis	2	44	4.09282	0.343376	0.50226
GO:0007612	learning	2	44	4.09282	0.343376	0.50226
GO:0032870	cellular response to hormone stimulus	2	44	4.09282	0.343376	0.50226
GO:0014068	positive regulation of phosphatidylinositol 3-kinase cascade	2	45	4.00187	0.356802	0.520645
GO:0042552	myelination	2	45	4.00187	0.356802	0.520645
GO:0043406	positive regulation of MAP kinase activity	2	45	4.00187	0.356802	0.520645
GO:0034220	ion transmembrane transport	3	95	2.84343	0.357921	0.52186
GO:0030178	negative regulation of Wnt receptor signaling pathway	2	46	3.91487	0.37038	0.534263
GO:0001895	retina homeostasis	1	9	10.0047	0.382537	0.534263
GO:0002675	positive regulation of acute inflammatory response	1	9	10.0047	0.382537	0.534263
GO:0006090	pyruvate metabolic process	1	9	10.0047	0.382537	0.534263
GO:0006744	ubiquinone biosynthetic process	1	9	10.0047	0.382537	0.534263
GO:0006809	nitric oxide biosynthetic process	1	9	10.0047	0.382537	0.534263
GO:0006983	ER overload response	1	9	10.0047	0.382537	0.534263
GO:0007009	plasma membrane organization	1	9	10.0047	0.382537	0.534263
GO:0007342	fusion of sperm to egg plasma membrane	1	9	10.0047	0.382537	0.534263
GO:0010044	response to aluminum ion	1	9	10.0047	0.382537	0.534263
GO:0010224	response to UV-B	1	9	10.0047	0.382537	0.534263
GO:0010467	gene expression	1	9	10.0047	0.382537	0.534263
GO:0010656	negative regulation of muscle cell apoptotic process	1	9	10.0047	0.382537	0.534263
GO:0010738	regulation of protein kinase A signaling cascade	1	9	10.0047	0.382537	0.534263
GO:0014049	positive regulation of glutamate secretion	1	9	10.0047	0.382537	0.534263
GO:0014067	negative regulation of phosphatidylinositol 3-kinase cascade	1	9	10.0047	0.382537	0.534263
GO:0015914	phospholipid transport	1	9	10.0047	0.382537	0.534263
GO:0015937	coenzyme A biosynthetic process	1	9	10.0047	0.382537	0.534263
GO:0016050	vesicle organization	1	9	10.0047	0.382537	0.534263
GO:0016322	neuron remodeling	1	9	10.0047	0.382537	0.534263
GO:0019048	virus-host interaction	1	9	10.0047	0.382537	0.534263
GO:0019432	triglyceride biosynthetic process	1	9	10.0047	0.382537	0.534263
GO:0019433	triglyceride catabolic process	1	9	10.0047	0.382537	0.534263
GO:0021670	lateral ventricle development	1	9	10.0047	0.382537	0.534263
GO:0031017	exocrine pancreas development	1	9	10.0047	0.382537	0.534263
GO:0032494	response to peptidoglycan	1	9	10.0047	0.382537	0.534263
GO:0032693	negative regulation of interleukin-10 production	1	9	10.0047	0.382537	0.534263
GO:0032924	activin receptor signaling pathway	1	9	10.0047	0.382537	0.534263
GO:0033673	negative regulation of kinase activity	1	9	10.0047	0.382537	0.534263
GO:0033962	cytoplasmic mRNA processing body assembly	1	9	10.0047	0.382537	0.534263
GO:0034260	negative regulation of GTPase activity	1	9	10.0047	0.382537	0.534263
GO:0035095	behavioral response to nicotine	1	9	10.0047	0.382537	0.534263
GO:0035414	negative regulation of catenin import into nucleus	1	9	10.0047	0.382537	0.534263
GO:0035584	calcium-mediated signaling using intracellular calcium source	1	9	10.0047	0.382537	0.534263
GO:0042178	xenobiotic catabolic process	1	9	10.0047	0.382537	0.534263
GO:0045723	positive regulation of fatty acid biosynthetic process	1	9	10.0047	0.382537	0.534263
GO:0046325	negative regulation of glucose import	1	9	10.0047	0.382537	0.534263
GO:0046470	phosphatidylcholine metabolic process	1	9	10.0047	0.382537	0.534263
GO:0046638	positive regulation of alpha-beta T cell differentiation	1	9	10.0047	0.382537	0.534263
GO:0048172	regulation of short-term neuronal synaptic plasticity	1	9	10.0047	0.382537	0.534263
GO:0048762	mesenchymal cell differentiation	1	9	10.0047	0.382537	0.534263
GO:0050778	positive regulation of immune response	1	9	10.0047	0.382537	0.534263
GO:0050892	intestinal absorption	1	9	10.0047	0.382537	0.534263
GO:0051006	positive regulation of lipoprotein lipase activity	1	9	10.0047	0.382537	0.534263
GO:0051016	barbed-end actin filament capping	1	9	10.0047	0.382537	0.534263
GO:0051571	positive regulation of histone H3-K4 methylation	1	9	10.0047	0.382537	0.534263
GO:0051764	actin crosslink formation	1	9	10.0047	0.382537	0.534263
GO:0051932	synaptic transmission, GABAergic	1	9	10.0047	0.382537	0.534263
GO:0060307	regulation of ventricular cardiac muscle cell membrane repolarization	1	9	10.0047	0.382537	0.534263
GO:0060674	placenta blood vessel development	1	9	10.0047	0.382537	0.534263
GO:0070935	3'-UTR-mediated mRNA stabilization	1	9	10.0047	0.382537	0.534263
GO:0071312	cellular response to alkaloid	1	9	10.0047	0.382537	0.534263
GO:0071526	semaphorin-plexin signaling pathway	1	9	10.0047	0.382537	0.534263
GO:0097028	dendritic cell differentiation	1	9	10.0047	0.382537	0.534263
GO:1900006	positive regulation of dendrite development	1	9	10.0047	0.382537	0.534263
GO:0030162	regulation of proteolysis	2	47	3.83158	0.384107	0.534856
GO:0032880	regulation of protein localization	2	47	3.83158	0.384107	0.534856
GO:0008584	male gonad development	3	98	2.75639	0.384135	0.534856
GO:0043627	response to estrogen stimulus	3	98	2.75639	0.384135	0.534856
GO:0031175	neuron projection development	3	100	2.70126	0.402034	0.559351
GO:0006821	chloride transport	2	49	3.67519	0.411985	0.569455
GO:0042733	embryonic digit morphogenesis	2	49	3.67519	0.411985	0.569455
GO:0001523	retinoid metabolic process	1	10	9.00421	0.42272	0.569455
GO:0003222	ventricular trabecula myocardium morphogenesis	1	10	9.00421	0.42272	0.569455
GO:0003351	epithelial cilium movement	1	10	9.00421	0.42272	0.569455
GO:0006164	purine nucleotide biosynthetic process	1	10	9.00421	0.42272	0.569455
GO:0006465	signal peptide processing	1	10	9.00421	0.42272	0.569455
GO:0006725	cellular aromatic compound metabolic process	1	10	9.00421	0.42272	0.569455
GO:0006734	NADH metabolic process	1	10	9.00421	0.42272	0.569455
GO:0006884	cell volume homeostasis	1	10	9.00421	0.42272	0.569455
GO:0008347	glial cell migration	1	10	9.00421	0.42272	0.569455
GO:0010950	positive regulation of endopeptidase activity	1	10	9.00421	0.42272	0.569455
GO:0015012	heparan sulfate proteoglycan biosynthetic process	1	10	9.00421	0.42272	0.569455
GO:0015813	L-glutamate transport	1	10	9.00421	0.42272	0.569455
GO:0016044	cellular membrane organization	1	10	9.00421	0.42272	0.569455
GO:0016559	peroxisome fission	1	10	9.00421	0.42272	0.569455
GO:0030041	actin filament polymerization	1	10	9.00421	0.42272	0.569455
GO:0030193	regulation of blood coagulation	1	10	9.00421	0.42272	0.569455
GO:0030194	positive regulation of blood coagulation	1	10	9.00421	0.42272	0.569455
GO:0031115	negative regulation of microtubule polymerization	1	10	9.00421	0.42272	0.569455
GO:0031953	negative regulation of protein autophosphorylation	1	10	9.00421	0.42272	0.569455
GO:0032740	positive regulation of interleukin-17 production	1	10	9.00421	0.42272	0.569455
GO:0032743	positive regulation of interleukin-2 production	1	10	9.00421	0.42272	0.569455
GO:0032863	activation of Rac GTPase activity	1	10	9.00421	0.42272	0.569455
GO:0033598	mammary gland epithelial cell proliferation	1	10	9.00421	0.42272	0.569455
GO:0033630	positive regulation of cell adhesion mediated by integrin	1	10	9.00421	0.42272	0.569455
GO:0034375	high-density lipoprotein particle remodeling	1	10	9.00421	0.42272	0.569455
GO:0034616	response to laminar fluid shear stress	1	10	9.00421	0.42272	0.569455
GO:0042438	melanin biosynthetic process	1	10	9.00421	0.42272	0.569455
GO:0042551	neuron maturation	1	10	9.00421	0.42272	0.569455
GO:0043568	positive regulation of insulin-like growth factor receptor signaling pathway	1	10	9.00421	0.42272	0.569455
GO:0043583	ear development	1	10	9.00421	0.42272	0.569455
GO:0043653	mitochondrial fragmentation involved in apoptotic process	1	10	9.00421	0.42272	0.569455
GO:0043666	regulation of phosphoprotein phosphatase activity	1	10	9.00421	0.42272	0.569455
GO:0045779	negative regulation of bone resorption	1	10	9.00421	0.42272	0.569455
GO:0046085	adenosine metabolic process	1	10	9.00421	0.42272	0.569455
GO:0046622	positive regulation of organ growth	1	10	9.00421	0.42272	0.569455
GO:0048103	somatic stem cell division	1	10	9.00421	0.42272	0.569455
GO:0060711	labyrinthine layer development	1	10	9.00421	0.42272	0.569455
GO:0061029	eyelid development in camera-type eye	1	10	9.00421	0.42272	0.569455
GO:0061136	regulation of proteasomal protein catabolic process	1	10	9.00421	0.42272	0.569455
GO:0071354	cellular response to interleukin-6	1	10	9.00421	0.42272	0.569455
GO:2000678	negative regulation of transcription regulatory region DNA binding	1	10	9.00421	0.42272	0.569455
GO:0043525	positive regulation of neuron apoptotic process	2	52	3.46316	0.454792	0.607289
GO:0002230	positive regulation of defense response to virus by host	1	11	8.18564	0.462458	0.607289
GO:0006693	prostaglandin metabolic process	1	11	8.18564	0.462458	0.607289
GO:0006839	mitochondrial transport	1	11	8.18564	0.462458	0.607289
GO:0006996	organelle organization	1	11	8.18564	0.462458	0.607289
GO:0007052	mitotic spindle organization	1	11	8.18564	0.462458	0.607289
GO:0007252	I-kappaB phosphorylation	1	11	8.18564	0.462458	0.607289
GO:0008631	intrinsic apoptotic signaling pathway in response to oxidative stress	1	11	8.18564	0.462458	0.607289
GO:0009060	aerobic respiration	1	11	8.18564	0.462458	0.607289
GO:0016486	peptide hormone processing	1	11	8.18564	0.462458	0.607289
GO:0016601	Rac protein signal transduction	1	11	8.18564	0.462458	0.607289
GO:0018894	dibenzo-p-dioxin metabolic process	1	11	8.18564	0.462458	0.607289
GO:0021756	striatum development	1	11	8.18564	0.462458	0.607289
GO:0021795	cerebral cortex cell migration	1	11	8.18564	0.462458	0.607289
GO:0030238	male sex determination	1	11	8.18564	0.462458	0.607289
GO:0030595	leukocyte chemotaxis	1	11	8.18564	0.462458	0.607289
GO:0030828	positive regulation of cGMP biosynthetic process	1	11	8.18564	0.462458	0.607289
GO:0033591	response to L-ascorbic acid	1	11	8.18564	0.462458	0.607289
GO:0035024	negative regulation of Rho protein signal transduction	1	11	8.18564	0.462458	0.607289
GO:0035313	wound healing, spreading of epidermal cells	1	11	8.18564	0.462458	0.607289
GO:0043586	tongue development	1	11	8.18564	0.462458	0.607289
GO:0043691	reverse cholesterol transport	1	11	8.18564	0.462458	0.607289
GO:0050860	negative regulation of T cell receptor signaling pathway	1	11	8.18564	0.462458	0.607289
GO:0051568	histone H3-K4 methylation	1	11	8.18564	0.462458	0.607289
GO:0060009	Sertoli cell development	1	11	8.18564	0.462458	0.607289
GO:0060174	limb bud formation	1	11	8.18564	0.462458	0.607289
GO:0060292	long term synaptic depression	1	11	8.18564	0.462458	0.607289
GO:0060317	cardiac epithelial to mesenchymal transition	1	11	8.18564	0.462458	0.607289
GO:0060322	head development	1	11	8.18564	0.462458	0.607289
GO:0061077	chaperone-mediated protein folding	1	11	8.18564	0.462458	0.607289
GO:0070997	neuron death	1	11	8.18564	0.462458	0.607289
GO:0071901	negative regulation of protein serine/threonine kinase activity	1	11	8.18564	0.462458	0.607289
GO:0090026	positive regulation of monocyte chemotaxis	1	11	8.18564	0.462458	0.607289
GO:0097067	cellular response to thyroid hormone stimulus	1	11	8.18564	0.462458	0.607289
GO:2000060	positive regulation of protein ubiquitination involved in ubiquitin-dependent protein catabolic process	1	11	8.18564	0.462458	0.607289
GO:0009952	anterior/posterior pattern specification	3	107	2.52454	0.467204	0.613079
GO:0006469	negative regulation of protein kinase activity	2	53	3.39781	0.469306	0.615395
GO:0001938	positive regulation of endothelial cell proliferation	2	54	3.33489	0.483936	0.632759
GO:0007595	lactation	2	54	3.33489	0.483936	0.632759
GO:0021987	cerebral cortex development	2	54	3.33489	0.483936	0.632759
GO:0032088	negative regulation of NF-kappaB transcription factor activity	2	54	3.33489	0.483936	0.632759
GO:0001731	formation of translation preinitiation complex	1	12	7.50351	0.501755	0.645418
GO:0001921	positive regulation of receptor recycling	1	12	7.50351	0.501755	0.645418
GO:0006536	glutamate metabolic process	1	12	7.50351	0.501755	0.645418
GO:0006820	anion transport	1	12	7.50351	0.501755	0.645418
GO:0007271	synaptic transmission, cholinergic	1	12	7.50351	0.501755	0.645418
GO:0008210	estrogen metabolic process	1	12	7.50351	0.501755	0.645418
GO:0008643	carbohydrate transport	1	12	7.50351	0.501755	0.645418
GO:0009100	glycoprotein metabolic process	1	12	7.50351	0.501755	0.645418
GO:0014912	negative regulation of smooth muscle cell migration	1	12	7.50351	0.501755	0.645418
GO:0022407	regulation of cell-cell adhesion	1	12	7.50351	0.501755	0.645418
GO:0032259	methylation	1	12	7.50351	0.501755	0.645418
GO:0033160	positive regulation of protein import into nucleus, translocation	1	12	7.50351	0.501755	0.645418
GO:0035810	positive regulation of urine volume	1	12	7.50351	0.501755	0.645418
GO:0042416	dopamine biosynthetic process	1	12	7.50351	0.501755	0.645418
GO:0043277	apoptotic cell clearance	1	12	7.50351	0.501755	0.645418
GO:0043589	skin morphogenesis	1	12	7.50351	0.501755	0.645418
GO:0048255	mRNA stabilization	1	12	7.50351	0.501755	0.645418
GO:0048260	positive regulation of receptor-mediated endocytosis	1	12	7.50351	0.501755	0.645418
GO:0051044	positive regulation of membrane protein ectodomain proteolysis	1	12	7.50351	0.501755	0.645418
GO:0060038	cardiac muscle cell proliferation	1	12	7.50351	0.501755	0.645418
GO:0060216	definitive hemopoiesis	1	12	7.50351	0.501755	0.645418
GO:0060389	pathway-restricted SMAD protein phosphorylation	1	12	7.50351	0.501755	0.645418
GO:0071372	cellular response to follicle-stimulating hormone stimulus	1	12	7.50351	0.501755	0.645418
GO:0008217	regulation of blood pressure	2	56	3.21579	0.513524	0.66009
GO:0006977	DNA damage response, signal transduction by p53 class mediator resulting in cell cycle arrest	1	13	6.92631	0.540617	0.684782
GO:0007190	activation of adenylate cyclase activity	1	13	6.92631	0.540617	0.684782
GO:0010469	regulation of receptor activity	1	13	6.92631	0.540617	0.684782
GO:0014902	myotube differentiation	1	13	6.92631	0.540617	0.684782
GO:0016064	immunoglobulin mediated immune response	1	13	6.92631	0.540617	0.684782
GO:0018208	peptidyl-proline modification	1	13	6.92631	0.540617	0.684782
GO:0018345	protein palmitoylation	1	13	6.92631	0.540617	0.684782
GO:0030212	hyaluronan metabolic process	1	13	6.92631	0.540617	0.684782
GO:0031641	regulation of myelination	1	13	6.92631	0.540617	0.684782
GO:0033137	negative regulation of peptidyl-serine phosphorylation	1	13	6.92631	0.540617	0.684782
GO:0042953	lipoprotein transport	1	13	6.92631	0.540617	0.684782
GO:0043268	positive regulation of potassium ion transport	1	13	6.92631	0.540617	0.684782
GO:0043537	negative regulation of blood vessel endothelial cell migration	1	13	6.92631	0.540617	0.684782
GO:0043623	cellular protein complex assembly	1	13	6.92631	0.540617	0.684782
GO:0050718	positive regulation of interleukin-1 beta secretion	1	13	6.92631	0.540617	0.684782
GO:0050995	negative regulation of lipid catabolic process	1	13	6.92631	0.540617	0.684782
GO:0055117	regulation of cardiac muscle contraction	1	13	6.92631	0.540617	0.684782
GO:0060445	branching involved in salivary gland morphogenesis	1	13	6.92631	0.540617	0.684782
GO:0060644	mammary gland epithelial cell differentiation	1	13	6.92631	0.540617	0.684782
GO:0070372	regulation of ERK1 and ERK2 cascade	1	13	6.92631	0.540617	0.684782
GO:0090179	planar cell polarity pathway involved in neural tube closure	1	13	6.92631	0.540617	0.684782
GO:0018108	peptidyl-tyrosine phosphorylation	2	58	3.1049	0.543522	0.687506
GO:0021766	hippocampus development	2	58	3.1049	0.543522	0.687506
GO:0016055	Wnt receptor signaling pathway	3	116	2.32867	0.556277	0.703153
GO:0001542	ovulation from ovarian follicle	1	14	6.43158	0.579048	0.721437
GO:0002063	chondrocyte development	1	14	6.43158	0.579048	0.721437
GO:0002089	lens morphogenesis in camera-type eye	1	14	6.43158	0.579048	0.721437
GO:0006182	cGMP biosynthetic process	1	14	6.43158	0.579048	0.721437
GO:0006402	mRNA catabolic process	1	14	6.43158	0.579048	0.721437
GO:0006672	ceramide metabolic process	1	14	6.43158	0.579048	0.721437
GO:0006911	phagocytosis, engulfment	1	14	6.43158	0.579048	0.721437
GO:0008272	sulfate transport	1	14	6.43158	0.579048	0.721437
GO:0010596	negative regulation of endothelial cell migration	1	14	6.43158	0.579048	0.721437
GO:0019395	fatty acid oxidation	1	14	6.43158	0.579048	0.721437
GO:0021702	cerebellar Purkinje cell differentiation	1	14	6.43158	0.579048	0.721437
GO:0030111	regulation of Wnt receptor signaling pathway	1	14	6.43158	0.579048	0.721437
GO:0033365	protein localization to organelle	1	14	6.43158	0.579048	0.721437
GO:0042307	positive regulation of protein import into nucleus	1	14	6.43158	0.579048	0.721437
GO:0043267	negative regulation of potassium ion transport	1	14	6.43158	0.579048	0.721437
GO:0045725	positive regulation of glycogen biosynthetic process	1	14	6.43158	0.579048	0.721437
GO:0046328	regulation of JNK cascade	1	14	6.43158	0.579048	0.721437
GO:0046888	negative regulation of hormone secretion	1	14	6.43158	0.579048	0.721437
GO:0048011	neurotrophin TRK receptor signaling pathway	1	14	6.43158	0.579048	0.721437
GO:0060416	response to growth hormone stimulus	1	14	6.43158	0.579048	0.721437
GO:0071397	cellular response to cholesterol	1	14	6.43158	0.579048	0.721437
GO:0001649	osteoblast differentiation	2	61	2.9522	0.589217	0.733105
GO:0060041	retina development in camera-type eye	2	61	2.9522	0.589217	0.733105
GO:0016192	vesicle-mediated transport	3	120	2.25105	0.597576	0.742998
GO:0006887	exocytosis	2	62	2.90458	0.60462	0.751244
GO:0001516	prostaglandin biosynthetic process	1	15	6.00281	0.617052	0.752342
GO:0006349	regulation of gene expression by genetic imprinting	1	15	6.00281	0.617052	0.752342
GO:0006691	leukotriene metabolic process	1	15	6.00281	0.617052	0.752342
GO:0006956	complement activation	1	15	6.00281	0.617052	0.752342
GO:0007212	dopamine receptor signaling pathway	1	15	6.00281	0.617052	0.752342
GO:0007494	midgut development	1	15	6.00281	0.617052	0.752342
GO:0007512	adult heart development	1	15	6.00281	0.617052	0.752342
GO:0009306	protein secretion	1	15	6.00281	0.617052	0.752342
GO:0009635	response to herbicide	1	15	6.00281	0.617052	0.752342
GO:0010800	positive regulation of peptidyl-threonine phosphorylation	1	15	6.00281	0.617052	0.752342
GO:0030500	regulation of bone mineralization	1	15	6.00281	0.617052	0.752342
GO:0030502	negative regulation of bone mineralization	1	15	6.00281	0.617052	0.752342
GO:0032981	mitochondrial respiratory chain complex I assembly	1	15	6.00281	0.617052	0.752342
GO:0035307	positive regulation of protein dephosphorylation	1	15	6.00281	0.617052	0.752342
GO:0035458	cellular response to interferon-beta	1	15	6.00281	0.617052	0.752342
GO:0042445	hormone metabolic process	1	15	6.00281	0.617052	0.752342
GO:0042523	positive regulation of tyrosine phosphorylation of Stat5 protein	1	15	6.00281	0.617052	0.752342
GO:0043330	response to exogenous dsRNA	1	15	6.00281	0.617052	0.752342
GO:0045807	positive regulation of endocytosis	1	15	6.00281	0.617052	0.752342
GO:0046716	muscle cell homeostasis	1	15	6.00281	0.617052	0.752342
GO:0048511	rhythmic process	1	15	6.00281	0.617052	0.752342
GO:0050730	regulation of peptidyl-tyrosine phosphorylation	1	15	6.00281	0.617052	0.752342
GO:0050880	regulation of blood vessel size	1	15	6.00281	0.617052	0.752342
GO:0051593	response to folic acid	1	15	6.00281	0.617052	0.752342
GO:0060707	trophoblast giant cell differentiation	1	15	6.00281	0.617052	0.752342
GO:0071371	cellular response to gonadotropin stimulus	1	15	6.00281	0.617052	0.752342
GO:0090004	positive regulation of establishment of protein localization to plasma membrane	1	15	6.00281	0.617052	0.752342
GO:0097192	extrinsic apoptotic signaling pathway in absence of ligand	1	15	6.00281	0.617052	0.752342
GO:0000226	microtubule cytoskeleton organization	2	63	2.85848	0.620101	0.755554
GO:0010951	negative regulation of endopeptidase activity	2	64	2.81382	0.635658	0.773993
GO:0001954	positive regulation of cell-matrix adhesion	1	16	5.62763	0.654636	0.782987
GO:0002092	positive regulation of receptor internalization	1	16	5.62763	0.654636	0.782987
GO:0002244	hematopoietic progenitor cell differentiation	1	16	5.62763	0.654636	0.782987
GO:0006103	2-oxoglutarate metabolic process	1	16	5.62763	0.654636	0.782987
GO:0010269	response to selenium ion	1	16	5.62763	0.654636	0.782987
GO:0010460	positive regulation of heart rate	1	16	5.62763	0.654636	0.782987
GO:0015908	fatty acid transport	1	16	5.62763	0.654636	0.782987
GO:0019226	transmission of nerve impulse	1	16	5.62763	0.654636	0.782987
GO:0019835	cytolysis	1	16	5.62763	0.654636	0.782987
GO:0031000	response to caffeine	1	16	5.62763	0.654636	0.782987
GO:0032722	positive regulation of chemokine production	1	16	5.62763	0.654636	0.782987
GO:0032922	circadian regulation of gene expression	1	16	5.62763	0.654636	0.782987
GO:0033555	multicellular organismal response to stress	1	16	5.62763	0.654636	0.782987
GO:0034614	cellular response to reactive oxygen species	1	16	5.62763	0.654636	0.782987
GO:0034698	response to gonadotropin stimulus	1	16	5.62763	0.654636	0.782987
GO:0045736	negative regulation of cyclin-dependent protein serine/threonine kinase activity	1	16	5.62763	0.654636	0.782987
GO:0045921	positive regulation of exocytosis	1	16	5.62763	0.654636	0.782987
GO:0046513	ceramide biosynthetic process	1	16	5.62763	0.654636	0.782987
GO:0048266	behavioral response to pain	1	16	5.62763	0.654636	0.782987
GO:0048745	smooth muscle tissue development	1	16	5.62763	0.654636	0.782987
GO:0050877	neurological system process	1	16	5.62763	0.654636	0.782987
GO:0051146	striated muscle cell differentiation	1	16	5.62763	0.654636	0.782987
GO:0055088	lipid homeostasis	1	16	5.62763	0.654636	0.782987
GO:0071236	cellular response to antibiotic	1	16	5.62763	0.654636	0.782987
GO:0072332	intrinsic apoptotic signaling pathway by p53 class mediator	1	16	5.62763	0.654636	0.782987
GO:0086091	regulation of heart rate by cardiac conduction	1	16	5.62763	0.654636	0.782987
GO:0090023	positive regulation of neutrophil chemotaxis	1	16	5.62763	0.654636	0.782987
GO:0007623	circadian rhythm	2	67	2.68782	0.682747	0.815541
GO:0019233	sensory perception of pain	2	67	2.68782	0.682747	0.815541
GO:0003281	ventricular septum development	1	17	5.29659	0.691802	0.817259
GO:0006829	zinc ion transport	1	17	5.29659	0.691802	0.817259
GO:0007405	neuroblast proliferation	1	17	5.29659	0.691802	0.817259
GO:0009968	negative regulation of signal transduction	1	17	5.29659	0.691802	0.817259
GO:0019915	lipid storage	1	17	5.29659	0.691802	0.817259
GO:0032728	positive regulation of interferon-beta production	1	17	5.29659	0.691802	0.817259
GO:0042698	ovulation cycle	1	17	5.29659	0.691802	0.817259
GO:0046427	positive regulation of JAK-STAT cascade	1	17	5.29659	0.691802	0.817259
GO:0046579	positive regulation of Ras protein signal transduction	1	17	5.29659	0.691802	0.817259
GO:0048384	retinoic acid receptor signaling pathway	1	17	5.29659	0.691802	0.817259
GO:0048484	enteric nervous system development	1	17	5.29659	0.691802	0.817259
GO:0048593	camera-type eye morphogenesis	1	17	5.29659	0.691802	0.817259
GO:0048854	brain morphogenesis	1	17	5.29659	0.691802	0.817259
GO:0050775	positive regulation of dendrite morphogenesis	1	17	5.29659	0.691802	0.817259
GO:0071158	positive regulation of cell cycle arrest	1	17	5.29659	0.691802	0.817259
GO:0071364	cellular response to epidermal growth factor stimulus	1	17	5.29659	0.691802	0.817259
GO:2001238	positive regulation of extrinsic apoptotic signaling pathway	1	17	5.29659	0.691802	0.817259
GO:0007229	integrin-mediated signaling pathway	2	68	2.6483	0.698571	0.82472
GO:0001659	temperature homeostasis	1	18	5.00234	0.728557	0.851305
GO:0006413	translational initiation	1	18	5.00234	0.728557	0.851305
GO:0006493	protein O-linked glycosylation	1	18	5.00234	0.728557	0.851305
GO:0007141	male meiosis I	1	18	5.00234	0.728557	0.851305
GO:0030100	regulation of endocytosis	1	18	5.00234	0.728557	0.851305
GO:0033554	cellular response to stress	1	18	5.00234	0.728557	0.851305
GO:0043536	positive regulation of blood vessel endothelial cell migration	1	18	5.00234	0.728557	0.851305
GO:0045648	positive regulation of erythrocyte differentiation	1	18	5.00234	0.728557	0.851305
GO:0045672	positive regulation of osteoclast differentiation	1	18	5.00234	0.728557	0.851305
GO:0045880	positive regulation of smoothened signaling pathway	1	18	5.00234	0.728557	0.851305
GO:0045930	negative regulation of mitotic cell cycle	1	18	5.00234	0.728557	0.851305
GO:0045987	positive regulation of smooth muscle contraction	1	18	5.00234	0.728557	0.851305
GO:0046697	decidualization	1	18	5.00234	0.728557	0.851305
GO:0046847	filopodium assembly	1	18	5.00234	0.728557	0.851305
GO:0070098	chemokine-mediated signaling pathway	1	18	5.00234	0.728557	0.851305
GO:0071805	potassium ion transmembrane transport	1	18	5.00234	0.728557	0.851305
GO:0007286	spermatid development	2	70	2.57263	0.73039	0.852901
GO:0035264	multicellular organism growth	2	71	2.5364	0.746379	0.871014
GO:0001676	long-chain fatty acid metabolic process	1	19	4.73906	0.764904	0.88247
GO:0001819	positive regulation of cytokine production	1	19	4.73906	0.764904	0.88247
GO:0006754	ATP biosynthetic process	1	19	4.73906	0.764904	0.88247
GO:0008156	negative regulation of DNA replication	1	19	4.73906	0.764904	0.88247
GO:0010634	positive regulation of epithelial cell migration	1	19	4.73906	0.764904	0.88247
GO:0019369	arachidonic acid metabolic process	1	19	4.73906	0.764904	0.88247
GO:0030010	establishment of cell polarity	1	19	4.73906	0.764904	0.88247
GO:0032026	response to magnesium ion	1	19	4.73906	0.764904	0.88247
GO:0033197	response to vitamin E	1	19	4.73906	0.764904	0.88247
GO:0042744	hydrogen peroxide catabolic process	1	19	4.73906	0.764904	0.88247
GO:0045765	regulation of angiogenesis	1	19	4.73906	0.764904	0.88247
GO:0045879	negative regulation of smoothened signaling pathway	1	19	4.73906	0.764904	0.88247
GO:0046488	phosphatidylinositol metabolic process	1	19	4.73906	0.764904	0.88247
GO:0048557	embryonic digestive tract morphogenesis	1	19	4.73906	0.764904	0.88247
GO:0050770	regulation of axonogenesis	1	19	4.73906	0.764904	0.88247
GO:0061098	positive regulation of protein tyrosine kinase activity	1	19	4.73906	0.764904	0.88247
GO:0071285	cellular response to lithium ion	1	19	4.73906	0.764904	0.88247
GO:0071902	positive regulation of protein serine/threonine kinase activity	1	19	4.73906	0.764904	0.88247
GO:0006919	activation of cysteine-type endopeptidase activity involved in apoptotic process	2	74	2.43357	0.794626	0.912966
GO:0000413	protein peptidyl-prolyl isomerization	1	20	4.5021	0.800848	0.912966
GO:0006637	acyl-CoA metabolic process	1	20	4.5021	0.800848	0.912966
GO:0007031	peroxisome organization	1	20	4.5021	0.800848	0.912966
GO:0010001	glial cell differentiation	1	20	4.5021	0.800848	0.912966
GO:0010259	multicellular organismal aging	1	20	4.5021	0.800848	0.912966
GO:0030511	positive regulation of transforming growth factor beta receptor signaling pathway	1	20	4.5021	0.800848	0.912966
GO:0032757	positive regulation of interleukin-8 production	1	20	4.5021	0.800848	0.912966
GO:0033209	tumor necrosis factor-mediated signaling pathway	1	20	4.5021	0.800848	0.912966
GO:0035050	embryonic heart tube development	1	20	4.5021	0.800848	0.912966
GO:0035162	embryonic hemopoiesis	1	20	4.5021	0.800848	0.912966
GO:0043001	Golgi to plasma membrane protein transport	1	20	4.5021	0.800848	0.912966
GO:0043124	negative regulation of I-kappaB kinase/NF-kappaB cascade	1	20	4.5021	0.800848	0.912966
GO:0045747	positive regulation of Notch signaling pathway	1	20	4.5021	0.800848	0.912966
GO:0048873	homeostasis of number of cells within a tissue	1	20	4.5021	0.800848	0.912966
GO:0050890	cognition	1	20	4.5021	0.800848	0.912966
GO:0051968	positive regulation of synaptic transmission, glutamatergic	1	20	4.5021	0.800848	0.912966
GO:0060045	positive regulation of cardiac muscle cell proliferation	1	20	4.5021	0.800848	0.912966
GO:0060716	labyrinthine layer blood vessel development	1	20	4.5021	0.800848	0.912966
GO:0045666	positive regulation of neuron differentiation	2	75	2.40112	0.810792	0.923726
GO:0051091	positive regulation of sequence-specific DNA binding transcription factor activity	2	76	2.36953	0.826995	0.94101
GO:0071363	cellular response to growth factor stimulus	2	76	2.36953	0.826995	0.94101
GO:0002009	morphogenesis of an epithelium	1	21	4.28772	0.836393	0.946978
GO:0006805	xenobiotic metabolic process	1	21	4.28772	0.836393	0.946978
GO:0006958	complement activation, classical pathway	1	21	4.28772	0.836393	0.946978
GO:0007214	gamma-aminobutyric acid signaling pathway	1	21	4.28772	0.836393	0.946978
GO:0032967	positive regulation of collagen biosynthetic process	1	21	4.28772	0.836393	0.946978
GO:0036342	post-anal tail morphogenesis	1	21	4.28772	0.836393	0.946978
GO:0044344	cellular response to fibroblast growth factor stimulus	1	21	4.28772	0.836393	0.946978
GO:0046580	negative regulation of Ras protein signal transduction	1	21	4.28772	0.836393	0.946978
GO:0006446	regulation of translational initiation	1	22	4.09282	0.871544	0.975873
GO:0006509	membrane protein ectodomain proteolysis	1	22	4.09282	0.871544	0.975873
GO:0006885	regulation of pH	1	22	4.09282	0.871544	0.975873
GO:0008299	isoprenoid biosynthetic process	1	22	4.09282	0.871544	0.975873
GO:0008406	gonad development	1	22	4.09282	0.871544	0.975873
GO:0009966	regulation of signal transduction	1	22	4.09282	0.871544	0.975873
GO:0017157	regulation of exocytosis	1	22	4.09282	0.871544	0.975873
GO:0019933	cAMP-mediated signaling	1	22	4.09282	0.871544	0.975873
GO:0030902	hindbrain development	1	22	4.09282	0.871544	0.975873
GO:0032735	positive regulation of interleukin-12 production	1	22	4.09282	0.871544	0.975873
GO:0033993	response to lipid	1	22	4.09282	0.871544	0.975873
GO:0048010	vascular endothelial growth factor receptor signaling pathway	1	22	4.09282	0.871544	0.975873
GO:0048844	artery morphogenesis	1	22	4.09282	0.871544	0.975873
GO:0050905	neuromuscular process	1	22	4.09282	0.871544	0.975873
GO:0051898	negative regulation of protein kinase B signaling cascade	1	22	4.09282	0.871544	0.975873
GO:0060349	bone morphogenesis	1	22	4.09282	0.871544	0.975873
GO:0060412	ventricular septum morphogenesis	1	22	4.09282	0.871544	0.975873
GO:0070059	intrinsic apoptotic signaling pathway in response to endoplasmic reticulum stress	1	22	4.09282	0.871544	0.975873
GO:0000045	autophagic vacuole assembly	1	23	3.91487	0.906306	1
GO:0001958	endochondral ossification	1	23	3.91487	0.906306	1
GO:0008045	motor neuron axon guidance	1	23	3.91487	0.906306	1
GO:0010165	response to X-ray	1	23	3.91487	0.906306	1
GO:0010718	positive regulation of epithelial to mesenchymal transition	1	23	3.91487	0.906306	1
GO:0030878	thyroid gland development	1	23	3.91487	0.906306	1
GO:0043552	positive regulation of phosphatidylinositol 3-kinase activity	1	23	3.91487	0.906306	1
GO:0045453	bone resorption	1	23	3.91487	0.906306	1
GO:0071353	cellular response to interleukin-4	1	23	3.91487	0.906306	1
GO:0071375	cellular response to peptide hormone stimulus	1	23	3.91487	0.906306	1
GO:0071549	cellular response to dexamethasone stimulus	1	23	3.91487	0.906306	1
GO:0090200	positive regulation of release of cytochrome c from mitochondria	1	23	3.91487	0.906306	1
GO:0001824	blastocyst development	1	24	3.75175	0.940682	1
GO:0001836	release of cytochrome c from mitochondria	1	24	3.75175	0.940682	1
GO:0008585	female gonad development	1	24	3.75175	0.940682	1
GO:0010038	response to metal ion	1	24	3.75175	0.940682	1
GO:0030318	melanocyte differentiation	1	24	3.75175	0.940682	1
GO:0033280	response to vitamin D	1	24	3.75175	0.940682	1
GO:0045494	photoreceptor cell maintenance	1	24	3.75175	0.940682	1
GO:0045739	positive regulation of DNA repair	1	24	3.75175	0.940682	1
GO:0051496	positive regulation of stress fiber assembly	1	24	3.75175	0.940682	1
GO:0060326	cell chemotaxis	1	24	3.75175	0.940682	1
GO:0030900	forebrain development	2	84	2.14386	0.957622	1
GO:0009987	cellular process	1	25	3.60168	0.974676	1
GO:0032091	negative regulation of protein binding	1	25	3.60168	0.974676	1
GO:0048008	platelet-derived growth factor receptor signaling pathway	1	25	3.60168	0.974676	1
GO:0048147	negative regulation of fibroblast proliferation	1	25	3.60168	0.974676	1
GO:0051017	actin filament bundle assembly	1	25	3.60168	0.974676	1
GO:0097190	apoptotic signaling pathway	1	25	3.60168	0.974676	1
GO:0006260	DNA replication	2	87	2.06993	1	1
GO:0007257	activation of JUN kinase activity	1	26	3.46316	1	1
GO:0009058	biosynthetic process	1	26	3.46316	1	1
GO:0009267	cellular response to starvation	1	26	3.46316	1	1
GO:0014911	positive regulation of smooth muscle cell migration	1	26	3.46316	1	1
GO:0021510	spinal cord development	1	26	3.46316	1	1
GO:0030316	osteoclast differentiation	1	26	3.46316	1	1
GO:0031572	G2 DNA damage checkpoint	1	26	3.46316	1	1
GO:0060135	maternal process involved in female pregnancy	1	26	3.46316	1	1
GO:0060291	long-term synaptic potentiation	1	26	3.46316	1	1
GO:0046777	protein autophosphorylation	3	158	1.70966	1	1
GO:0001837	epithelial to mesenchymal transition	1	27	3.33489	1	1
GO:0006099	tricarboxylic acid cycle	1	27	3.33489	1	1
GO:0007126	meiosis	1	27	3.33489	1	1
GO:0009888	tissue development	1	27	3.33489	1	1
GO:0035249	synaptic transmission, glutamatergic	1	27	3.33489	1	1
GO:0045600	positive regulation of fat cell differentiation	1	27	3.33489	1	1
GO:0048536	spleen development	1	27	3.33489	1	1
GO:0051276	chromosome organization	1	27	3.33489	1	1
GO:0000723	telomere maintenance	1	28	3.21579	1	1
GO:0001654	eye development	1	28	3.21579	1	1
GO:0006506	GPI anchor biosynthetic process	1	28	3.21579	1	1
GO:0030168	platelet activation	1	28	3.21579	1	1
GO:0030325	adrenal gland development	1	28	3.21579	1	1
GO:0032956	regulation of actin cytoskeleton organization	1	28	3.21579	1	1
GO:0048813	dendrite morphogenesis	1	28	3.21579	1	1
GO:0051258	protein polymerization	1	28	3.21579	1	1
GO:0002088	lens development in camera-type eye	1	29	3.1049	1	1
GO:0007422	peripheral nervous system development	1	29	3.1049	1	1
GO:0007616	long-term memory	1	29	3.1049	1	1
GO:0042130	negative regulation of T cell proliferation	1	29	3.1049	1	1
GO:0048015	phosphatidylinositol-mediated signaling	1	29	3.1049	1	1
GO:0070373	negative regulation of ERK1 and ERK2 cascade	1	29	3.1049	1	1
GO:0006909	phagocytosis	1	30	3.0014	1	1
GO:0007269	neurotransmitter secretion	1	30	3.0014	1	1
GO:0007631	feeding behavior	1	30	3.0014	1	1
GO:0042221	response to chemical stimulus	1	30	3.0014	1	1
GO:0045840	positive regulation of mitosis	1	30	3.0014	1	1
GO:0046326	positive regulation of glucose import	1	30	3.0014	1	1
GO:0050852	T cell receptor signaling pathway	1	30	3.0014	1	1
GO:0051209	release of sequestered calcium ion into cytosol	1	30	3.0014	1	1
GO:0042742	defense response to bacterium	2	96	1.87588	1	1
GO:0000079	regulation of cyclin-dependent protein serine/threonine kinase activity	1	31	2.90458	1	1
GO:0006898	receptor-mediated endocytosis	1	31	2.90458	1	1
GO:0007040	lysosome organization	1	31	2.90458	1	1
GO:0015991	ATP hydrolysis coupled proton transport	1	31	2.90458	1	1
GO:0030501	positive regulation of bone mineralization	1	31	2.90458	1	1
GO:0031016	pancreas development	1	31	2.90458	1	1
GO:0040014	regulation of multicellular organism growth	1	31	2.90458	1	1
GO:0048589	developmental growth	1	31	2.90458	1	1
GO:0050715	positive regulation of cytokine secretion	1	31	2.90458	1	1
GO:0050766	positive regulation of phagocytosis	1	31	2.90458	1	1
GO:0051402	neuron apoptotic process	1	31	2.90458	1	1
GO:0060079	regulation of excitatory postsynaptic membrane potential	1	31	2.90458	1	1
GO:0006334	nucleosome assembly	2	97	1.85654	1	1
GO:0001944	vasculature development	1	32	2.81382	1	1
GO:0030163	protein catabolic process	1	32	2.81382	1	1
GO:0045776	negative regulation of blood pressure	1	32	2.81382	1	1
GO:0071346	cellular response to interferon-gamma	1	32	2.81382	1	1
GO:0001932	regulation of protein phosphorylation	1	33	2.72855	1	1
GO:0006952	defense response	1	33	2.72855	1	1
GO:0030217	T cell differentiation	1	33	2.72855	1	1
GO:0040007	growth	1	33	2.72855	1	1
GO:0007605	sensory perception of sound	2	101	1.78301	1	1
GO:0010035	response to inorganic substance	1	34	2.6483	1	1
GO:0032760	positive regulation of tumor necrosis factor production	1	34	2.6483	1	1
GO:0048565	digestive tract development	1	34	2.6483	1	1
GO:0051028	mRNA transport	1	34	2.6483	1	1
GO:0000398	mRNA splicing, via spliceosome	1	35	2.57263	1	1
GO:0002053	positive regulation of mesenchymal cell proliferation	1	35	2.57263	1	1
GO:0002062	chondrocyte differentiation	1	35	2.57263	1	1
GO:0007276	gamete generation	1	35	2.57263	1	1
GO:0008277	regulation of G-protein coupled receptor protein signaling pathway	1	35	2.57263	1	1
GO:0035019	somatic stem cell maintenance	1	35	2.57263	1	1
GO:0045595	regulation of cell differentiation	1	35	2.57263	1	1
GO:0051781	positive regulation of cell division	1	35	2.57263	1	1
GO:0060048	cardiac muscle contraction	1	35	2.57263	1	1
GO:0071310	cellular response to organic substance	1	35	2.57263	1	1
GO:0000086	G2/M transition of mitotic cell cycle	1	36	2.50117	1	1
GO:0009566	fertilization	1	36	2.50117	1	1
GO:0016358	dendrite development	1	36	2.50117	1	1
GO:0021915	neural tube development	1	36	2.50117	1	1
GO:0038032	termination of G-protein coupled receptor signaling pathway	1	36	2.50117	1	1
GO:0042220	response to cocaine	1	36	2.50117	1	1
GO:0048754	branching morphogenesis of an epithelial tube	1	36	2.50117	1	1
GO:0070936	protein K48-linked ubiquitination	1	36	2.50117	1	1
GO:0001974	blood vessel remodeling	1	37	2.43357	1	1
GO:0006635	fatty acid beta-oxidation	1	37	2.43357	1	1
GO:0007189	adenylate cyclase-activating G-protein coupled receptor signaling pathway	1	37	2.43357	1	1
GO:0030218	erythrocyte differentiation	1	37	2.43357	1	1
GO:0032092	positive regulation of protein binding	1	37	2.43357	1	1
GO:0040008	regulation of growth	1	37	2.43357	1	1
GO:0043966	histone H3 acetylation	1	37	2.43357	1	1
GO:0007030	Golgi organization	1	38	2.36953	1	1
GO:0007628	adult walking behavior	1	38	2.36953	1	1
GO:0048706	embryonic skeletal system development	1	38	2.36953	1	1
GO:0071560	cellular response to transforming growth factor beta stimulus	1	38	2.36953	1	1
GO:0017148	negative regulation of translation	1	39	2.30877	1	1
GO:0035725	sodium ion transmembrane transport	1	39	2.30877	1	1
GO:0043086	negative regulation of catalytic activity	1	39	2.30877	1	1
GO:0003151	outflow tract morphogenesis	1	40	2.25105	1	1
GO:0006096	glycolysis	1	40	2.25105	1	1
GO:0048167	regulation of synaptic plasticity	1	40	2.25105	1	1
GO:0043524	negative regulation of neuron apoptotic process	2	116	1.55245	1	1
GO:0006633	fatty acid biosynthetic process	1	42	2.14386	1	1
GO:0006366	transcription from RNA polymerase II promoter	2	118	1.52614	1	1
GO:0019722	calcium-mediated signaling	1	43	2.094	1	1
GO:0007368	determination of left/right symmetry	1	44	2.04641	1	1
GO:0008542	visual learning	1	44	2.04641	1	1
GO:0071300	cellular response to retinoic acid	1	44	2.04641	1	1
GO:0001756	somitogenesis	1	45	2.00094	1	1
GO:0001933	negative regulation of protein phosphorylation	1	45	2.00094	1	1
GO:0034613	cellular protein localization	1	45	2.00094	1	1
GO:0042254	ribosome biogenesis	1	45	2.00094	1	1
GO:0051090	regulation of sequence-specific DNA binding transcription factor activity	1	45	2.00094	1	1
GO:0010468	regulation of gene expression	2	123	1.4641	1	1
GO:0060548	negative regulation of cell death	1	46	1.95744	1	1
GO:0001947	heart looping	1	47	1.91579	1	1
GO:0006812	cation transport	1	47	1.91579	1	1
GO:0006879	cellular iron ion homeostasis	1	47	1.91579	1	1
GO:0019882	antigen processing and presentation	1	47	1.91579	1	1
GO:0030334	regulation of cell migration	1	47	1.91579	1	1
GO:0030509	BMP signaling pathway	1	48	1.87588	1	1
GO:0050885	neuromuscular process controlling balance	1	48	1.87588	1	1
GO:0060271	cilium morphogenesis	1	48	1.87588	1	1
GO:0007160	cell-matrix adhesion	1	49	1.83759	1	1
GO:0007224	smoothened signaling pathway	1	49	1.83759	1	1
GO:0008344	adult locomotory behavior	1	49	1.83759	1	1
GO:0035914	skeletal muscle cell differentiation	1	49	1.83759	1	1
GO:0048545	response to steroid hormone stimulus	1	49	1.83759	1	1
GO:0006417	regulation of translation	1	50	1.80084	1	1
GO:0007059	chromosome segregation	1	51	1.76553	1	1
GO:0014823	response to activity	1	51	1.76553	1	1
GO:0001541	ovarian follicle development	1	54	1.66745	1	1
GO:0008203	cholesterol metabolic process	1	54	1.66745	1	1
GO:0006412	translation	2	384	0.468969	1	1
GO:0007267	cell-cell signaling	1	55	1.63713	1	1
GO:0006364	rRNA processing	1	58	1.55245	1	1
GO:0006813	potassium ion transport	1	58	1.55245	1	1
GO:0007179	transforming growth factor beta receptor signaling pathway	1	58	1.55245	1	1
GO:0007219	Notch signaling pathway	1	58	1.55245	1	1
GO:0043010	camera-type eye development	1	58	1.55245	1	1
GO:0043433	negative regulation of sequence-specific DNA binding transcription factor activity	1	58	1.55245	1	1
GO:0000209	protein polyubiquitination	1	60	1.5007	1	1
GO:0016042	lipid catabolic process	1	60	1.5007	1	1
GO:0006357	regulation of transcription from RNA polymerase II promoter	3	202	1.33726	1	1
GO:0007018	microtubule-based movement	1	61	1.4761	1	1
GO:0007613	memory	1	61	1.4761	1	1
GO:0060021	palate development	1	62	1.45229	1	1
GO:0043161	proteasomal ubiquitin-dependent protein catabolic process	1	63	1.42924	1	1
GO:0001570	vasculogenesis	1	64	1.40691	1	1
GO:0048839	inner ear development	1	64	1.40691	1	1
GO:0035023	regulation of Rho protein signal transduction	1	65	1.38526	1	1
GO:0008104	protein localization	1	66	1.36427	1	1
GO:0006184	GTP catabolic process	1	68	1.32415	1	1
GO:0042384	cilium assembly	1	69	1.30496	1	1
GO:0042472	inner ear morphogenesis	1	69	1.30496	1	1
GO:0007010	cytoskeleton organization	1	72	1.25058	1	1
GO:0060070	canonical Wnt receptor signaling pathway	1	79	1.13977	1	1
GO:0006511	ubiquitin-dependent protein catabolic process	2	139	1.29557	1	1
GO:0006281	DNA repair	1	143	0.629665	1	1
GO:0006457	protein folding	1	102	0.882766	1	1
GO:0007067	mitosis	1	111	0.81119	1	1
GO:0016567	protein ubiquitination	2	192	0.937938	1	1
GO:0030036	actin cytoskeleton organization	1	116	0.776225	1	1
GO:0051301	cell division	1	152	0.592382	1	1

## Sheet: upregulated genes
go_id	go_name	enrichment	pvalue	FDR	gene_id	gene_name
GO:0043066	negative regulation of apoptotic process	5.27443	5.53034e-12	1.00873e-08	498545	Tsc22d1
GO:0043066	negative regulation of apoptotic process	5.27443	5.53034e-12	1.00873e-08	24617	Serpine1
GO:0043066	negative regulation of apoptotic process	5.27443	5.53034e-12	1.00873e-08	310552	Sfrp2
GO:0043066	negative regulation of apoptotic process	5.27443	5.53034e-12	1.00873e-08	114851	Cdkn1a
GO:0043066	negative regulation of apoptotic process	5.27443	5.53034e-12	1.00873e-08	24908	Dnajb9
GO:0043066	negative regulation of apoptotic process	5.27443	5.53034e-12	1.00873e-08	58853	Nr4a3
GO:0043066	negative regulation of apoptotic process	5.27443	5.53034e-12	1.00873e-08	362850	Angptl4
GO:0043066	negative regulation of apoptotic process	5.27443	5.53034e-12	1.00873e-08	24649	Pim1
GO:0043066	negative regulation of apoptotic process	5.27443	5.53034e-12	1.00873e-08	29517	Sgk1
GO:0043066	negative regulation of apoptotic process	5.27443	5.53034e-12	1.00873e-08	83722	Plk2
GO:0043066	negative regulation of apoptotic process	5.27443	5.53034e-12	1.00873e-08	29441	Por
GO:0043066	negative regulation of apoptotic process	5.27443	5.53034e-12	1.00873e-08	24498	Il6
GO:0043066	negative regulation of apoptotic process	5.27443	5.53034e-12	1.00873e-08	140593	Siah2
GO:0043066	negative regulation of apoptotic process	5.27443	5.53034e-12	1.00873e-08	50692	Plaur
GO:0043066	negative regulation of apoptotic process	5.27443	5.53034e-12	1.00873e-08	312647	Atg7
GO:0043066	negative regulation of apoptotic process	5.27443	5.53034e-12	1.00873e-08	50646	Ptk2b
GO:0043066	negative regulation of apoptotic process	5.27443	5.53034e-12	1.00873e-08	81809	Tgfb2
GO:0043066	negative regulation of apoptotic process	5.27443	5.53034e-12	1.00873e-08	24253	Cebpb
GO:0043066	negative regulation of apoptotic process	5.27443	5.53034e-12	1.00873e-08	309165	Rela
GO:0043066	negative regulation of apoptotic process	5.27443	5.53034e-12	1.00873e-08	24404	Gpx1
GO:0043066	negative regulation of apoptotic process	5.27443	5.53034e-12	1.00873e-08	296269	Angpt4
GO:0043066	negative regulation of apoptotic process	5.27443	5.53034e-12	1.00873e-08	29142	Vnn1
GO:0043066	negative regulation of apoptotic process	5.27443	5.53034e-12	1.00873e-08	24329	Egfr
GO:0043066	negative regulation of apoptotic process	5.27443	5.53034e-12	1.00873e-08	24165	Ada
GO:0043066	negative regulation of apoptotic process	5.27443	5.53034e-12	1.00873e-08	29539	Aldh2
GO:0043066	negative regulation of apoptotic process	5.27443	5.53034e-12	1.00873e-08	112400	Nrg1
GO:0043066	negative regulation of apoptotic process	5.27443	5.53034e-12	1.00873e-08	81736	Nfkb1
GO:0043066	negative regulation of apoptotic process	5.27443	5.53034e-12	1.00873e-08	309526	Ifit3
GO:0032496	response to lipopolysaccharide	8.10805	1.51933e-11	1.38563e-08	309452	Nfkb2
GO:0032496	response to lipopolysaccharide	8.10805	1.51933e-11	1.38563e-08	25584	F3
GO:0032496	response to lipopolysaccharide	8.10805	1.51933e-11	1.38563e-08	24253	Cebpb
GO:0032496	response to lipopolysaccharide	8.10805	1.51933e-11	1.38563e-08	24795	Serpina3n
GO:0032496	response to lipopolysaccharide	8.10805	1.51933e-11	1.38563e-08	29539	Aldh2
GO:0032496	response to lipopolysaccharide	8.10805	1.51933e-11	1.38563e-08	24498	Il6
GO:0032496	response to lipopolysaccharide	8.10805	1.51933e-11	1.38563e-08	63995	Dusp10
GO:0032496	response to lipopolysaccharide	8.10805	1.51933e-11	1.38563e-08	24464	Hp
GO:0032496	response to lipopolysaccharide	8.10805	1.51933e-11	1.38563e-08	81811	Thpo
GO:0032496	response to lipopolysaccharide	8.10805	1.51933e-11	1.38563e-08	81503	Cxcl1
GO:0032496	response to lipopolysaccharide	8.10805	1.51933e-11	1.38563e-08	25361	Vcam1
GO:0032496	response to lipopolysaccharide	8.10805	1.51933e-11	1.38563e-08	29665	P2rx7
GO:0032496	response to lipopolysaccharide	8.10805	1.51933e-11	1.38563e-08	81687	Mmp9
GO:0032496	response to lipopolysaccharide	8.10805	1.51933e-11	1.38563e-08	309165	Rela
GO:0032496	response to lipopolysaccharide	8.10805	1.51933e-11	1.38563e-08	59103	Ptges
GO:0032496	response to lipopolysaccharide	8.10805	1.51933e-11	1.38563e-08	316519	Slc11a1
GO:0032496	response to lipopolysaccharide	8.10805	1.51933e-11	1.38563e-08	25493	Nfkbia
GO:0032496	response to lipopolysaccharide	8.10805	1.51933e-11	1.38563e-08	25464	Icam1
GO:0032496	response to lipopolysaccharide	8.10805	1.51933e-11	1.38563e-08	171081	Csf2rb
GO:0006954	inflammatory response	8.09902	2.11218e-10	1.15739e-07	316019	Ccrl2
GO:0006954	inflammatory response	8.09902	2.11218e-10	1.15739e-07	116677	F2rl1
GO:0006954	inflammatory response	8.09902	2.11218e-10	1.15739e-07	309165	Rela
GO:0006954	inflammatory response	8.09902	2.11218e-10	1.15739e-07	114105	Cxcl2
GO:0006954	inflammatory response	8.09902	2.11218e-10	1.15739e-07	316519	Slc11a1
GO:0006954	inflammatory response	8.09902	2.11218e-10	1.15739e-07	29142	Vnn1
GO:0006954	inflammatory response	8.09902	2.11218e-10	1.15739e-07	360622	Igfbp4
GO:0006954	inflammatory response	8.09902	2.11218e-10	1.15739e-07	140914	Olr1
GO:0006954	inflammatory response	8.09902	2.11218e-10	1.15739e-07	29665	P2rx7
GO:0006954	inflammatory response	8.09902	2.11218e-10	1.15739e-07	29318	Ddt
GO:0006954	inflammatory response	8.09902	2.11218e-10	1.15739e-07	303200	Map2k3
GO:0006954	inflammatory response	8.09902	2.11218e-10	1.15739e-07	155140	Il23a
GO:0006954	inflammatory response	8.09902	2.11218e-10	1.15739e-07	25544	Sele
GO:0006954	inflammatory response	8.09902	2.11218e-10	1.15739e-07	24795	Serpina3n
GO:0006954	inflammatory response	8.09902	2.11218e-10	1.15739e-07	305236	Cxcl11
GO:0006954	inflammatory response	8.09902	2.11218e-10	1.15739e-07	24498	Il6
GO:0006954	inflammatory response	8.09902	2.11218e-10	1.15739e-07	304005	Nfkbiz
GO:0007165	signal transduction	5.49328	2.53815e-10	1.15739e-07	309452	Nfkb2
GO:0007165	signal transduction	5.49328	2.53815e-10	1.15739e-07	29516	Pde3b
GO:0007165	signal transduction	5.49328	2.53815e-10	1.15739e-07	361969	Fga
GO:0007165	signal transduction	5.49328	2.53815e-10	1.15739e-07	50686	Gsk3a
GO:0007165	signal transduction	5.49328	2.53815e-10	1.15739e-07	63885	Pde10a
GO:0007165	signal transduction	5.49328	2.53815e-10	1.15739e-07	83425	Akap12
GO:0007165	signal transduction	5.49328	2.53815e-10	1.15739e-07	192126	Dab2ip
GO:0007165	signal transduction	5.49328	2.53815e-10	1.15739e-07	81736	Nfkb1
GO:0007165	signal transduction	5.49328	2.53815e-10	1.15739e-07	171136	Cblb
GO:0007165	signal transduction	5.49328	2.53815e-10	1.15739e-07	291936	Hhip
GO:0007165	signal transduction	5.49328	2.53815e-10	1.15739e-07	311494	Rin2
GO:0007165	signal transduction	5.49328	2.53815e-10	1.15739e-07	85249	Pex11a
GO:0007165	signal transduction	5.49328	2.53815e-10	1.15739e-07	56820	Ramp3
GO:0007165	signal transduction	5.49328	2.53815e-10	1.15739e-07	24392	Gja1
GO:0007165	signal transduction	5.49328	2.53815e-10	1.15739e-07	498015	Pitpnc1
GO:0007165	signal transduction	5.49328	2.53815e-10	1.15739e-07	311437	Rassf2
GO:0007165	signal transduction	5.49328	2.53815e-10	1.15739e-07	81613	Ceacam1
GO:0007165	signal transduction	5.49328	2.53815e-10	1.15739e-07	58834	Dlc1
GO:0007165	signal transduction	5.49328	2.53815e-10	1.15739e-07	316256	Tnfrsf21
GO:0007165	signal transduction	5.49328	2.53815e-10	1.15739e-07	266766	Rcan1
GO:0007165	signal transduction	5.49328	2.53815e-10	1.15739e-07	29659	P2rx4
GO:0007165	signal transduction	5.49328	2.53815e-10	1.15739e-07	310207	Sema5a
GO:0007165	signal transduction	5.49328	2.53815e-10	1.15739e-07	24329	Egfr
GO:0071347	cellular response to interleukin-1	16.8829	1.09298e-08	3.88803e-06	192126	Dab2ip
GO:0071347	cellular response to interleukin-1	16.8829	1.09298e-08	3.88803e-06	81736	Nfkb1
GO:0071347	cellular response to interleukin-1	16.8829	1.09298e-08	3.88803e-06	81687	Mmp9
GO:0071347	cellular response to interleukin-1	16.8829	1.09298e-08	3.88803e-06	64468	Hyal2
GO:0071347	cellular response to interleukin-1	16.8829	1.09298e-08	3.88803e-06	309165	Rela
GO:0071347	cellular response to interleukin-1	16.8829	1.09298e-08	3.88803e-06	24795	Serpina3n
GO:0071347	cellular response to interleukin-1	16.8829	1.09298e-08	3.88803e-06	114105	Cxcl2
GO:0071347	cellular response to interleukin-1	16.8829	1.09298e-08	3.88803e-06	25464	Icam1
GO:0071347	cellular response to interleukin-1	16.8829	1.09298e-08	3.88803e-06	170496	Lcn2
GO:0045944	positive regulation of transcription from RNA polymerase II promoter	3.65206	1.27896e-08	3.88803e-06	155140	Il23a
GO:0045944	positive regulation of transcription from RNA polymerase II promoter	3.65206	1.27896e-08	3.88803e-06	29733	S1pr1
GO:0045944	positive regulation of transcription from RNA polymerase II promoter	3.65206	1.27896e-08	3.88803e-06	316327	Arid5a
GO:0045944	positive regulation of transcription from RNA polymerase II promoter	3.65206	1.27896e-08	3.88803e-06	294515	Foxo3
GO:0045944	positive regulation of transcription from RNA polymerase II promoter	3.65206	1.27896e-08	3.88803e-06	309165	Rela
GO:0045944	positive regulation of transcription from RNA polymerase II promoter	3.65206	1.27896e-08	3.88803e-06	50662	Runx1
GO:0045944	positive regulation of transcription from RNA polymerase II promoter	3.65206	1.27896e-08	3.88803e-06	192126	Dab2ip
GO:0045944	positive regulation of transcription from RNA polymerase II promoter	3.65206	1.27896e-08	3.88803e-06	252891	Sra1
GO:0045944	positive regulation of transcription from RNA polymerase II promoter	3.65206	1.27896e-08	3.88803e-06	50686	Gsk3a
GO:0045944	positive regulation of transcription from RNA polymerase II promoter	3.65206	1.27896e-08	3.88803e-06	363165	Csrnp1
GO:0045944	positive regulation of transcription from RNA polymerase II promoter	3.65206	1.27896e-08	3.88803e-06	64345	Hif3a
GO:0045944	positive regulation of transcription from RNA polymerase II promoter	3.65206	1.27896e-08	3.88803e-06	24498	Il6
GO:0045944	positive regulation of transcription from RNA polymerase II promoter	3.65206	1.27896e-08	3.88803e-06	116677	F2rl1
GO:0045944	positive regulation of transcription from RNA polymerase II promoter	3.65206	1.27896e-08	3.88803e-06	81736	Nfkb1
GO:0045944	positive regulation of transcription from RNA polymerase II promoter	3.65206	1.27896e-08	3.88803e-06	58852	Nr1h3
GO:0045944	positive regulation of transcription from RNA polymerase II promoter	3.65206	1.27896e-08	3.88803e-06	310681	Hfe2
GO:0045944	positive regulation of transcription from RNA polymerase II promoter	3.65206	1.27896e-08	3.88803e-06	316737	Lpin2
GO:0045944	positive regulation of transcription from RNA polymerase II promoter	3.65206	1.27896e-08	3.88803e-06	363630	Kdm6b
GO:0045944	positive regulation of transcription from RNA polymerase II promoter	3.65206	1.27896e-08	3.88803e-06	316519	Slc11a1
GO:0045944	positive regulation of transcription from RNA polymerase II promoter	3.65206	1.27896e-08	3.88803e-06	25493	Nfkbia
GO:0045944	positive regulation of transcription from RNA polymerase II promoter	3.65206	1.27896e-08	3.88803e-06	24873	Vdr
GO:0045944	positive regulation of transcription from RNA polymerase II promoter	3.65206	1.27896e-08	3.88803e-06	25620	Crem
GO:0045944	positive regulation of transcription from RNA polymerase II promoter	3.65206	1.27896e-08	3.88803e-06	310552	Sfrp2
GO:0045944	positive regulation of transcription from RNA polymerase II promoter	3.65206	1.27896e-08	3.88803e-06	64468	Hyal2
GO:0045944	positive regulation of transcription from RNA polymerase II promoter	3.65206	1.27896e-08	3.88803e-06	25747	Ppara
GO:0045944	positive regulation of transcription from RNA polymerase II promoter	3.65206	1.27896e-08	3.88803e-06	58954	Klf6
GO:0045944	positive regulation of transcription from RNA polymerase II promoter	3.65206	1.27896e-08	3.88803e-06	114498	Dmrt1
GO:0045944	positive regulation of transcription from RNA polymerase II promoter	3.65206	1.27896e-08	3.88803e-06	58853	Nr4a3
GO:0045944	positive regulation of transcription from RNA polymerase II promoter	3.65206	1.27896e-08	3.88803e-06	24253	Cebpb
GO:0014070	response to organic cyclic compound	6.2638	3.29652e-08	8.58979e-06	25445	Fosl1
GO:0014070	response to organic cyclic compound	6.2638	3.29652e-08	8.58979e-06	24464	Hp
GO:0014070	response to organic cyclic compound	6.2638	3.29652e-08	8.58979e-06	114851	Cdkn1a
GO:0014070	response to organic cyclic compound	6.2638	3.29652e-08	8.58979e-06	25260	Gstt1
GO:0014070	response to organic cyclic compound	6.2638	3.29652e-08	8.58979e-06	29665	P2rx7
GO:0014070	response to organic cyclic compound	6.2638	3.29652e-08	8.58979e-06	64032	Ctgf
GO:0014070	response to organic cyclic compound	6.2638	3.29652e-08	8.58979e-06	309165	Rela
GO:0014070	response to organic cyclic compound	6.2638	3.29652e-08	8.58979e-06	25464	Icam1
GO:0014070	response to organic cyclic compound	6.2638	3.29652e-08	8.58979e-06	24329	Egfr
GO:0014070	response to organic cyclic compound	6.2638	3.29652e-08	8.58979e-06	24498	Il6
GO:0014070	response to organic cyclic compound	6.2638	3.29652e-08	8.58979e-06	59103	Ptges
GO:0014070	response to organic cyclic compound	6.2638	3.29652e-08	8.58979e-06	24450	Hmgcs2
GO:0014070	response to organic cyclic compound	6.2638	3.29652e-08	8.58979e-06	81687	Mmp9
GO:0014070	response to organic cyclic compound	6.2638	3.29652e-08	8.58979e-06	24404	Gpx1
GO:0014070	response to organic cyclic compound	6.2638	3.29652e-08	8.58979e-06	361226	Cd83
GO:0014070	response to organic cyclic compound	6.2638	3.29652e-08	8.58979e-06	29573	Slc37a4
GO:0008285	negative regulation of cell proliferation	5.2622	5.94266e-08	1.15701e-05	24498	Il6
GO:0008285	negative regulation of cell proliferation	5.2622	5.94266e-08	1.15701e-05	313994	Klf11
GO:0008285	negative regulation of cell proliferation	5.2622	5.94266e-08	1.15701e-05	58834	Dlc1
GO:0008285	negative regulation of cell proliferation	5.2622	5.94266e-08	1.15701e-05	24392	Gja1
GO:0008285	negative regulation of cell proliferation	5.2622	5.94266e-08	1.15701e-05	114593	Nppc
GO:0008285	negative regulation of cell proliferation	5.2622	5.94266e-08	1.15701e-05	309526	Ifit3
GO:0008285	negative regulation of cell proliferation	5.2622	5.94266e-08	1.15701e-05	192126	Dab2ip
GO:0008285	negative regulation of cell proliferation	5.2622	5.94266e-08	1.15701e-05	24873	Vdr
GO:0008285	negative regulation of cell proliferation	5.2622	5.94266e-08	1.15701e-05	140635	Flt3
GO:0008285	negative regulation of cell proliferation	5.2622	5.94266e-08	1.15701e-05	316742	Tgif1
GO:0008285	negative regulation of cell proliferation	5.2622	5.94266e-08	1.15701e-05	81809	Tgfb2
GO:0008285	negative regulation of cell proliferation	5.2622	5.94266e-08	1.15701e-05	310552	Sfrp2
GO:0008285	negative regulation of cell proliferation	5.2622	5.94266e-08	1.15701e-05	59103	Ptges
GO:0008285	negative regulation of cell proliferation	5.2622	5.94266e-08	1.15701e-05	114851	Cdkn1a
GO:0008285	negative regulation of cell proliferation	5.2622	5.94266e-08	1.15701e-05	117063	Ptpn2
GO:0008285	negative regulation of cell proliferation	5.2622	5.94266e-08	1.15701e-05	25445	Fosl1
GO:0008285	negative regulation of cell proliferation	5.2622	5.94266e-08	1.15701e-05	360903	Fgfrl1
GO:0008285	negative regulation of cell proliferation	5.2622	5.94266e-08	1.15701e-05	50646	Ptk2b
GO:0033590	response to cobalamin	90.0421	6.01314e-08	1.15701e-05	25044	Sds
GO:0033590	response to cobalamin	90.0421	6.01314e-08	1.15701e-05	24329	Egfr
GO:0033590	response to cobalamin	90.0421	6.01314e-08	1.15701e-05	24464	Hp
GO:0033590	response to cobalamin	90.0421	6.01314e-08	1.15701e-05	309165	Rela
GO:0042493	response to drug	4.28772	6.34324e-08	1.15701e-05	25464	Icam1
GO:0042493	response to drug	4.28772	6.34324e-08	1.15701e-05	24498	Il6
GO:0042493	response to drug	4.28772	6.34324e-08	1.15701e-05	25445	Fosl1
GO:0042493	response to drug	4.28772	6.34324e-08	1.15701e-05	29441	Por
GO:0042493	response to drug	4.28772	6.34324e-08	1.15701e-05	25260	Gstt1
GO:0042493	response to drug	4.28772	6.34324e-08	1.15701e-05	24450	Hmgcs2
GO:0042493	response to drug	4.28772	6.34324e-08	1.15701e-05	170496	Lcn2
GO:0042493	response to drug	4.28772	6.34324e-08	1.15701e-05	286934	Havcr1
GO:0042493	response to drug	4.28772	6.34324e-08	1.15701e-05	81663	Gna12
GO:0042493	response to drug	4.28772	6.34324e-08	1.15701e-05	114593	Nppc
GO:0042493	response to drug	4.28772	6.34324e-08	1.15701e-05	24165	Ada
GO:0042493	response to drug	4.28772	6.34324e-08	1.15701e-05	289754	Xbp1
GO:0042493	response to drug	4.28772	6.34324e-08	1.15701e-05	310552	Sfrp2
GO:0042493	response to drug	4.28772	6.34324e-08	1.15701e-05	50646	Ptk2b
GO:0042493	response to drug	4.28772	6.34324e-08	1.15701e-05	309165	Rela
GO:0042493	response to drug	4.28772	6.34324e-08	1.15701e-05	29665	P2rx7
GO:0042493	response to drug	4.28772	6.34324e-08	1.15701e-05	81809	Tgfb2
GO:0042493	response to drug	4.28772	6.34324e-08	1.15701e-05	316742	Tgif1
GO:0042493	response to drug	4.28772	6.34324e-08	1.15701e-05	24464	Hp
GO:0042493	response to drug	4.28772	6.34324e-08	1.15701e-05	114851	Cdkn1a
GO:0042493	response to drug	4.28772	6.34324e-08	1.15701e-05	81687	Mmp9
GO:0042493	response to drug	4.28772	6.34324e-08	1.15701e-05	117544	Ppat
GO:0006468	protein phosphorylation	4.84646	8.88401e-08	1.47313e-05	360903	Fgfrl1
GO:0006468	protein phosphorylation	4.84646	8.88401e-08	1.47313e-05	83722	Plk2
GO:0006468	protein phosphorylation	4.84646	8.88401e-08	1.47313e-05	50686	Gsk3a
GO:0006468	protein phosphorylation	4.84646	8.88401e-08	1.47313e-05	81530	Pdk2
GO:0006468	protein phosphorylation	4.84646	8.88401e-08	1.47313e-05	81809	Tgfb2
GO:0006468	protein phosphorylation	4.84646	8.88401e-08	1.47313e-05	498411	Hus1
GO:0006468	protein phosphorylation	4.84646	8.88401e-08	1.47313e-05	140635	Flt3
GO:0006468	protein phosphorylation	4.84646	8.88401e-08	1.47313e-05	313022	Map3k6
GO:0006468	protein phosphorylation	4.84646	8.88401e-08	1.47313e-05	25346	Ros1
GO:0006468	protein phosphorylation	4.84646	8.88401e-08	1.47313e-05	24649	Pim1
GO:0006468	protein phosphorylation	4.84646	8.88401e-08	1.47313e-05	29517	Sgk1
GO:0006468	protein phosphorylation	4.84646	8.88401e-08	1.47313e-05	315978	Nek11
GO:0006468	protein phosphorylation	4.84646	8.88401e-08	1.47313e-05	64462	Csnk1d
GO:0006468	protein phosphorylation	4.84646	8.88401e-08	1.47313e-05	50646	Ptk2b
GO:0006468	protein phosphorylation	4.84646	8.88401e-08	1.47313e-05	308937	Wee1
GO:0006468	protein phosphorylation	4.84646	8.88401e-08	1.47313e-05	29603	Bckdk
GO:0006468	protein phosphorylation	4.84646	8.88401e-08	1.47313e-05	58840	Mapk6
GO:0006468	protein phosphorylation	4.84646	8.88401e-08	1.47313e-05	29665	P2rx7
GO:0006468	protein phosphorylation	4.84646	8.88401e-08	1.47313e-05	298575	Pink1
GO:0042542	response to hydrogen peroxide	12.4674	1.76279e-07	2.67944e-05	58853	Nr4a3
GO:0042542	response to hydrogen peroxide	12.4674	1.76279e-07	2.67944e-05	304799	Ppp1r15b
GO:0042542	response to hydrogen peroxide	12.4674	1.76279e-07	2.67944e-05	25445	Fosl1
GO:0042542	response to hydrogen peroxide	12.4674	1.76279e-07	2.67944e-05	50646	Ptk2b
GO:0042542	response to hydrogen peroxide	12.4674	1.76279e-07	2.67944e-05	309165	Rela
GO:0042542	response to hydrogen peroxide	12.4674	1.76279e-07	2.67944e-05	24404	Gpx1
GO:0042542	response to hydrogen peroxide	12.4674	1.76279e-07	2.67944e-05	24165	Ada
GO:0042542	response to hydrogen peroxide	12.4674	1.76279e-07	2.67944e-05	140914	Olr1
GO:0042542	response to hydrogen peroxide	12.4674	1.76279e-07	2.67944e-05	24464	Hp
GO:0009617	response to bacterium	19.0998	2.66e-07	3.73054e-05	170496	Lcn2
GO:0009617	response to bacterium	19.0998	2.66e-07	3.73054e-05	24450	Hmgcs2
GO:0009617	response to bacterium	19.0998	2.66e-07	3.73054e-05	309165	Rela
GO:0009617	response to bacterium	19.0998	2.66e-07	3.73054e-05	316519	Slc11a1
GO:0009617	response to bacterium	19.0998	2.66e-07	3.73054e-05	29665	P2rx7
GO:0009617	response to bacterium	19.0998	2.66e-07	3.73054e-05	24498	Il6
GO:0009617	response to bacterium	19.0998	2.66e-07	3.73054e-05	81736	Nfkb1
GO:0001889	liver development	8.61272	2.86336e-07	3.73054e-05	24464	Hp
GO:0001889	liver development	8.61272	2.86336e-07	3.73054e-05	50662	Runx1
GO:0001889	liver development	8.61272	2.86336e-07	3.73054e-05	364069	Hlx
GO:0001889	liver development	8.61272	2.86336e-07	3.73054e-05	24165	Ada
GO:0001889	liver development	8.61272	2.86336e-07	3.73054e-05	29539	Aldh2
GO:0001889	liver development	8.61272	2.86336e-07	3.73054e-05	24329	Egfr
GO:0001889	liver development	8.61272	2.86336e-07	3.73054e-05	309165	Rela
GO:0001889	liver development	8.61272	2.86336e-07	3.73054e-05	312647	Atg7
GO:0001889	liver development	8.61272	2.86336e-07	3.73054e-05	79238	Hmgcl
GO:0001889	liver development	8.61272	2.86336e-07	3.73054e-05	64192	Qdpr
GO:0001889	liver development	8.61272	2.86336e-07	3.73054e-05	24450	Hmgcs2
GO:0001666	response to hypoxia	5.58112	4.40694e-07	5.17554e-05	64345	Hif3a
GO:0001666	response to hypoxia	5.58112	4.40694e-07	5.17554e-05	444983	Apold1
GO:0001666	response to hypoxia	5.58112	4.40694e-07	5.17554e-05	140942	Ddit4
GO:0001666	response to hypoxia	5.58112	4.40694e-07	5.17554e-05	81687	Mmp9
GO:0001666	response to hypoxia	5.58112	4.40694e-07	5.17554e-05	81809	Tgfb2
GO:0001666	response to hypoxia	5.58112	4.40694e-07	5.17554e-05	362850	Angptl4
GO:0001666	response to hypoxia	5.58112	4.40694e-07	5.17554e-05	25361	Vcam1
GO:0001666	response to hypoxia	5.58112	4.40694e-07	5.17554e-05	29307	Gpr182
GO:0001666	response to hypoxia	5.58112	4.40694e-07	5.17554e-05	24165	Ada
GO:0001666	response to hypoxia	5.58112	4.40694e-07	5.17554e-05	25747	Ppara
GO:0001666	response to hypoxia	5.58112	4.40694e-07	5.17554e-05	79239	Hmox2
GO:0001666	response to hypoxia	5.58112	4.40694e-07	5.17554e-05	50646	Ptk2b
GO:0001666	response to hypoxia	5.58112	4.40694e-07	5.17554e-05	114593	Nppc
GO:0001666	response to hypoxia	5.58112	4.40694e-07	5.17554e-05	24464	Hp
GO:0001666	response to hypoxia	5.58112	4.40694e-07	5.17554e-05	25464	Icam1
GO:0034097	response to cytokine stimulus	9.47811	4.53994e-07	5.17554e-05	309452	Nfkb2
GO:0034097	response to cytokine stimulus	9.47811	4.53994e-07	5.17554e-05	497942	Cxcl16
GO:0034097	response to cytokine stimulus	9.47811	4.53994e-07	5.17554e-05	24617	Serpine1
GO:0034097	response to cytokine stimulus	9.47811	4.53994e-07	5.17554e-05	25544	Sele
GO:0034097	response to cytokine stimulus	9.47811	4.53994e-07	5.17554e-05	24795	Serpina3n
GO:0034097	response to cytokine stimulus	9.47811	4.53994e-07	5.17554e-05	81809	Tgfb2
GO:0034097	response to cytokine stimulus	9.47811	4.53994e-07	5.17554e-05	25445	Fosl1
GO:0034097	response to cytokine stimulus	9.47811	4.53994e-07	5.17554e-05	309165	Rela
GO:0034097	response to cytokine stimulus	9.47811	4.53994e-07	5.17554e-05	59103	Ptges
GO:0034097	response to cytokine stimulus	9.47811	4.53994e-07	5.17554e-05	24498	Il6
GO:0071356	cellular response to tumor necrosis factor	13.3396	5.82008e-07	6.24461e-05	170496	Lcn2
GO:0071356	cellular response to tumor necrosis factor	13.3396	5.82008e-07	6.24461e-05	309165	Rela
GO:0071356	cellular response to tumor necrosis factor	13.3396	5.82008e-07	6.24461e-05	25464	Icam1
GO:0071356	cellular response to tumor necrosis factor	13.3396	5.82008e-07	6.24461e-05	60666	Gpd1
GO:0071356	cellular response to tumor necrosis factor	13.3396	5.82008e-07	6.24461e-05	81687	Mmp9
GO:0071356	cellular response to tumor necrosis factor	13.3396	5.82008e-07	6.24461e-05	192126	Dab2ip
GO:0071356	cellular response to tumor necrosis factor	13.3396	5.82008e-07	6.24461e-05	64468	Hyal2
GO:0071356	cellular response to tumor necrosis factor	13.3396	5.82008e-07	6.24461e-05	25361	Vcam1
GO:0007584	response to nutrient	7.9237	6.75558e-07	6.84565e-05	310552	Sfrp2
GO:0007584	response to nutrient	7.9237	6.75558e-07	6.84565e-05	24450	Hmgcs2
GO:0007584	response to nutrient	7.9237	6.75558e-07	6.84565e-05	29445	Cox4i1
GO:0007584	response to nutrient	7.9237	6.75558e-07	6.84565e-05	80848	Cubn
GO:0007584	response to nutrient	7.9237	6.75558e-07	6.84565e-05	29573	Slc37a4
GO:0007584	response to nutrient	7.9237	6.75558e-07	6.84565e-05	286934	Havcr1
GO:0007584	response to nutrient	7.9237	6.75558e-07	6.84565e-05	29441	Por
GO:0007584	response to nutrient	7.9237	6.75558e-07	6.84565e-05	25361	Vcam1
GO:0007584	response to nutrient	7.9237	6.75558e-07	6.84565e-05	79238	Hmgcl
GO:0007584	response to nutrient	7.9237	6.75558e-07	6.84565e-05	25571	Ttpa
GO:0007584	response to nutrient	7.9237	6.75558e-07	6.84565e-05	81687	Mmp9
GO:0007157	heterophilic cell-cell adhesion	21.6101	1.07843e-06	0.000103529	25544	Sele
GO:0007157	heterophilic cell-cell adhesion	21.6101	1.07843e-06	0.000103529	89843	Cxadr
GO:0007157	heterophilic cell-cell adhesion	21.6101	1.07843e-06	0.000103529	25361	Vcam1
GO:0007157	heterophilic cell-cell adhesion	21.6101	1.07843e-06	0.000103529	65096	Lphn1
GO:0007157	heterophilic cell-cell adhesion	21.6101	1.07843e-06	0.000103529	192183	Pvrl1
GO:0007157	heterophilic cell-cell adhesion	21.6101	1.07843e-06	0.000103529	83501	Cdh2
GO:0008286	insulin receptor signaling pathway	14.0065	2.51851e-06	0.000229688	117063	Ptpn2
GO:0008286	insulin receptor signaling pathway	14.0065	2.51851e-06	0.000229688	294515	Foxo3
GO:0008286	insulin receptor signaling pathway	14.0065	2.51851e-06	0.000229688	58852	Nr1h3
GO:0008286	insulin receptor signaling pathway	14.0065	2.51851e-06	0.000229688	81530	Pdk2
GO:0008286	insulin receptor signaling pathway	14.0065	2.51851e-06	0.000229688	686098	Sorbs1
GO:0008286	insulin receptor signaling pathway	14.0065	2.51851e-06	0.000229688	25685	Igfbp1
GO:0008286	insulin receptor signaling pathway	14.0065	2.51851e-06	0.000229688	50686	Gsk3a
GO:0030307	positive regulation of cell growth	10.7513	3.21587e-06	0.000279321	310552	Sfrp2
GO:0030307	positive regulation of cell growth	10.7513	3.21587e-06	0.000279321	81809	Tgfb2
GO:0030307	positive regulation of cell growth	10.7513	3.21587e-06	0.000279321	25433	Hbegf
GO:0030307	positive regulation of cell growth	10.7513	3.21587e-06	0.000279321	25685	Igfbp1
GO:0030307	positive regulation of cell growth	10.7513	3.21587e-06	0.000279321	497942	Cxcl16
GO:0030307	positive regulation of cell growth	10.7513	3.21587e-06	0.000279321	29517	Sgk1
GO:0030307	positive regulation of cell growth	10.7513	3.21587e-06	0.000279321	112400	Nrg1
GO:0030307	positive regulation of cell growth	10.7513	3.21587e-06	0.000279321	50646	Ptk2b
GO:0002526	acute inflammatory response	26.483	3.67148e-06	0.000304399	25361	Vcam1
GO:0002526	acute inflammatory response	26.483	3.67148e-06	0.000304399	59103	Ptges
GO:0002526	acute inflammatory response	26.483	3.67148e-06	0.000304399	29142	Vnn1
GO:0002526	acute inflammatory response	26.483	3.67148e-06	0.000304399	24464	Hp
GO:0002526	acute inflammatory response	26.483	3.67148e-06	0.000304399	81503	Cxcl1
GO:0034405	response to fluid shear stress	45.021	4.06282e-06	0.0003222	29665	P2rx7
GO:0034405	response to fluid shear stress	45.021	4.06282e-06	0.0003222	24392	Gja1
GO:0034405	response to fluid shear stress	45.021	4.06282e-06	0.0003222	29659	P2rx4
GO:0034405	response to fluid shear stress	45.021	4.06282e-06	0.0003222	25584	F3
GO:0071222	cellular response to lipopolysaccharide	8.35442	5.75861e-06	0.000437655	81687	Mmp9
GO:0071222	cellular response to lipopolysaccharide	8.35442	5.75861e-06	0.000437655	170496	Lcn2
GO:0071222	cellular response to lipopolysaccharide	8.35442	5.75861e-06	0.000437655	58852	Nr1h3
GO:0071222	cellular response to lipopolysaccharide	8.35442	5.75861e-06	0.000437655	309165	Rela
GO:0071222	cellular response to lipopolysaccharide	8.35442	5.75861e-06	0.000437655	114105	Cxcl2
GO:0071222	cellular response to lipopolysaccharide	8.35442	5.75861e-06	0.000437655	24617	Serpine1
GO:0071222	cellular response to lipopolysaccharide	8.35442	5.75861e-06	0.000437655	24450	Hmgcs2
GO:0071222	cellular response to lipopolysaccharide	8.35442	5.75861e-06	0.000437655	25464	Icam1
GO:0071222	cellular response to lipopolysaccharide	8.35442	5.75861e-06	0.000437655	192126	Dab2ip
GO:0007155	cell adhesion	4.84842	6.26732e-06	0.000457264	362048	Tspan5
GO:0007155	cell adhesion	4.84842	6.26732e-06	0.000457264	25073	Scarb1
GO:0007155	cell adhesion	4.84842	6.26732e-06	0.000457264	50646	Ptk2b
GO:0007155	cell adhesion	4.84842	6.26732e-06	0.000457264	25464	Icam1
GO:0007155	cell adhesion	4.84842	6.26732e-06	0.000457264	25361	Vcam1
GO:0007155	cell adhesion	4.84842	6.26732e-06	0.000457264	64032	Ctgf
GO:0007155	cell adhesion	4.84842	6.26732e-06	0.000457264	25294	Azgp1
GO:0007155	cell adhesion	4.84842	6.26732e-06	0.000457264	83501	Cdh2
GO:0007155	cell adhesion	4.84842	6.26732e-06	0.000457264	65154	Wisp1
GO:0007155	cell adhesion	4.84842	6.26732e-06	0.000457264	260326	Gpr56
GO:0007155	cell adhesion	4.84842	6.26732e-06	0.000457264	81613	Ceacam1
GO:0007155	cell adhesion	4.84842	6.26732e-06	0.000457264	25544	Sele
GO:0007155	cell adhesion	4.84842	6.26732e-06	0.000457264	29331	Hapln1
GO:0007155	cell adhesion	4.84842	6.26732e-06	0.000457264	24165	Ada
GO:0050829	defense response to Gram-negative bacterium	22.5105	8.9491e-06	0.000627814	155140	Il23a
GO:0050829	defense response to Gram-negative bacterium	22.5105	8.9491e-06	0.000627814	362629	Il22ra1
GO:0050829	defense response to Gram-negative bacterium	22.5105	8.9491e-06	0.000627814	316519	Slc11a1
GO:0050829	defense response to Gram-negative bacterium	22.5105	8.9491e-06	0.000627814	24498	Il6
GO:0050829	defense response to Gram-negative bacterium	22.5105	8.9491e-06	0.000627814	24617	Serpine1
GO:0030154	cell differentiation	4.65162	1.01723e-05	0.000687197	64032	Ctgf
GO:0030154	cell differentiation	4.65162	1.01723e-05	0.000687197	311604	Zhx3
GO:0030154	cell differentiation	4.65162	1.01723e-05	0.000687197	25346	Ros1
GO:0030154	cell differentiation	4.65162	1.01723e-05	0.000687197	50646	Ptk2b
GO:0030154	cell differentiation	4.65162	1.01723e-05	0.000687197	84609	Sema6b
GO:0030154	cell differentiation	4.65162	1.01723e-05	0.000687197	66019	Cdx2
GO:0030154	cell differentiation	4.65162	1.01723e-05	0.000687197	364069	Hlx
GO:0030154	cell differentiation	4.65162	1.01723e-05	0.000687197	81663	Gna12
GO:0030154	cell differentiation	4.65162	1.01723e-05	0.000687197	113894	Sqstm1
GO:0030154	cell differentiation	4.65162	1.01723e-05	0.000687197	444983	Apold1
GO:0030154	cell differentiation	4.65162	1.01723e-05	0.000687197	252891	Sra1
GO:0030154	cell differentiation	4.65162	1.01723e-05	0.000687197	296470	Ppdpf
GO:0030154	cell differentiation	4.65162	1.01723e-05	0.000687197	362850	Angptl4
GO:0030154	cell differentiation	4.65162	1.01723e-05	0.000687197	64028	Tsnax
GO:0042593	glucose homeostasis	9.11819	1.14506e-05	0.000745924	29516	Pde3b
GO:0042593	glucose homeostasis	9.11819	1.14506e-05	0.000745924	24617	Serpine1
GO:0042593	glucose homeostasis	9.11819	1.14506e-05	0.000745924	294515	Foxo3
GO:0042593	glucose homeostasis	9.11819	1.14506e-05	0.000745924	245977	Gpr116
GO:0042593	glucose homeostasis	9.11819	1.14506e-05	0.000745924	25354	Sstr5
GO:0042593	glucose homeostasis	9.11819	1.14506e-05	0.000745924	29573	Slc37a4
GO:0042593	glucose homeostasis	9.11819	1.14506e-05	0.000745924	362282	Pck1
GO:0042593	glucose homeostasis	9.11819	1.14506e-05	0.000745924	81530	Pdk2
GO:0031396	regulation of protein ubiquitination	36.0168	1.19749e-05	0.000753179	298575	Pink1
GO:0031396	regulation of protein ubiquitination	36.0168	1.19749e-05	0.000753179	140593	Siah2
GO:0031396	regulation of protein ubiquitination	36.0168	1.19749e-05	0.000753179	312647	Atg7
GO:0031396	regulation of protein ubiquitination	36.0168	1.19749e-05	0.000753179	85430	Herpud1
GO:0006950	response to stress	6.38596	1.76172e-05	0.0010412	24464	Hp
GO:0006950	response to stress	6.38596	1.76172e-05	0.0010412	294515	Foxo3
GO:0006950	response to stress	6.38596	1.76172e-05	0.0010412	24908	Dnajb9
GO:0006950	response to stress	6.38596	1.76172e-05	0.0010412	309165	Rela
GO:0006950	response to stress	6.38596	1.76172e-05	0.0010412	29517	Sgk1
GO:0006950	response to stress	6.38596	1.76172e-05	0.0010412	294993	Hspa4l
GO:0006950	response to stress	6.38596	1.76172e-05	0.0010412	79426	Zfp36
GO:0006950	response to stress	6.38596	1.76172e-05	0.0010412	50646	Ptk2b
GO:0006950	response to stress	6.38596	1.76172e-05	0.0010412	299626	Gadd45b
GO:0006950	response to stress	6.38596	1.76172e-05	0.0010412	298575	Pink1
GO:0032869	cellular response to insulin stimulus	8.57544	1.82299e-05	0.0010412	29516	Pde3b
GO:0032869	cellular response to insulin stimulus	8.57544	1.82299e-05	0.0010412	25196	Inhbb
GO:0032869	cellular response to insulin stimulus	8.57544	1.82299e-05	0.0010412	24450	Hmgcs2
GO:0032869	cellular response to insulin stimulus	8.57544	1.82299e-05	0.0010412	58834	Dlc1
GO:0032869	cellular response to insulin stimulus	8.57544	1.82299e-05	0.0010412	686098	Sorbs1
GO:0032869	cellular response to insulin stimulus	8.57544	1.82299e-05	0.0010412	29517	Sgk1
GO:0032869	cellular response to insulin stimulus	8.57544	1.82299e-05	0.0010412	117544	Ppat
GO:0032869	cellular response to insulin stimulus	8.57544	1.82299e-05	0.0010412	50686	Gsk3a
GO:0002544	chronic inflammatory response	32.7426	1.86522e-05	0.0010412	29142	Vnn1
GO:0002544	chronic inflammatory response	32.7426	1.86522e-05	0.0010412	25361	Vcam1
GO:0002544	chronic inflammatory response	32.7426	1.86522e-05	0.0010412	24392	Gja1
GO:0002544	chronic inflammatory response	32.7426	1.86522e-05	0.0010412	59103	Ptges
GO:0008360	regulation of cell shape	8.47455	1.993e-05	0.0010412	362735	Coch
GO:0008360	regulation of cell shape	8.47455	1.993e-05	0.0010412	24498	Il6
GO:0008360	regulation of cell shape	8.47455	1.993e-05	0.0010412	312812	Eps8
GO:0008360	regulation of cell shape	8.47455	1.993e-05	0.0010412	50646	Ptk2b
GO:0008360	regulation of cell shape	8.47455	1.993e-05	0.0010412	58834	Dlc1
GO:0008360	regulation of cell shape	8.47455	1.993e-05	0.0010412	25464	Icam1
GO:0008360	regulation of cell shape	8.47455	1.993e-05	0.0010412	81663	Gna12
GO:0008360	regulation of cell shape	8.47455	1.993e-05	0.0010412	303653	Cdc42ep4
GO:0009612	response to mechanical stimulus	8.47455	1.993e-05	0.0010412	24498	Il6
GO:0009612	response to mechanical stimulus	8.47455	1.993e-05	0.0010412	266766	Rcan1
GO:0009612	response to mechanical stimulus	8.47455	1.993e-05	0.0010412	25445	Fosl1
GO:0009612	response to mechanical stimulus	8.47455	1.993e-05	0.0010412	25584	F3
GO:0009612	response to mechanical stimulus	8.47455	1.993e-05	0.0010412	29665	P2rx7
GO:0009612	response to mechanical stimulus	8.47455	1.993e-05	0.0010412	309165	Rela
GO:0009612	response to mechanical stimulus	8.47455	1.993e-05	0.0010412	50646	Ptk2b
GO:0009612	response to mechanical stimulus	8.47455	1.993e-05	0.0010412	81687	Mmp9
GO:0032355	response to estradiol stimulus	6.29665	1.99792e-05	0.0010412	24404	Gpx1
GO:0032355	response to estradiol stimulus	6.29665	1.99792e-05	0.0010412	24329	Egfr
GO:0032355	response to estradiol stimulus	6.29665	1.99792e-05	0.0010412	29539	Aldh2
GO:0032355	response to estradiol stimulus	6.29665	1.99792e-05	0.0010412	24873	Vdr
GO:0032355	response to estradiol stimulus	6.29665	1.99792e-05	0.0010412	25584	F3
GO:0032355	response to estradiol stimulus	6.29665	1.99792e-05	0.0010412	81503	Cxcl1
GO:0032355	response to estradiol stimulus	6.29665	1.99792e-05	0.0010412	64032	Ctgf
GO:0032355	response to estradiol stimulus	6.29665	1.99792e-05	0.0010412	81687	Mmp9
GO:0032355	response to estradiol stimulus	6.29665	1.99792e-05	0.0010412	81809	Tgfb2
GO:0032355	response to estradiol stimulus	6.29665	1.99792e-05	0.0010412	114105	Cxcl2
GO:0001890	placenta development	13.1769	2.35552e-05	0.00119346	25571	Ttpa
GO:0001890	placenta development	13.1769	2.35552e-05	0.00119346	246060	Cdkn1c
GO:0001890	placenta development	13.1769	2.35552e-05	0.00119346	360843	Etnk2
GO:0001890	placenta development	13.1769	2.35552e-05	0.00119346	66019	Cdx2
GO:0001890	placenta development	13.1769	2.35552e-05	0.00119346	50549	Cyp4a1
GO:0001890	placenta development	13.1769	2.35552e-05	0.00119346	24165	Ada
GO:0000902	cell morphogenesis	9.84835	2.87472e-05	0.00141716	360904	Idua
GO:0000902	cell morphogenesis	9.84835	2.87472e-05	0.00141716	81809	Tgfb2
GO:0000902	cell morphogenesis	9.84835	2.87472e-05	0.00141716	24329	Egfr
GO:0000902	cell morphogenesis	9.84835	2.87472e-05	0.00141716	114498	Dmrt1
GO:0000902	cell morphogenesis	9.84835	2.87472e-05	0.00141716	29665	P2rx7
GO:0000902	cell morphogenesis	9.84835	2.87472e-05	0.00141716	24873	Vdr
GO:0000902	cell morphogenesis	9.84835	2.87472e-05	0.00141716	112400	Nrg1
GO:0045087	innate immune response	7.74556	3.90347e-05	0.00184819	79126	Cfi
GO:0045087	innate immune response	7.74556	3.90347e-05	0.00184819	155140	Il23a
GO:0045087	innate immune response	7.74556	3.90347e-05	0.00184819	83477	Bcl10
GO:0045087	innate immune response	7.74556	3.90347e-05	0.00184819	116677	F2rl1
GO:0045087	innate immune response	7.74556	3.90347e-05	0.00184819	29142	Vnn1
GO:0045087	innate immune response	7.74556	3.90347e-05	0.00184819	304545	Oasl
GO:0045087	innate immune response	7.74556	3.90347e-05	0.00184819	170496	Lcn2
GO:0045087	innate immune response	7.74556	3.90347e-05	0.00184819	252832	Zc3hav1
GO:0007568	aging	5.24054	3.95172e-05	0.00184819	25361	Vcam1
GO:0007568	aging	5.24054	3.95172e-05	0.00184819	24404	Gpx1
GO:0007568	aging	5.24054	3.95172e-05	0.00184819	309165	Rela
GO:0007568	aging	5.24054	3.95172e-05	0.00184819	309452	Nfkb2
GO:0007568	aging	5.24054	3.95172e-05	0.00184819	24165	Ada
GO:0007568	aging	5.24054	3.95172e-05	0.00184819	29447	Msra
GO:0007568	aging	5.24054	3.95172e-05	0.00184819	81809	Tgfb2
GO:0007568	aging	5.24054	3.95172e-05	0.00184819	25584	F3
GO:0007568	aging	5.24054	3.95172e-05	0.00184819	81687	Mmp9
GO:0007568	aging	5.24054	3.95172e-05	0.00184819	24873	Vdr
GO:0007568	aging	5.24054	3.95172e-05	0.00184819	24498	Il6
GO:0032570	response to progesterone stimulus	11.7446	4.68204e-05	0.00208293	24172	Adh1
GO:0032570	response to progesterone stimulus	11.7446	4.68204e-05	0.00208293	58852	Nr1h3
GO:0032570	response to progesterone stimulus	11.7446	4.68204e-05	0.00208293	81809	Tgfb2
GO:0032570	response to progesterone stimulus	11.7446	4.68204e-05	0.00208293	25445	Fosl1
GO:0032570	response to progesterone stimulus	11.7446	4.68204e-05	0.00208293	29539	Aldh2
GO:0032570	response to progesterone stimulus	11.7446	4.68204e-05	0.00208293	309165	Rela
GO:0043200	response to amino acid stimulus	11.7446	4.68204e-05	0.00208293	309165	Rela
GO:0043200	response to amino acid stimulus	11.7446	4.68204e-05	0.00208293	24423	Gstm1
GO:0043200	response to amino acid stimulus	11.7446	4.68204e-05	0.00208293	25044	Sds
GO:0043200	response to amino acid stimulus	11.7446	4.68204e-05	0.00208293	25464	Icam1
GO:0043200	response to amino acid stimulus	11.7446	4.68204e-05	0.00208293	24498	Il6
GO:0043200	response to amino acid stimulus	11.7446	4.68204e-05	0.00208293	64032	Ctgf
GO:0051607	defense response to virus	7.50351	4.93715e-05	0.00214413	116677	F2rl1
GO:0051607	defense response to virus	7.50351	4.93715e-05	0.00214413	89843	Cxadr
GO:0051607	defense response to virus	7.50351	4.93715e-05	0.00214413	64468	Hyal2
GO:0051607	defense response to virus	7.50351	4.93715e-05	0.00214413	304545	Oasl
GO:0051607	defense response to virus	7.50351	4.93715e-05	0.00214413	155140	Il23a
GO:0051607	defense response to virus	7.50351	4.93715e-05	0.00214413	24498	Il6
GO:0051607	defense response to virus	7.50351	4.93715e-05	0.00214413	252832	Zc3hav1
GO:0051607	defense response to virus	7.50351	4.93715e-05	0.00214413	140942	Ddit4
GO:0048566	embryonic digestive tract development	25.7263	5.50995e-05	0.00233724	24165	Ada
GO:0048566	embryonic digestive tract development	25.7263	5.50995e-05	0.00233724	363071	Stra6
GO:0048566	embryonic digestive tract development	25.7263	5.50995e-05	0.00233724	116548	Pcsk5
GO:0048566	embryonic digestive tract development	25.7263	5.50995e-05	0.00233724	81809	Tgfb2
GO:0000122	negative regulation of transcription from RNA polymerase II promoter	3.24801	6.1632e-05	0.00255493	114519	Nfil3
GO:0000122	negative regulation of transcription from RNA polymerase II promoter	3.24801	6.1632e-05	0.00255493	24873	Vdr
GO:0000122	negative regulation of transcription from RNA polymerase II promoter	3.24801	6.1632e-05	0.00255493	192126	Dab2ip
GO:0000122	negative regulation of transcription from RNA polymerase II promoter	3.24801	6.1632e-05	0.00255493	316742	Tgif1
GO:0000122	negative regulation of transcription from RNA polymerase II promoter	3.24801	6.1632e-05	0.00255493	313994	Klf11
GO:0000122	negative regulation of transcription from RNA polymerase II promoter	3.24801	6.1632e-05	0.00255493	66019	Cdx2
GO:0000122	negative regulation of transcription from RNA polymerase II promoter	3.24801	6.1632e-05	0.00255493	499745	Nrarp
GO:0000122	negative regulation of transcription from RNA polymerase II promoter	3.24801	6.1632e-05	0.00255493	81736	Nfkb1
GO:0000122	negative regulation of transcription from RNA polymerase II promoter	3.24801	6.1632e-05	0.00255493	498112	Yeats2
GO:0000122	negative regulation of transcription from RNA polymerase II promoter	3.24801	6.1632e-05	0.00255493	246060	Cdkn1c
GO:0000122	negative regulation of transcription from RNA polymerase II promoter	3.24801	6.1632e-05	0.00255493	304127	Bach1
GO:0000122	negative regulation of transcription from RNA polymerase II promoter	3.24801	6.1632e-05	0.00255493	79426	Zfp36
GO:0000122	negative regulation of transcription from RNA polymerase II promoter	3.24801	6.1632e-05	0.00255493	58852	Nr1h3
GO:0000122	negative regulation of transcription from RNA polymerase II promoter	3.24801	6.1632e-05	0.00255493	294515	Foxo3
GO:0000122	negative regulation of transcription from RNA polymerase II promoter	3.24801	6.1632e-05	0.00255493	114498	Dmrt1
GO:0000122	negative regulation of transcription from RNA polymerase II promoter	3.24801	6.1632e-05	0.00255493	311604	Zhx3
GO:0000122	negative regulation of transcription from RNA polymerase II promoter	3.24801	6.1632e-05	0.00255493	292721	Erf
GO:0000122	negative regulation of transcription from RNA polymerase II promoter	3.24801	6.1632e-05	0.00255493	25747	Ppara
GO:0051592	response to calcium ion	8.29335	9.02211e-05	0.00365696	50646	Ptk2b
GO:0051592	response to calcium ion	8.29335	9.02211e-05	0.00365696	29665	P2rx7
GO:0051592	response to calcium ion	8.29335	9.02211e-05	0.00365696	361969	Fga
GO:0051592	response to calcium ion	8.29335	9.02211e-05	0.00365696	24329	Egfr
GO:0051592	response to calcium ion	8.29335	9.02211e-05	0.00365696	24498	Il6
GO:0051592	response to calcium ion	8.29335	9.02211e-05	0.00365696	59103	Ptges
GO:0051592	response to calcium ion	8.29335	9.02211e-05	0.00365696	24873	Vdr
GO:0045892	negative regulation of transcription, DNA-dependent	3.43017	9.43818e-05	0.00374244	498112	Yeats2
GO:0045892	negative regulation of transcription, DNA-dependent	3.43017	9.43818e-05	0.00374244	58852	Nr1h3
GO:0045892	negative regulation of transcription, DNA-dependent	3.43017	9.43818e-05	0.00374244	81736	Nfkb1
GO:0045892	negative regulation of transcription, DNA-dependent	3.43017	9.43818e-05	0.00374244	24873	Vdr
GO:0045892	negative regulation of transcription, DNA-dependent	3.43017	9.43818e-05	0.00374244	309165	Rela
GO:0045892	negative regulation of transcription, DNA-dependent	3.43017	9.43818e-05	0.00374244	192126	Dab2ip
GO:0045892	negative regulation of transcription, DNA-dependent	3.43017	9.43818e-05	0.00374244	310552	Sfrp2
GO:0045892	negative regulation of transcription, DNA-dependent	3.43017	9.43818e-05	0.00374244	313994	Klf11
GO:0045892	negative regulation of transcription, DNA-dependent	3.43017	9.43818e-05	0.00374244	112400	Nrg1
GO:0045892	negative regulation of transcription, DNA-dependent	3.43017	9.43818e-05	0.00374244	56820	Ramp3
GO:0045892	negative regulation of transcription, DNA-dependent	3.43017	9.43818e-05	0.00374244	290669	Gatad2a
GO:0045892	negative regulation of transcription, DNA-dependent	3.43017	9.43818e-05	0.00374244	24253	Cebpb
GO:0045892	negative regulation of transcription, DNA-dependent	3.43017	9.43818e-05	0.00374244	64824	Nab1
GO:0045892	negative regulation of transcription, DNA-dependent	3.43017	9.43818e-05	0.00374244	314300	RGD1307704
GO:0045892	negative regulation of transcription, DNA-dependent	3.43017	9.43818e-05	0.00374244	246060	Cdkn1c
GO:0045892	negative regulation of transcription, DNA-dependent	3.43017	9.43818e-05	0.00374244	311604	Zhx3
GO:0055114	oxidation-reduction process	4.71649	0.000105434	0.0039552	303272	Pipox
GO:0055114	oxidation-reduction process	4.71649	0.000105434	0.0039552	29447	Msra
GO:0055114	oxidation-reduction process	4.71649	0.000105434	0.0039552	50549	Cyp4a1
GO:0055114	oxidation-reduction process	4.71649	0.000105434	0.0039552	60666	Gpd1
GO:0055114	oxidation-reduction process	4.71649	0.000105434	0.0039552	314300	RGD1307704
GO:0055114	oxidation-reduction process	4.71649	0.000105434	0.0039552	64300	Mthfd1
GO:0055114	oxidation-reduction process	4.71649	0.000105434	0.0039552	29441	Por
GO:0055114	oxidation-reduction process	4.71649	0.000105434	0.0039552	25426	Cyp1b1
GO:0055114	oxidation-reduction process	4.71649	0.000105434	0.0039552	24172	Adh1
GO:0055114	oxidation-reduction process	4.71649	0.000105434	0.0039552	24404	Gpx1
GO:0055114	oxidation-reduction process	4.71649	0.000105434	0.0039552	296925	Aass
GO:0002070	epithelial cell maturation	45.021	0.000106253	0.0039552	25471	Kcne1
GO:0002070	epithelial cell maturation	45.021	0.000106253	0.0039552	289754	Xbp1
GO:0002070	epithelial cell maturation	45.021	0.000106253	0.0039552	24392	Gja1
GO:0002318	myeloid progenitor cell differentiation	45.021	0.000106253	0.0039552	50662	Runx1
GO:0002318	myeloid progenitor cell differentiation	45.021	0.000106253	0.0039552	29573	Slc37a4
GO:0002318	myeloid progenitor cell differentiation	45.021	0.000106253	0.0039552	140635	Flt3
GO:0030593	neutrophil chemotaxis	13.6427	0.000121619	0.00443666	29573	Slc37a4
GO:0030593	neutrophil chemotaxis	13.6427	0.000121619	0.00443666	81503	Cxcl1
GO:0030593	neutrophil chemotaxis	13.6427	0.000121619	0.00443666	81809	Tgfb2
GO:0030593	neutrophil chemotaxis	13.6427	0.000121619	0.00443666	89843	Cxadr
GO:0030593	neutrophil chemotaxis	13.6427	0.000121619	0.00443666	114105	Cxcl2
GO:0008283	cell proliferation	4.86714	0.000187016	0.00655996	24329	Egfr
GO:0008283	cell proliferation	4.86714	0.000187016	0.00655996	24649	Pim1
GO:0008283	cell proliferation	4.86714	0.000187016	0.00655996	362048	Tspan5
GO:0008283	cell proliferation	4.86714	0.000187016	0.00655996	81811	Thpo
GO:0008283	cell proliferation	4.86714	0.000187016	0.00655996	25346	Ros1
GO:0008283	cell proliferation	4.86714	0.000187016	0.00655996	252891	Sra1
GO:0008283	cell proliferation	4.86714	0.000187016	0.00655996	24404	Gpx1
GO:0008283	cell proliferation	4.86714	0.000187016	0.00655996	140942	Ddit4
GO:0008283	cell proliferation	4.86714	0.000187016	0.00655996	112400	Nrg1
GO:0008283	cell proliferation	4.86714	0.000187016	0.00655996	289740	Pes1
GO:0010628	positive regulation of gene expression	4.86714	0.000187016	0.00655996	170496	Lcn2
GO:0010628	positive regulation of gene expression	4.86714	0.000187016	0.00655996	316519	Slc11a1
GO:0010628	positive regulation of gene expression	4.86714	0.000187016	0.00655996	114519	Nfil3
GO:0010628	positive regulation of gene expression	4.86714	0.000187016	0.00655996	50692	Plaur
GO:0010628	positive regulation of gene expression	4.86714	0.000187016	0.00655996	293135	Lrrc32
GO:0010628	positive regulation of gene expression	4.86714	0.000187016	0.00655996	64032	Ctgf
GO:0010628	positive regulation of gene expression	4.86714	0.000187016	0.00655996	24392	Gja1
GO:0010628	positive regulation of gene expression	4.86714	0.000187016	0.00655996	81809	Tgfb2
GO:0010628	positive regulation of gene expression	4.86714	0.000187016	0.00655996	24498	Il6
GO:0010628	positive regulation of gene expression	4.86714	0.000187016	0.00655996	24873	Vdr
GO:0045893	positive regulation of transcription, DNA-dependent	3.09235	0.000194303	0.00668695	303200	Map2k3
GO:0045893	positive regulation of transcription, DNA-dependent	3.09235	0.000194303	0.00668695	81736	Nfkb1
GO:0045893	positive regulation of transcription, DNA-dependent	3.09235	0.000194303	0.00668695	79426	Zfp36
GO:0045893	positive regulation of transcription, DNA-dependent	3.09235	0.000194303	0.00668695	246060	Cdkn1c
GO:0045893	positive regulation of transcription, DNA-dependent	3.09235	0.000194303	0.00668695	24253	Cebpb
GO:0045893	positive regulation of transcription, DNA-dependent	3.09235	0.000194303	0.00668695	66019	Cdx2
GO:0045893	positive regulation of transcription, DNA-dependent	3.09235	0.000194303	0.00668695	50662	Runx1
GO:0045893	positive regulation of transcription, DNA-dependent	3.09235	0.000194303	0.00668695	83477	Bcl10
GO:0045893	positive regulation of transcription, DNA-dependent	3.09235	0.000194303	0.00668695	315037	Atmin
GO:0045893	positive regulation of transcription, DNA-dependent	3.09235	0.000194303	0.00668695	24498	Il6
GO:0045893	positive regulation of transcription, DNA-dependent	3.09235	0.000194303	0.00668695	305584	Rel
GO:0045893	positive regulation of transcription, DNA-dependent	3.09235	0.000194303	0.00668695	363243	Klf7
GO:0045893	positive regulation of transcription, DNA-dependent	3.09235	0.000194303	0.00668695	58852	Nr1h3
GO:0045893	positive regulation of transcription, DNA-dependent	3.09235	0.000194303	0.00668695	294515	Foxo3
GO:0045893	positive regulation of transcription, DNA-dependent	3.09235	0.000194303	0.00668695	25493	Nfkbia
GO:0045893	positive regulation of transcription, DNA-dependent	3.09235	0.000194303	0.00668695	25747	Ppara
GO:0045893	positive regulation of transcription, DNA-dependent	3.09235	0.000194303	0.00668695	309165	Rela
GO:0031668	cellular response to extracellular stimulus	18.9562	0.000204153	0.00689582	310552	Sfrp2
GO:0031668	cellular response to extracellular stimulus	18.9562	0.000204153	0.00689582	29665	P2rx7
GO:0031668	cellular response to extracellular stimulus	18.9562	0.000204153	0.00689582	114851	Cdkn1a
GO:0031668	cellular response to extracellular stimulus	18.9562	0.000204153	0.00689582	25445	Fosl1
GO:0001525	angiogenesis	5.33144	0.000220817	0.00732311	29516	Pde3b
GO:0001525	angiogenesis	5.33144	0.000220817	0.00732311	25426	Cyp1b1
GO:0001525	angiogenesis	5.33144	0.000220817	0.00732311	24617	Serpine1
GO:0001525	angiogenesis	5.33144	0.000220817	0.00732311	64032	Ctgf
GO:0001525	angiogenesis	5.33144	0.000220817	0.00732311	29733	S1pr1
GO:0001525	angiogenesis	5.33144	0.000220817	0.00732311	362850	Angptl4
GO:0001525	angiogenesis	5.33144	0.000220817	0.00732311	444983	Apold1
GO:0001525	angiogenesis	5.33144	0.000220817	0.00732311	316325	Hs6st1
GO:0001525	angiogenesis	5.33144	0.000220817	0.00732311	50646	Ptk2b
GO:0006915	apoptotic process	3.5212	0.00022802	0.00742695	29380	Phlda1
GO:0006915	apoptotic process	3.5212	0.00022802	0.00742695	293561	Rnf152
GO:0006915	apoptotic process	3.5212	0.00022802	0.00742695	24649	Pim1
GO:0006915	apoptotic process	3.5212	0.00022802	0.00742695	83477	Bcl10
GO:0006915	apoptotic process	3.5212	0.00022802	0.00742695	252891	Sra1
GO:0006915	apoptotic process	3.5212	0.00022802	0.00742695	310552	Sfrp2
GO:0006915	apoptotic process	3.5212	0.00022802	0.00742695	294515	Foxo3
GO:0006915	apoptotic process	3.5212	0.00022802	0.00742695	140942	Ddit4
GO:0006915	apoptotic process	3.5212	0.00022802	0.00742695	24392	Gja1
GO:0006915	apoptotic process	3.5212	0.00022802	0.00742695	170496	Lcn2
GO:0006915	apoptotic process	3.5212	0.00022802	0.00742695	113894	Sqstm1
GO:0006915	apoptotic process	3.5212	0.00022802	0.00742695	24404	Gpx1
GO:0006915	apoptotic process	3.5212	0.00022802	0.00742695	246274	Faim2
GO:0006915	apoptotic process	3.5212	0.00022802	0.00742695	29517	Sgk1
GO:0045766	positive regulation of angiogenesis	7.16244	0.00023369	0.00747808	50662	Runx1
GO:0045766	positive regulation of angiogenesis	7.16244	0.00023369	0.00747808	310552	Sfrp2
GO:0045766	positive regulation of angiogenesis	7.16244	0.00023369	0.00747808	25584	F3
GO:0045766	positive regulation of angiogenesis	7.16244	0.00023369	0.00747808	296269	Angpt4
GO:0045766	positive regulation of angiogenesis	7.16244	0.00023369	0.00747808	81687	Mmp9
GO:0045766	positive regulation of angiogenesis	7.16244	0.00023369	0.00747808	24617	Serpine1
GO:0045766	positive regulation of angiogenesis	7.16244	0.00023369	0.00747808	50646	Ptk2b
GO:0016337	cell-cell adhesion	7.00327	0.000269846	0.0084862	25464	Icam1
GO:0016337	cell-cell adhesion	7.00327	0.000269846	0.0084862	83501	Cdh2
GO:0016337	cell-cell adhesion	7.00327	0.000269846	0.0084862	29142	Vnn1
GO:0016337	cell-cell adhesion	7.00327	0.000269846	0.0084862	24329	Egfr
GO:0016337	cell-cell adhesion	7.00327	0.000269846	0.0084862	89843	Cxadr
GO:0016337	cell-cell adhesion	7.00327	0.000269846	0.0084862	304900	Astn1
GO:0016337	cell-cell adhesion	7.00327	0.000269846	0.0084862	192183	Pvrl1
GO:0043534	blood vessel endothelial cell migration	33.7658	0.000292611	0.00901992	24404	Gpx1
GO:0043534	blood vessel endothelial cell migration	33.7658	0.000292611	0.00901992	50646	Ptk2b
GO:0043534	blood vessel endothelial cell migration	33.7658	0.000292611	0.00901992	25073	Scarb1
GO:0000302	response to reactive oxygen species	17.1509	0.000309733	0.00901992	50646	Ptk2b
GO:0000302	response to reactive oxygen species	17.1509	0.000309733	0.00901992	24617	Serpine1
GO:0000302	response to reactive oxygen species	17.1509	0.000309733	0.00901992	24404	Gpx1
GO:0000302	response to reactive oxygen species	17.1509	0.000309733	0.00901992	64468	Hyal2
GO:0006094	gluconeogenesis	17.1509	0.000309733	0.00901992	25104	Pc
GO:0006094	gluconeogenesis	17.1509	0.000309733	0.00901992	362282	Pck1
GO:0006094	gluconeogenesis	17.1509	0.000309733	0.00901992	25044	Sds
GO:0006094	gluconeogenesis	17.1509	0.000309733	0.00901992	60666	Gpd1
GO:0031100	organ regeneration	6.85103	0.000310446	0.00901992	58853	Nr4a3
GO:0031100	organ regeneration	6.85103	0.000310446	0.00901992	140635	Flt3
GO:0031100	organ regeneration	6.85103	0.000310446	0.00901992	24172	Adh1
GO:0031100	organ regeneration	6.85103	0.000310446	0.00901992	117544	Ppat
GO:0031100	organ regeneration	6.85103	0.000310446	0.00901992	24464	Hp
GO:0031100	organ regeneration	6.85103	0.000310446	0.00901992	287436	Eif4a1
GO:0031100	organ regeneration	6.85103	0.000310446	0.00901992	114851	Cdkn1a
GO:0043123	positive regulation of I-kappaB kinase/NF-kappaB cascade	5.80917	0.000312848	0.00901992	83477	Bcl10
GO:0043123	positive regulation of I-kappaB kinase/NF-kappaB cascade	5.80917	0.000312848	0.00901992	83722	Plk2
GO:0043123	positive regulation of I-kappaB kinase/NF-kappaB cascade	5.80917	0.000312848	0.00901992	298575	Pink1
GO:0043123	positive regulation of I-kappaB kinase/NF-kappaB cascade	5.80917	0.000312848	0.00901992	252832	Zc3hav1
GO:0043123	positive regulation of I-kappaB kinase/NF-kappaB cascade	5.80917	0.000312848	0.00901992	309165	Rela
GO:0043123	positive regulation of I-kappaB kinase/NF-kappaB cascade	5.80917	0.000312848	0.00901992	305584	Rel
GO:0043123	positive regulation of I-kappaB kinase/NF-kappaB cascade	5.80917	0.000312848	0.00901992	24392	Gja1
GO:0043123	positive regulation of I-kappaB kinase/NF-kappaB cascade	5.80917	0.000312848	0.00901992	116677	F2rl1
GO:0007275	multicellular organismal development	4.57066	0.000316488	0.00901992	293042	Sema4b
GO:0007275	multicellular organismal development	4.57066	0.000316488	0.00901992	29463	Ptp4a1
GO:0007275	multicellular organismal development	4.57066	0.000316488	0.00901992	24873	Vdr
GO:0007275	multicellular organismal development	4.57066	0.000316488	0.00901992	361764	Sema4g
GO:0007275	multicellular organismal development	4.57066	0.000316488	0.00901992	64028	Tsnax
GO:0007275	multicellular organismal development	4.57066	0.000316488	0.00901992	296470	Ppdpf
GO:0007275	multicellular organismal development	4.57066	0.000316488	0.00901992	140593	Siah2
GO:0007275	multicellular organismal development	4.57066	0.000316488	0.00901992	291610	Spry4
GO:0007275	multicellular organismal development	4.57066	0.000316488	0.00901992	117028	Bin1
GO:0007275	multicellular organismal development	4.57066	0.000316488	0.00901992	191571	Fat3
GO:0006979	response to oxidative stress	5.76269	0.000331035	0.00919012	81687	Mmp9
GO:0006979	response to oxidative stress	5.76269	0.000331035	0.00919012	79239	Hmox2
GO:0006979	response to oxidative stress	5.76269	0.000331035	0.00919012	304799	Ppp1r15b
GO:0006979	response to oxidative stress	5.76269	0.000331035	0.00919012	266606	Dyt1
GO:0006979	response to oxidative stress	5.76269	0.000331035	0.00919012	24329	Egfr
GO:0006979	response to oxidative stress	5.76269	0.000331035	0.00919012	170496	Lcn2
GO:0006979	response to oxidative stress	5.76269	0.000331035	0.00919012	81736	Nfkb1
GO:0006979	response to oxidative stress	5.76269	0.000331035	0.00919012	24404	Gpx1
GO:0010629	negative regulation of gene expression	6.77736	0.000332537	0.00919012	24392	Gja1
GO:0010629	negative regulation of gene expression	6.77736	0.000332537	0.00919012	310552	Sfrp2
GO:0010629	negative regulation of gene expression	6.77736	0.000332537	0.00919012	316742	Tgif1
GO:0010629	negative regulation of gene expression	6.77736	0.000332537	0.00919012	25346	Ros1
GO:0010629	negative regulation of gene expression	6.77736	0.000332537	0.00919012	114851	Cdkn1a
GO:0010629	negative regulation of gene expression	6.77736	0.000332537	0.00919012	64032	Ctgf
GO:0010629	negative regulation of gene expression	6.77736	0.000332537	0.00919012	311637	Slc35c2
GO:0043154	negative regulation of cysteine-type endopeptidase activity involved in apoptotic process	8.31158	0.000345584	0.00925457	24404	Gpx1
GO:0043154	negative regulation of cysteine-type endopeptidase activity involved in apoptotic process	8.31158	0.000345584	0.00925457	85430	Herpud1
GO:0043154	negative regulation of cysteine-type endopeptidase activity involved in apoptotic process	8.31158	0.000345584	0.00925457	24498	Il6
GO:0043154	negative regulation of cysteine-type endopeptidase activity involved in apoptotic process	8.31158	0.000345584	0.00925457	310552	Sfrp2
GO:0043154	negative regulation of cysteine-type endopeptidase activity involved in apoptotic process	8.31158	0.000345584	0.00925457	29441	Por
GO:0043154	negative regulation of cysteine-type endopeptidase activity involved in apoptotic process	8.31158	0.000345584	0.00925457	140593	Siah2
GO:0051897	positive regulation of protein kinase B signaling cascade	8.31158	0.000345584	0.00925457	25584	F3
GO:0051897	positive regulation of protein kinase B signaling cascade	8.31158	0.000345584	0.00925457	24498	Il6
GO:0051897	positive regulation of protein kinase B signaling cascade	8.31158	0.000345584	0.00925457	24329	Egfr
GO:0051897	positive regulation of protein kinase B signaling cascade	8.31158	0.000345584	0.00925457	112400	Nrg1
GO:0051897	positive regulation of protein kinase B signaling cascade	8.31158	0.000345584	0.00925457	24404	Gpx1
GO:0051897	positive regulation of protein kinase B signaling cascade	8.31158	0.000345584	0.00925457	25433	Hbegf
GO:0042981	regulation of apoptotic process	5.71696	0.000350091	0.00925457	310552	Sfrp2
GO:0042981	regulation of apoptotic process	5.71696	0.000350091	0.00925457	117281	Ppp2r1a
GO:0042981	regulation of apoptotic process	5.71696	0.000350091	0.00925457	29665	P2rx7
GO:0042981	regulation of apoptotic process	5.71696	0.000350091	0.00925457	24498	Il6
GO:0042981	regulation of apoptotic process	5.71696	0.000350091	0.00925457	81809	Tgfb2
GO:0042981	regulation of apoptotic process	5.71696	0.000350091	0.00925457	25196	Inhbb
GO:0042981	regulation of apoptotic process	5.71696	0.000350091	0.00925457	170496	Lcn2
GO:0042981	regulation of apoptotic process	5.71696	0.000350091	0.00925457	29659	P2rx4
GO:0007204	elevation of cytosolic calcium ion concentration	5.67194	0.000370046	0.00964233	116677	F2rl1
GO:0007204	elevation of cytosolic calcium ion concentration	5.67194	0.000370046	0.00964233	24392	Gja1
GO:0007204	elevation of cytosolic calcium ion concentration	5.67194	0.000370046	0.00964233	116506	Calcr
GO:0007204	elevation of cytosolic calcium ion concentration	5.67194	0.000370046	0.00964233	687147	Ric3
GO:0007204	elevation of cytosolic calcium ion concentration	5.67194	0.000370046	0.00964233	81503	Cxcl1
GO:0007204	elevation of cytosolic calcium ion concentration	5.67194	0.000370046	0.00964233	114105	Cxcl2
GO:0007204	elevation of cytosolic calcium ion concentration	5.67194	0.000370046	0.00964233	50646	Ptk2b
GO:0007204	elevation of cytosolic calcium ion concentration	5.67194	0.000370046	0.00964233	83567	Mchr1
GO:0007049	cell cycle	5.62763	0.000390933	0.0100326	140593	Siah2
GO:0007049	cell cycle	5.62763	0.000390933	0.0100326	24649	Pim1
GO:0007049	cell cycle	5.62763	0.000390933	0.0100326	58840	Mapk6
GO:0007049	cell cycle	5.62763	0.000390933	0.0100326	315189	Prr5
GO:0007049	cell cycle	5.62763	0.000390933	0.0100326	116596	Map3k8
GO:0007049	cell cycle	5.62763	0.000390933	0.0100326	311437	Rassf2
GO:0007049	cell cycle	5.62763	0.000390933	0.0100326	303135	Sept8
GO:0007049	cell cycle	5.62763	0.000390933	0.0100326	29463	Ptp4a1
GO:0008219	cell death	10.7193	0.000401523	0.0100326	81809	Tgfb2
GO:0008219	cell death	10.7193	0.000401523	0.0100326	29665	P2rx7
GO:0008219	cell death	10.7193	0.000401523	0.0100326	310552	Sfrp2
GO:0008219	cell death	10.7193	0.000401523	0.0100326	140914	Olr1
GO:0008219	cell death	10.7193	0.000401523	0.0100326	83477	Bcl10
GO:0048705	skeletal system morphogenesis	10.7193	0.000401523	0.0100326	64468	Hyal2
GO:0048705	skeletal system morphogenesis	10.7193	0.000401523	0.0100326	291936	Hhip
GO:0048705	skeletal system morphogenesis	10.7193	0.000401523	0.0100326	29665	P2rx7
GO:0048705	skeletal system morphogenesis	10.7193	0.000401523	0.0100326	363165	Csrnp1
GO:0048705	skeletal system morphogenesis	10.7193	0.000401523	0.0100326	360904	Idua
GO:0042060	wound healing	6.49788	0.000434098	0.0105863	81809	Tgfb2
GO:0042060	wound healing	6.49788	0.000434098	0.0105863	316519	Slc11a1
GO:0042060	wound healing	6.49788	0.000434098	0.0105863	58954	Klf6
GO:0042060	wound healing	6.49788	0.000434098	0.0105863	24617	Serpine1
GO:0042060	wound healing	6.49788	0.000434098	0.0105863	112400	Nrg1
GO:0042060	wound healing	6.49788	0.000434098	0.0105863	114105	Cxcl2
GO:0042060	wound healing	6.49788	0.000434098	0.0105863	25747	Ppara
GO:0042059	negative regulation of epidermal growth factor receptor signaling pathway	30.014	0.000435292	0.0105863	313729	Errfi1
GO:0042059	negative regulation of epidermal growth factor receptor signaling pathway	30.014	0.000435292	0.0105863	117063	Ptpn2
GO:0042059	negative regulation of epidermal growth factor receptor signaling pathway	30.014	0.000435292	0.0105863	192126	Dab2ip
GO:0007159	leukocyte cell-cell adhesion	15.6595	0.000450268	0.010746	25544	Sele
GO:0007159	leukocyte cell-cell adhesion	15.6595	0.000450268	0.010746	140914	Olr1
GO:0007159	leukocyte cell-cell adhesion	15.6595	0.000450268	0.010746	25361	Vcam1
GO:0007159	leukocyte cell-cell adhesion	15.6595	0.000450268	0.010746	25464	Icam1
GO:0001701	in utero embryonic development	4.00997	0.000454115	0.010746	81663	Gna12
GO:0001701	in utero embryonic development	4.00997	0.000454115	0.010746	24392	Gja1
GO:0001701	in utero embryonic development	4.00997	0.000454115	0.010746	303599	Tanc2
GO:0001701	in utero embryonic development	4.00997	0.000454115	0.010746	50662	Runx1
GO:0001701	in utero embryonic development	4.00997	0.000454115	0.010746	290669	Gatad2a
GO:0001701	in utero embryonic development	4.00997	0.000454115	0.010746	24165	Ada
GO:0001701	in utero embryonic development	4.00997	0.000454115	0.010746	25445	Fosl1
GO:0001701	in utero embryonic development	4.00997	0.000454115	0.010746	80848	Cubn
GO:0001701	in utero embryonic development	4.00997	0.000454115	0.010746	292721	Erf
GO:0001701	in utero embryonic development	4.00997	0.000454115	0.010746	360843	Etnk2
GO:0001701	in utero embryonic development	4.00997	0.000454115	0.010746	366960	Maff
GO:0030335	positive regulation of cell migration	5.49875	0.000459532	0.010746	25433	Hbegf
GO:0030335	positive regulation of cell migration	5.49875	0.000459532	0.010746	81809	Tgfb2
GO:0030335	positive regulation of cell migration	5.49875	0.000459532	0.010746	29463	Ptp4a1
GO:0030335	positive regulation of cell migration	5.49875	0.000459532	0.010746	116677	F2rl1
GO:0030335	positive regulation of cell migration	5.49875	0.000459532	0.010746	29733	S1pr1
GO:0030335	positive regulation of cell migration	5.49875	0.000459532	0.010746	497942	Cxcl16
GO:0030335	positive regulation of cell migration	5.49875	0.000459532	0.010746	50646	Ptk2b
GO:0030335	positive regulation of cell migration	5.49875	0.000459532	0.010746	24329	Egfr
GO:0006508	proteolysis	2.98276	0.000486799	0.0112395	94174	Tinagl1
GO:0006508	proteolysis	2.98276	0.000486799	0.0112395	300682	Tmprss13
GO:0006508	proteolysis	2.98276	0.000486799	0.0112395	293118	Prcp
GO:0006508	proteolysis	2.98276	0.000486799	0.0112395	295500	Metap1
GO:0006508	proteolysis	2.98276	0.000486799	0.0112395	25481	Mmp11
GO:0006508	proteolysis	2.98276	0.000486799	0.0112395	300341	Mmp20
GO:0006508	proteolysis	2.98276	0.000486799	0.0112395	25499	Nrd1
GO:0006508	proteolysis	2.98276	0.000486799	0.0112395	81687	Mmp9
GO:0006508	proteolysis	2.98276	0.000486799	0.0112395	79126	Cfi
GO:0006508	proteolysis	2.98276	0.000486799	0.0112395	116548	Pcsk5
GO:0006508	proteolysis	2.98276	0.000486799	0.0112395	64023	Masp1
GO:0006508	proteolysis	2.98276	0.000486799	0.0112395	29156	Capns1
GO:0006508	proteolysis	2.98276	0.000486799	0.0112395	296370	Ctsa
GO:0006508	proteolysis	2.98276	0.000486799	0.0112395	83471	Prep
GO:0006508	proteolysis	2.98276	0.000486799	0.0112395	171293	Ctsd
GO:0006508	proteolysis	2.98276	0.000486799	0.0112395	361704	Ctsf
GO:0055085	transmembrane transport	5.41607	0.000510566	0.0116409	316578	Slc16a14
GO:0055085	transmembrane transport	5.41607	0.000510566	0.0116409	64076	Slc26a1
GO:0055085	transmembrane transport	5.41607	0.000510566	0.0116409	29665	P2rx7
GO:0055085	transmembrane transport	5.41607	0.000510566	0.0116409	500820	Slc5a8
GO:0055085	transmembrane transport	5.41607	0.000510566	0.0116409	24392	Gja1
GO:0055085	transmembrane transport	5.41607	0.000510566	0.0116409	305625	Mfsd7
GO:0055085	transmembrane transport	5.41607	0.000510566	0.0116409	246771	Slc25a25
GO:0055085	transmembrane transport	5.41607	0.000510566	0.0116409	246258	Slc45a1
GO:0051384	response to glucocorticoid stimulus	5.29659	0.000595817	0.0134169	114851	Cdkn1a
GO:0051384	response to glucocorticoid stimulus	5.29659	0.000595817	0.0134169	24464	Hp
GO:0051384	response to glucocorticoid stimulus	5.29659	0.000595817	0.0134169	24498	Il6
GO:0051384	response to glucocorticoid stimulus	5.29659	0.000595817	0.0134169	114105	Cxcl2
GO:0051384	response to glucocorticoid stimulus	5.29659	0.000595817	0.0134169	24617	Serpine1
GO:0051384	response to glucocorticoid stimulus	5.29659	0.000595817	0.0134169	116506	Calcr
GO:0051384	response to glucocorticoid stimulus	5.29659	0.000595817	0.0134169	81503	Cxcl1
GO:0051384	response to glucocorticoid stimulus	5.29659	0.000595817	0.0134169	24450	Hmgcs2
GO:0035690	cellular response to drug	9.78718	0.000623843	0.0138767	24329	Egfr
GO:0035690	cellular response to drug	9.78718	0.000623843	0.0138767	24423	Gstm1
GO:0035690	cellular response to drug	9.78718	0.000623843	0.0138767	64192	Qdpr
GO:0035690	cellular response to drug	9.78718	0.000623843	0.0138767	117544	Ppat
GO:0035690	cellular response to drug	9.78718	0.000623843	0.0138767	29187	Cd69
GO:0006955	immune response	4.188	0.000648741	0.0142567	294335	Susd2
GO:0006955	immune response	4.188	0.000648741	0.0142567	94174	Tinagl1
GO:0006955	immune response	4.188	0.000648741	0.0142567	289104	Prg4
GO:0006955	immune response	4.188	0.000648741	0.0142567	305236	Cxcl11
GO:0006955	immune response	4.188	0.000648741	0.0142567	24498	Il6
GO:0006955	immune response	4.188	0.000648741	0.0142567	84050	Enpp2
GO:0006955	immune response	4.188	0.000648741	0.0142567	171136	Cblb
GO:0006955	immune response	4.188	0.000648741	0.0142567	114105	Cxcl2
GO:0006955	immune response	4.188	0.000648741	0.0142567	25294	Azgp1
GO:0006955	immune response	4.188	0.000648741	0.0142567	81503	Cxcl1
GO:0051259	protein oligomerization	9.57895	0.000691781	0.0150215	362850	Angptl4
GO:0051259	protein oligomerization	9.57895	0.000691781	0.0150215	83477	Bcl10
GO:0051259	protein oligomerization	9.57895	0.000691781	0.0150215	81687	Mmp9
GO:0051259	protein oligomerization	9.57895	0.000691781	0.0150215	24392	Gja1
GO:0051259	protein oligomerization	9.57895	0.000691781	0.0150215	29665	P2rx7
GO:0042127	regulation of cell proliferation	5.14526	0.000727402	0.0156092	25493	Nfkbia
GO:0042127	regulation of cell proliferation	5.14526	0.000727402	0.0156092	81809	Tgfb2
GO:0042127	regulation of cell proliferation	5.14526	0.000727402	0.0156092	24498	Il6
GO:0042127	regulation of cell proliferation	5.14526	0.000727402	0.0156092	24329	Egfr
GO:0042127	regulation of cell proliferation	5.14526	0.000727402	0.0156092	310552	Sfrp2
GO:0042127	regulation of cell proliferation	5.14526	0.000727402	0.0156092	294515	Foxo3
GO:0042127	regulation of cell proliferation	5.14526	0.000727402	0.0156092	24617	Serpine1
GO:0042127	regulation of cell proliferation	5.14526	0.000727402	0.0156092	289104	Prg4
GO:0001558	regulation of cell growth	9.37938	0.00076522	0.0162298	690237	Pot1b
GO:0001558	regulation of cell growth	9.37938	0.00076522	0.0162298	64032	Ctgf
GO:0001558	regulation of cell growth	9.37938	0.00076522	0.0162298	65154	Wisp1
GO:0001558	regulation of cell growth	9.37938	0.00076522	0.0162298	360622	Igfbp4
GO:0001558	regulation of cell growth	9.37938	0.00076522	0.0162298	81809	Tgfb2
GO:0006107	oxaloacetate metabolic process	24.5569	0.000840986	0.0176317	25104	Pc
GO:0006107	oxaloacetate metabolic process	24.5569	0.000840986	0.0176317	362282	Pck1
GO:0006107	oxaloacetate metabolic process	24.5569	0.000840986	0.0176317	25721	Got2
GO:0045909	positive regulation of vasodilation	13.3396	0.000861576	0.0178581	24329	Egfr
GO:0045909	positive regulation of vasodilation	13.3396	0.000861576	0.0178581	24392	Gja1
GO:0045909	positive regulation of vasodilation	13.3396	0.000861576	0.0178581	116677	F2rl1
GO:0045909	positive regulation of vasodilation	13.3396	0.000861576	0.0178581	114593	Nppc
GO:0001501	skeletal system development	6.83864	0.00102053	0.0209151	81809	Tgfb2
GO:0001501	skeletal system development	6.83864	0.00102053	0.0209151	81687	Mmp9
GO:0001501	skeletal system development	6.83864	0.00102053	0.0209151	24873	Vdr
GO:0001501	skeletal system development	6.83864	0.00102053	0.0209151	360903	Fgfrl1
GO:0001501	skeletal system development	6.83864	0.00102053	0.0209151	117275	Chrd
GO:0001501	skeletal system development	6.83864	0.00102053	0.0209151	50662	Runx1
GO:0048812	neuron projection morphogenesis	8.65789	0.00111995	0.0226976	24392	Gja1
GO:0048812	neuron projection morphogenesis	8.65789	0.00111995	0.0226976	29517	Sgk1
GO:0048812	neuron projection morphogenesis	8.65789	0.00111995	0.0226976	24329	Egfr
GO:0048812	neuron projection morphogenesis	8.65789	0.00111995	0.0226976	192126	Dab2ip
GO:0048812	neuron projection morphogenesis	8.65789	0.00111995	0.0226976	308937	Wee1
GO:0043410	positive regulation of MAPK cascade	6.66978	0.00116954	0.0234422	66025	Lpar3
GO:0043410	positive regulation of MAPK cascade	6.66978	0.00116954	0.0234422	29665	P2rx7
GO:0043410	positive regulation of MAPK cascade	6.66978	0.00116954	0.0234422	192126	Dab2ip
GO:0043410	positive regulation of MAPK cascade	6.66978	0.00116954	0.0234422	24498	Il6
GO:0043410	positive regulation of MAPK cascade	6.66978	0.00116954	0.0234422	83501	Cdh2
GO:0043410	positive regulation of MAPK cascade	6.66978	0.00116954	0.0234422	360622	Igfbp4
GO:0045444	fat cell differentiation	8.49454	0.00122541	0.0240339	24404	Gpx1
GO:0045444	fat cell differentiation	8.49454	0.00122541	0.0240339	309156	Bbs1
GO:0045444	fat cell differentiation	8.49454	0.00122541	0.0240339	25196	Inhbb
GO:0045444	fat cell differentiation	8.49454	0.00122541	0.0240339	245977	Gpr116
GO:0045444	fat cell differentiation	8.49454	0.00122541	0.0240339	24253	Cebpb
GO:0050728	negative regulation of inflammatory response	8.49454	0.00122541	0.0240339	79426	Zfp36
GO:0050728	negative regulation of inflammatory response	8.49454	0.00122541	0.0240339	24165	Ada
GO:0050728	negative regulation of inflammatory response	8.49454	0.00122541	0.0240339	25704	Il2ra
GO:0050728	negative regulation of inflammatory response	8.49454	0.00122541	0.0240339	58852	Nr1h3
GO:0050728	negative regulation of inflammatory response	8.49454	0.00122541	0.0240339	81736	Nfkb1
GO:0009615	response to virus	6.43158	0.00142448	0.026961	286898	Npc2
GO:0009615	response to virus	6.43158	0.00142448	0.026961	252832	Zc3hav1
GO:0009615	response to virus	6.43158	0.00142448	0.026961	64468	Hyal2
GO:0009615	response to virus	6.43158	0.00142448	0.026961	309526	Ifit3
GO:0009615	response to virus	6.43158	0.00142448	0.026961	304545	Oasl
GO:0009615	response to virus	6.43158	0.00142448	0.026961	170496	Lcn2
GO:0043122	regulation of I-kappaB kinase/NF-kappaB cascade	20.7789	0.00143378	0.026961	116677	F2rl1
GO:0043122	regulation of I-kappaB kinase/NF-kappaB cascade	20.7789	0.00143378	0.026961	113894	Sqstm1
GO:0043122	regulation of I-kappaB kinase/NF-kappaB cascade	20.7789	0.00143378	0.026961	192126	Dab2ip
GO:0043403	skeletal muscle tissue regeneration	20.7789	0.00143378	0.026961	24404	Gpx1
GO:0043403	skeletal muscle tissue regeneration	20.7789	0.00143378	0.026961	24392	Gja1
GO:0043403	skeletal muscle tissue regeneration	20.7789	0.00143378	0.026961	50692	Plaur
GO:1901653	cellular response to peptide	20.7789	0.00143378	0.026961	117560	Klf9
GO:1901653	cellular response to peptide	20.7789	0.00143378	0.026961	313994	Klf11
GO:1901653	cellular response to peptide	20.7789	0.00143378	0.026961	58954	Klf6
GO:0071763	nuclear membrane organization	60.0281	0.00146627	0.0272035	311854	Tor1b
GO:0071763	nuclear membrane organization	60.0281	0.00146627	0.0272035	266606	Dyt1
GO:0055093	response to hyperoxia	11.6183	0.00149142	0.0272035	29539	Aldh2
GO:0055093	response to hyperoxia	11.6183	0.00149142	0.0272035	24617	Serpine1
GO:0055093	response to hyperoxia	11.6183	0.00149142	0.0272035	114851	Cdkn1a
GO:0055093	response to hyperoxia	11.6183	0.00149142	0.0272035	81687	Mmp9
GO:0071385	cellular response to glucocorticoid stimulus	11.6183	0.00149142	0.0272035	140635	Flt3
GO:0071385	cellular response to glucocorticoid stimulus	11.6183	0.00149142	0.0272035	25354	Sstr5
GO:0071385	cellular response to glucocorticoid stimulus	11.6183	0.00149142	0.0272035	24795	Serpina3n
GO:0071385	cellular response to glucocorticoid stimulus	11.6183	0.00149142	0.0272035	24450	Hmgcs2
GO:0007420	brain development	3.76745	0.00151062	0.027281	140673	Napa
GO:0007420	brain development	3.76745	0.00151062	0.027281	117557	Tpm3
GO:0007420	brain development	3.76745	0.00151062	0.027281	24450	Hmgcs2
GO:0007420	brain development	3.76745	0.00151062	0.027281	140942	Ddit4
GO:0007420	brain development	3.76745	0.00151062	0.027281	29733	S1pr1
GO:0007420	brain development	3.76745	0.00151062	0.027281	65096	Lphn1
GO:0007420	brain development	3.76745	0.00151062	0.027281	260326	Gpr56
GO:0007420	brain development	3.76745	0.00151062	0.027281	282587	Cttnbp2
GO:0007420	brain development	3.76745	0.00151062	0.027281	310552	Sfrp2
GO:0007420	brain development	3.76745	0.00151062	0.027281	314416	Ak7
GO:0001822	kidney development	5.25245	0.00161623	0.0289019	363071	Stra6
GO:0001822	kidney development	5.25245	0.00161623	0.0289019	24450	Hmgcs2
GO:0001822	kidney development	5.25245	0.00161623	0.0289019	64468	Hyal2
GO:0001822	kidney development	5.25245	0.00161623	0.0289019	81809	Tgfb2
GO:0001822	kidney development	5.25245	0.00161623	0.0289019	117544	Ppat
GO:0001822	kidney development	5.25245	0.00161623	0.0289019	50549	Cyp4a1
GO:0001822	kidney development	5.25245	0.00161623	0.0289019	116548	Pcsk5
GO:0001556	oocyte maturation	19.2947	0.00180978	0.0317408	292263	Fbxo5
GO:0001556	oocyte maturation	19.2947	0.00180978	0.0317408	294515	Foxo3
GO:0001556	oocyte maturation	19.2947	0.00180978	0.0317408	50646	Ptk2b
GO:0007202	activation of phospholipase C activity	19.2947	0.00180978	0.0317408	116506	Calcr
GO:0007202	activation of phospholipase C activity	19.2947	0.00180978	0.0317408	25544	Sele
GO:0007202	activation of phospholipase C activity	19.2947	0.00180978	0.0317408	58834	Dlc1
GO:0008284	positive regulation of cell proliferation	3.01687	0.00184909	0.0321213	81811	Thpo
GO:0008284	positive regulation of cell proliferation	3.01687	0.00184909	0.0321213	64032	Ctgf
GO:0008284	positive regulation of cell proliferation	3.01687	0.00184909	0.0321213	364069	Hlx
GO:0008284	positive regulation of cell proliferation	3.01687	0.00184909	0.0321213	309165	Rela
GO:0008284	positive regulation of cell proliferation	3.01687	0.00184909	0.0321213	498545	Tsc22d1
GO:0008284	positive regulation of cell proliferation	3.01687	0.00184909	0.0321213	299857	Shmt2
GO:0008284	positive regulation of cell proliferation	3.01687	0.00184909	0.0321213	310552	Sfrp2
GO:0008284	positive regulation of cell proliferation	3.01687	0.00184909	0.0321213	50646	Ptk2b
GO:0008284	positive regulation of cell proliferation	3.01687	0.00184909	0.0321213	24498	Il6
GO:0008284	positive regulation of cell proliferation	3.01687	0.00184909	0.0321213	24329	Egfr
GO:0008284	positive regulation of cell proliferation	3.01687	0.00184909	0.0321213	66019	Cdx2
GO:0008284	positive regulation of cell proliferation	3.01687	0.00184909	0.0321213	29733	S1pr1
GO:0008284	positive regulation of cell proliferation	3.01687	0.00184909	0.0321213	81809	Tgfb2
GO:0009790	embryo development	5.04236	0.00206638	0.0352808	310552	Sfrp2
GO:0009790	embryo development	5.04236	0.00206638	0.0352808	498411	Hus1
GO:0009790	embryo development	5.04236	0.00206638	0.0352808	79238	Hmgcl
GO:0009790	embryo development	5.04236	0.00206638	0.0352808	24172	Adh1
GO:0009790	embryo development	5.04236	0.00206638	0.0352808	81716	Ggcx
GO:0009790	embryo development	5.04236	0.00206638	0.0352808	294515	Foxo3
GO:0009790	embryo development	5.04236	0.00206638	0.0352808	112400	Nrg1
GO:0007186	G-protein coupled receptor signaling pathway	0.247709	0.00206965	0.0352808	56820	Ramp3
GO:0007186	G-protein coupled receptor signaling pathway	0.247709	0.00206965	0.0352808	116677	F2rl1
GO:0007186	G-protein coupled receptor signaling pathway	0.247709	0.00206965	0.0352808	29733	S1pr1
GO:0007186	G-protein coupled receptor signaling pathway	0.247709	0.00206965	0.0352808	66025	Lpar3
GO:0016477	cell migration	5.00234	0.00216734	0.0366039	25433	Hbegf
GO:0016477	cell migration	5.00234	0.00216734	0.0366039	50686	Gsk3a
GO:0016477	cell migration	5.00234	0.00216734	0.0366039	81809	Tgfb2
GO:0016477	cell migration	5.00234	0.00216734	0.0366039	83501	Cdh2
GO:0016477	cell migration	5.00234	0.00216734	0.0366039	64032	Ctgf
GO:0016477	cell migration	5.00234	0.00216734	0.0366039	304900	Astn1
GO:0016477	cell migration	5.00234	0.00216734	0.0366039	112400	Nrg1
GO:0070328	triglyceride homeostasis	18.0084	0.00224361	0.0375445	362850	Angptl4
GO:0070328	triglyceride homeostasis	18.0084	0.00224361	0.0375445	58852	Nr1h3
GO:0070328	triglyceride homeostasis	18.0084	0.00224361	0.0375445	25073	Scarb1
GO:0009725	response to hormone stimulus	5.80917	0.00245675	0.0407374	24404	Gpx1
GO:0009725	response to hormone stimulus	5.80917	0.00245675	0.0407374	171136	Cblb
GO:0009725	response to hormone stimulus	5.80917	0.00245675	0.0407374	312052	Steap2
GO:0009725	response to hormone stimulus	5.80917	0.00245675	0.0407374	50646	Ptk2b
GO:0009725	response to hormone stimulus	5.80917	0.00245675	0.0407374	619385	Ncoa4
GO:0009725	response to hormone stimulus	5.80917	0.00245675	0.0407374	24464	Hp
GO:0010243	response to organic nitrogen	7.26146	0.00254639	0.0418434	50646	Ptk2b
GO:0010243	response to organic nitrogen	7.26146	0.00254639	0.0418434	140635	Flt3
GO:0010243	response to organic nitrogen	7.26146	0.00254639	0.0418434	81508	Bhmt
GO:0010243	response to organic nitrogen	7.26146	0.00254639	0.0418434	81809	Tgfb2
GO:0010243	response to organic nitrogen	7.26146	0.00254639	0.0418434	114851	Cdkn1a
GO:0043065	positive regulation of apoptotic process	3.49	0.00273562	0.0428189	64468	Hyal2
GO:0043065	positive regulation of apoptotic process	3.49	0.00273562	0.0428189	81809	Tgfb2
GO:0043065	positive regulation of apoptotic process	3.49	0.00273562	0.0428189	81687	Mmp9
GO:0043065	positive regulation of apoptotic process	3.49	0.00273562	0.0428189	25445	Fosl1
GO:0043065	positive regulation of apoptotic process	3.49	0.00273562	0.0428189	310552	Sfrp2
GO:0043065	positive regulation of apoptotic process	3.49	0.00273562	0.0428189	313994	Klf11
GO:0043065	positive regulation of apoptotic process	3.49	0.00273562	0.0428189	29665	P2rx7
GO:0043065	positive regulation of apoptotic process	3.49	0.00273562	0.0428189	192126	Dab2ip
GO:0043065	positive regulation of apoptotic process	3.49	0.00273562	0.0428189	498545	Tsc22d1
GO:0043065	positive regulation of apoptotic process	3.49	0.00273562	0.0428189	25704	Il2ra
GO:0006520	cellular amino acid metabolic process	16.8829	0.00273865	0.0428189	312647	Atg7
GO:0006520	cellular amino acid metabolic process	16.8829	0.00273865	0.0428189	25044	Sds
GO:0006520	cellular amino acid metabolic process	16.8829	0.00273865	0.0428189	25721	Got2
GO:0042573	retinoic acid metabolic process	16.8829	0.00273865	0.0428189	24172	Adh1
GO:0042573	retinoic acid metabolic process	16.8829	0.00273865	0.0428189	25056	Rbp1
GO:0042573	retinoic acid metabolic process	16.8829	0.00273865	0.0428189	363071	Stra6
GO:0006355	regulation of transcription, DNA-dependent	2.37997	0.00288018	0.0428189	294515	Foxo3
GO:0006355	regulation of transcription, DNA-dependent	2.37997	0.00288018	0.0428189	25620	Crem
GO:0006355	regulation of transcription, DNA-dependent	2.37997	0.00288018	0.0428189	58842	Preb
GO:0006355	regulation of transcription, DNA-dependent	2.37997	0.00288018	0.0428189	363165	Csrnp1
GO:0006355	regulation of transcription, DNA-dependent	2.37997	0.00288018	0.0428189	252891	Sra1
GO:0006355	regulation of transcription, DNA-dependent	2.37997	0.00288018	0.0428189	58852	Nr1h3
GO:0006355	regulation of transcription, DNA-dependent	2.37997	0.00288018	0.0428189	289754	Xbp1
GO:0006355	regulation of transcription, DNA-dependent	2.37997	0.00288018	0.0428189	50662	Runx1
GO:0006355	regulation of transcription, DNA-dependent	2.37997	0.00288018	0.0428189	117560	Klf9
GO:0006355	regulation of transcription, DNA-dependent	2.37997	0.00288018	0.0428189	64345	Hif3a
GO:0006355	regulation of transcription, DNA-dependent	2.37997	0.00288018	0.0428189	24873	Vdr
GO:0006355	regulation of transcription, DNA-dependent	2.37997	0.00288018	0.0428189	64824	Nab1
GO:0006355	regulation of transcription, DNA-dependent	2.37997	0.00288018	0.0428189	309452	Nfkb2
GO:0006355	regulation of transcription, DNA-dependent	2.37997	0.00288018	0.0428189	24253	Cebpb
GO:0006355	regulation of transcription, DNA-dependent	2.37997	0.00288018	0.0428189	246760	Mafk
GO:0006355	regulation of transcription, DNA-dependent	2.37997	0.00288018	0.0428189	25747	Ppara
GO:0006355	regulation of transcription, DNA-dependent	2.37997	0.00288018	0.0428189	313219	Zfp189
GO:0006355	regulation of transcription, DNA-dependent	2.37997	0.00288018	0.0428189	304127	Bach1
GO:0003104	positive regulation of glomerular filtration	45.021	0.00291093	0.0428189	116677	F2rl1
GO:0003104	positive regulation of glomerular filtration	45.021	0.00291093	0.0428189	24392	Gja1
GO:0006475	internal protein amino acid acetylation	45.021	0.00291093	0.0428189	362282	Pck1
GO:0006475	internal protein amino acid acetylation	45.021	0.00291093	0.0428189	171142	Ehhadh
GO:0009168	purine ribonucleoside monophosphate biosynthetic process	45.021	0.00291093	0.0428189	117544	Ppat
GO:0009168	purine ribonucleoside monophosphate biosynthetic process	45.021	0.00291093	0.0428189	24165	Ada
GO:0010887	negative regulation of cholesterol storage	45.021	0.00291093	0.0428189	58852	Nr1h3
GO:0010887	negative regulation of cholesterol storage	45.021	0.00291093	0.0428189	25747	Ppara
GO:0010891	negative regulation of sequestering of triglyceride	45.021	0.00291093	0.0428189	25747	Ppara
GO:0010891	negative regulation of sequestering of triglyceride	45.021	0.00291093	0.0428189	361676	Pnpla2
GO:0019087	transformation of host cell by virus	45.021	0.00291093	0.0428189	81687	Mmp9
GO:0019087	transformation of host cell by virus	45.021	0.00291093	0.0428189	64468	Hyal2
GO:0046718	viral entry into host cell	45.021	0.00291093	0.0428189	192183	Pvrl1
GO:0046718	viral entry into host cell	45.021	0.00291093	0.0428189	64468	Hyal2
GO:0046951	ketone body biosynthetic process	45.021	0.00291093	0.0428189	79238	Hmgcl
GO:0046951	ketone body biosynthetic process	45.021	0.00291093	0.0428189	24450	Hmgcs2
GO:0070431	nucleotide-binding oligomerization domain containing 2 signaling pathway	45.021	0.00291093	0.0428189	309165	Rela
GO:0070431	nucleotide-binding oligomerization domain containing 2 signaling pathway	45.021	0.00291093	0.0428189	25493	Nfkbia
GO:0009408	response to heat	7.03454	0.00294639	0.0429937	81503	Cxcl1
GO:0009408	response to heat	7.03454	0.00294639	0.0429937	81687	Mmp9
GO:0009408	response to heat	7.03454	0.00294639	0.0429937	24498	Il6
GO:0009408	response to heat	7.03454	0.00294639	0.0429937	24464	Hp
GO:0009408	response to heat	7.03454	0.00294639	0.0429937	114105	Cxcl2
GO:0048041	focal adhesion assembly	15.8898	0.00329817	0.0477449	686098	Sorbs1
GO:0048041	focal adhesion assembly	15.8898	0.00329817	0.0477449	50646	Ptk2b
GO:0048041	focal adhesion assembly	15.8898	0.00329817	0.0477449	58834	Dlc1
GO:0070301	cellular response to hydrogen peroxide	9.23509	0.00363493	0.0522057	25584	F3
GO:0070301	cellular response to hydrogen peroxide	9.23509	0.00363493	0.0522057	24498	Il6
GO:0070301	cellular response to hydrogen peroxide	9.23509	0.00363493	0.0522057	58954	Klf6
GO:0070301	cellular response to hydrogen peroxide	9.23509	0.00363493	0.0522057	170496	Lcn2
GO:0007166	cell surface receptor signaling pathway	6.62074	0.0038849	0.0550747	50646	Ptk2b
GO:0007166	cell surface receptor signaling pathway	6.62074	0.0038849	0.0550747	24329	Egfr
GO:0007166	cell surface receptor signaling pathway	6.62074	0.0038849	0.0550747	83567	Mchr1
GO:0007166	cell surface receptor signaling pathway	6.62074	0.0038849	0.0550747	29665	P2rx7
GO:0007166	cell surface receptor signaling pathway	6.62074	0.0038849	0.0550747	171136	Cblb
GO:0045638	negative regulation of myeloid cell differentiation	15.007	0.00392528	0.0550747	25493	Nfkbia
GO:0045638	negative regulation of myeloid cell differentiation	15.007	0.00392528	0.0550747	50646	Ptk2b
GO:0045638	negative regulation of myeloid cell differentiation	15.007	0.00392528	0.0550747	79426	Zfp36
GO:0048546	digestive tract morphogenesis	15.007	0.00392528	0.0550747	24329	Egfr
GO:0048546	digestive tract morphogenesis	15.007	0.00392528	0.0550747	363071	Stra6
GO:0048546	digestive tract morphogenesis	15.007	0.00392528	0.0550747	310552	Sfrp2
GO:0015031	protein transport	3.32259	0.00397454	0.0553401	56820	Ramp3
GO:0015031	protein transport	3.32259	0.00397454	0.0553401	117261	Slc15a1
GO:0015031	protein transport	3.32259	0.00397454	0.0553401	58842	Preb
GO:0015031	protein transport	3.32259	0.00397454	0.0553401	362162	Arfgap2
GO:0015031	protein transport	3.32259	0.00397454	0.0553401	503269	Rab17
GO:0015031	protein transport	3.32259	0.00397454	0.0553401	289883	Tmed5
GO:0015031	protein transport	3.32259	0.00397454	0.0553401	296199	Snx5
GO:0015031	protein transport	3.32259	0.00397454	0.0553401	245709	Exoc8
GO:0015031	protein transport	3.32259	0.00397454	0.0553401	116506	Calcr
GO:0015031	protein transport	3.32259	0.00397454	0.0553401	312647	Atg7
GO:0001843	neural tube closure	6.52479	0.00415066	0.0569233	58834	Dlc1
GO:0001843	neural tube closure	6.52479	0.00415066	0.0569233	316742	Tgif1
GO:0001843	neural tube closure	6.52479	0.00415066	0.0569233	83477	Bcl10
GO:0001843	neural tube closure	6.52479	0.00415066	0.0569233	310552	Sfrp2
GO:0001843	neural tube closure	6.52479	0.00415066	0.0569233	301346	Sema4c
GO:0032526	response to retinoic acid	6.52479	0.00415066	0.0569233	81809	Tgfb2
GO:0032526	response to retinoic acid	6.52479	0.00415066	0.0569233	59103	Ptges
GO:0032526	response to retinoic acid	6.52479	0.00415066	0.0569233	81687	Mmp9
GO:0032526	response to retinoic acid	6.52479	0.00415066	0.0569233	50662	Runx1
GO:0032526	response to retinoic acid	6.52479	0.00415066	0.0569233	24172	Adh1
GO:0010033	response to organic substance	4.43869	0.00438698	0.0585532	63995	Dusp10
GO:0010033	response to organic substance	4.43869	0.00438698	0.0585532	29665	P2rx7
GO:0010033	response to organic substance	4.43869	0.00438698	0.0585532	24464	Hp
GO:0010033	response to organic substance	4.43869	0.00438698	0.0585532	25426	Cyp1b1
GO:0010033	response to organic substance	4.43869	0.00438698	0.0585532	81687	Mmp9
GO:0010033	response to organic substance	4.43869	0.00438698	0.0585532	309165	Rela
GO:0010033	response to organic substance	4.43869	0.00438698	0.0585532	114851	Cdkn1a
GO:0045471	response to ethanol	4.43869	0.00438698	0.0585532	24450	Hmgcs2
GO:0045471	response to ethanol	4.43869	0.00438698	0.0585532	25361	Vcam1
GO:0045471	response to ethanol	4.43869	0.00438698	0.0585532	50646	Ptk2b
GO:0045471	response to ethanol	4.43869	0.00438698	0.0585532	81687	Mmp9
GO:0045471	response to ethanol	4.43869	0.00438698	0.0585532	25721	Got2
GO:0045471	response to ethanol	4.43869	0.00438698	0.0585532	25464	Icam1
GO:0045471	response to ethanol	4.43869	0.00438698	0.0585532	114593	Nppc
GO:0016049	cell growth	8.78459	0.00439791	0.0585532	25346	Ros1
GO:0016049	cell growth	8.78459	0.00439791	0.0585532	81809	Tgfb2
GO:0016049	cell growth	8.78459	0.00439791	0.0585532	24498	Il6
GO:0016049	cell growth	8.78459	0.00439791	0.0585532	81687	Mmp9
GO:0048286	lung alveolus development	8.78459	0.00439791	0.0585532	24165	Ada
GO:0048286	lung alveolus development	8.78459	0.00439791	0.0585532	363071	Stra6
GO:0048286	lung alveolus development	8.78459	0.00439791	0.0585532	316325	Hs6st1
GO:0048286	lung alveolus development	8.78459	0.00439791	0.0585532	313729	Errfi1
GO:0045216	cell-cell junction organization	14.2172	0.00462299	0.0593858	89843	Cxadr
GO:0045216	cell-cell junction organization	14.2172	0.00462299	0.0593858	81809	Tgfb2
GO:0045216	cell-cell junction organization	14.2172	0.00462299	0.0593858	24392	Gja1
GO:1901215	negative regulation of neuron death	14.2172	0.00462299	0.0593858	305584	Rel
GO:1901215	negative regulation of neuron death	14.2172	0.00462299	0.0593858	25747	Ppara
GO:1901215	negative regulation of neuron death	14.2172	0.00462299	0.0593858	24498	Il6
GO:0001818	negative regulation of cytokine production	36.0168	0.00481584	0.0593858	316519	Slc11a1
GO:0001818	negative regulation of cytokine production	36.0168	0.00481584	0.0593858	81736	Nfkb1
GO:0002906	negative regulation of mature B cell apoptotic process	36.0168	0.00481584	0.0593858	24165	Ada
GO:0002906	negative regulation of mature B cell apoptotic process	36.0168	0.00481584	0.0593858	83477	Bcl10
GO:0006027	glycosaminoglycan catabolic process	36.0168	0.00481584	0.0593858	64468	Hyal2
GO:0006027	glycosaminoglycan catabolic process	36.0168	0.00481584	0.0593858	360904	Idua
GO:0009083	branched-chain amino acid catabolic process	36.0168	0.00481584	0.0593858	29603	Bckdk
GO:0009083	branched-chain amino acid catabolic process	36.0168	0.00481584	0.0593858	29592	Bcat1
GO:0022614	membrane to membrane docking	36.0168	0.00481584	0.0593858	25361	Vcam1
GO:0022614	membrane to membrane docking	36.0168	0.00481584	0.0593858	25464	Icam1
GO:0034145	positive regulation of toll-like receptor 4 signaling pathway	36.0168	0.00481584	0.0593858	58852	Nr1h3
GO:0034145	positive regulation of toll-like receptor 4 signaling pathway	36.0168	0.00481584	0.0593858	116677	F2rl1
GO:0051549	positive regulation of keratinocyte migration	36.0168	0.00481584	0.0593858	25433	Hbegf
GO:0051549	positive regulation of keratinocyte migration	36.0168	0.00481584	0.0593858	81687	Mmp9
GO:0051856	adhesion to symbiont	36.0168	0.00481584	0.0593858	25073	Scarb1
GO:0051856	adhesion to symbiont	36.0168	0.00481584	0.0593858	25464	Icam1
GO:0046677	response to antibiotic	8.57544	0.00481858	0.0593858	64468	Hyal2
GO:0046677	response to antibiotic	8.57544	0.00481858	0.0593858	24498	Il6
GO:0046677	response to antibiotic	8.57544	0.00481858	0.0593858	24423	Gstm1
GO:0046677	response to antibiotic	8.57544	0.00481858	0.0593858	286934	Havcr1
GO:0048666	neuron development	8.37601	0.00526662	0.0644719	309855	Fig4
GO:0048666	neuron development	8.37601	0.00526662	0.0644719	50662	Runx1
GO:0048666	neuron development	8.37601	0.00526662	0.0644719	81809	Tgfb2
GO:0048666	neuron development	8.37601	0.00526662	0.0644719	316325	Hs6st1
GO:0007283	spermatogenesis	3.1817	0.00549411	0.0668084	24464	Hp
GO:0007283	spermatogenesis	3.1817	0.00549411	0.0668084	64038	LOC64038
GO:0007283	spermatogenesis	3.1817	0.00549411	0.0668084	64828	B4galnt1
GO:0007283	spermatogenesis	3.1817	0.00549411	0.0668084	50692	Plaur
GO:0007283	spermatogenesis	3.1817	0.00549411	0.0668084	500987	H2afx
GO:0007283	spermatogenesis	3.1817	0.00549411	0.0668084	314416	Ak7
GO:0007283	spermatogenesis	3.1817	0.00549411	0.0668084	25620	Crem
GO:0007283	spermatogenesis	3.1817	0.00549411	0.0668084	64028	Tsnax
GO:0007283	spermatogenesis	3.1817	0.00549411	0.0668084	25346	Ros1
GO:0007283	spermatogenesis	3.1817	0.00549411	0.0668084	114498	Dmrt1
GO:0007507	heart development	3.7714	0.00566003	0.0683702	116548	Pcsk5
GO:0007507	heart development	3.7714	0.00566003	0.0683702	25361	Vcam1
GO:0007507	heart development	3.7714	0.00566003	0.0683702	363071	Stra6
GO:0007507	heart development	3.7714	0.00566003	0.0683702	24392	Gja1
GO:0007507	heart development	3.7714	0.00566003	0.0683702	81809	Tgfb2
GO:0007507	heart development	3.7714	0.00566003	0.0683702	89843	Cxadr
GO:0007507	heart development	3.7714	0.00566003	0.0683702	25747	Ppara
GO:0007507	heart development	3.7714	0.00566003	0.0683702	112400	Nrg1
GO:0035094	response to nicotine	8.18564	0.00574294	0.0689153	81687	Mmp9
GO:0035094	response to nicotine	8.18564	0.00574294	0.0689153	25361	Vcam1
GO:0035094	response to nicotine	8.18564	0.00574294	0.0689153	24404	Gpx1
GO:0035094	response to nicotine	8.18564	0.00574294	0.0689153	29539	Aldh2
GO:0007346	regulation of mitotic cell cycle	12.8632	0.00624158	0.0739263	680110	Rprm
GO:0007346	regulation of mitotic cell cycle	12.8632	0.00624158	0.0739263	292263	Fbxo5
GO:0007346	regulation of mitotic cell cycle	12.8632	0.00624158	0.0739263	114851	Cdkn1a
GO:0045071	negative regulation of viral genome replication	12.8632	0.00624158	0.0739263	252832	Zc3hav1
GO:0045071	negative regulation of viral genome replication	12.8632	0.00624158	0.0739263	499322	Fam111a
GO:0045071	negative regulation of viral genome replication	12.8632	0.00624158	0.0739263	304545	Oasl
GO:0042102	positive regulation of T cell proliferation	7.82975	0.00678417	0.0783188	25704	Il2ra
GO:0042102	positive regulation of T cell proliferation	7.82975	0.00678417	0.0783188	24498	Il6
GO:0042102	positive regulation of T cell proliferation	7.82975	0.00678417	0.0783188	155140	Il23a
GO:0042102	positive regulation of T cell proliferation	7.82975	0.00678417	0.0783188	25361	Vcam1
GO:0007173	epidermal growth factor receptor signaling pathway	12.2785	0.00716785	0.0783188	50646	Ptk2b
GO:0007173	epidermal growth factor receptor signaling pathway	12.2785	0.00716785	0.0783188	25433	Hbegf
GO:0007173	epidermal growth factor receptor signaling pathway	12.2785	0.00716785	0.0783188	24329	Egfr
GO:0042177	negative regulation of protein catabolic process	12.2785	0.00716785	0.0783188	309165	Rela
GO:0042177	negative regulation of protein catabolic process	12.2785	0.00716785	0.0783188	24329	Egfr
GO:0042177	negative regulation of protein catabolic process	12.2785	0.00716785	0.0783188	112400	Nrg1
GO:0006687	glycosphingolipid metabolic process	30.014	0.00717064	0.0783188	64828	B4galnt1
GO:0006687	glycosphingolipid metabolic process	30.014	0.00717064	0.0783188	25620	Crem
GO:0007171	activation of transmembrane receptor protein tyrosine kinase activity	30.014	0.00717064	0.0783188	296269	Angpt4
GO:0007171	activation of transmembrane receptor protein tyrosine kinase activity	30.014	0.00717064	0.0783188	112400	Nrg1
GO:0032060	bleb assembly	30.014	0.00717064	0.0783188	29665	P2rx7
GO:0032060	bleb assembly	30.014	0.00717064	0.0783188	66025	Lpar3
GO:0035999	tetrahydrofolate interconversion	30.014	0.00717064	0.0783188	64300	Mthfd1
GO:0035999	tetrahydrofolate interconversion	30.014	0.00717064	0.0783188	299857	Shmt2
GO:0044255	cellular lipid metabolic process	30.014	0.00717064	0.0783188	58852	Nr1h3
GO:0044255	cellular lipid metabolic process	30.014	0.00717064	0.0783188	309156	Bbs1
GO:0051354	negative regulation of oxidoreductase activity	30.014	0.00717064	0.0783188	691393	Oxa1l
GO:0051354	negative regulation of oxidoreductase activity	30.014	0.00717064	0.0783188	24464	Hp
GO:0051497	negative regulation of stress fiber assembly	30.014	0.00717064	0.0783188	58834	Dlc1
GO:0051497	negative regulation of stress fiber assembly	30.014	0.00717064	0.0783188	29733	S1pr1
GO:0060586	multicellular organismal iron ion homeostasis	30.014	0.00717064	0.0783188	316519	Slc11a1
GO:0060586	multicellular organismal iron ion homeostasis	30.014	0.00717064	0.0783188	64468	Hyal2
GO:2000484	positive regulation of interleukin-8 secretion	30.014	0.00717064	0.0783188	64468	Hyal2
GO:2000484	positive regulation of interleukin-8 secretion	30.014	0.00717064	0.0783188	116677	F2rl1
GO:2000778	positive regulation of interleukin-6 secretion	30.014	0.00717064	0.0783188	64468	Hyal2
GO:2000778	positive regulation of interleukin-6 secretion	30.014	0.00717064	0.0783188	116677	F2rl1
GO:0007243	intracellular protein kinase cascade	5.69887	0.0076043	0.082561	79426	Zfp36
GO:0007243	intracellular protein kinase cascade	5.69887	0.0076043	0.082561	24329	Egfr
GO:0007243	intracellular protein kinase cascade	5.69887	0.0076043	0.082561	315978	Nek11
GO:0007243	intracellular protein kinase cascade	5.69887	0.0076043	0.082561	298575	Pink1
GO:0007243	intracellular protein kinase cascade	5.69887	0.0076043	0.082561	81663	Gna12
GO:0050680	negative regulation of epithelial cell proliferation	7.50351	0.0079496	0.0857992	246060	Cdkn1c
GO:0050680	negative regulation of epithelial cell proliferation	7.50351	0.0079496	0.0857992	81809	Tgfb2
GO:0050680	negative regulation of epithelial cell proliferation	7.50351	0.0079496	0.0857992	310552	Sfrp2
GO:0050680	negative regulation of epithelial cell proliferation	7.50351	0.0079496	0.0857992	192126	Dab2ip
GO:0050900	leukocyte migration	11.7446	0.00817548	0.0872052	25544	Sele
GO:0050900	leukocyte migration	11.7446	0.00817548	0.0872052	25464	Icam1
GO:0050900	leukocyte migration	11.7446	0.00817548	0.0872052	116677	F2rl1
GO:0051899	membrane depolarization	11.7446	0.00817548	0.0872052	25471	Kcne1
GO:0051899	membrane depolarization	11.7446	0.00817548	0.0872052	29659	P2rx4
GO:0051899	membrane depolarization	11.7446	0.00817548	0.0872052	29665	P2rx7
GO:0042632	cholesterol homeostasis	7.35037	0.00858117	0.0904743	25073	Scarb1
GO:0042632	cholesterol homeostasis	7.35037	0.00858117	0.0904743	58852	Nr1h3
GO:0042632	cholesterol homeostasis	7.35037	0.00858117	0.0904743	29573	Slc37a4
GO:0042632	cholesterol homeostasis	7.35037	0.00858117	0.0904743	286898	Npc2
GO:0090263	positive regulation of canonical Wnt receptor signaling pathway	7.35037	0.00858117	0.0904743	310552	Sfrp2
GO:0090263	positive regulation of canonical Wnt receptor signaling pathway	7.35037	0.00858117	0.0904743	64462	Csnk1d
GO:0090263	positive regulation of canonical Wnt receptor signaling pathway	7.35037	0.00858117	0.0904743	81736	Nfkb1
GO:0090263	positive regulation of canonical Wnt receptor signaling pathway	7.35037	0.00858117	0.0904743	499745	Nrarp
GO:0030324	lung development	4.53994	0.0087903	0.0921466	24329	Egfr
GO:0030324	lung development	4.53994	0.0087903	0.0921466	64032	Ctgf
GO:0030324	lung development	4.53994	0.0087903	0.0921466	81809	Tgfb2
GO:0030324	lung development	4.53994	0.0087903	0.0921466	24450	Hmgcs2
GO:0030324	lung development	4.53994	0.0087903	0.0921466	363071	Stra6
GO:0030324	lung development	4.53994	0.0087903	0.0921466	24165	Ada
GO:0032868	response to insulin stimulus	5.49037	0.00896042	0.0933932	24498	Il6
GO:0032868	response to insulin stimulus	5.49037	0.00896042	0.0933932	25747	Ppara
GO:0032868	response to insulin stimulus	5.49037	0.00896042	0.0933932	24450	Hmgcs2
GO:0032868	response to insulin stimulus	5.49037	0.00896042	0.0933932	309165	Rela
GO:0032868	response to insulin stimulus	5.49037	0.00896042	0.0933932	362282	Pck1
GO:0007249	I-kappaB kinase/NF-kappaB cascade	11.2553	0.0092669	0.0946688	83477	Bcl10
GO:0007249	I-kappaB kinase/NF-kappaB cascade	11.2553	0.0092669	0.0946688	305584	Rel
GO:0007249	I-kappaB kinase/NF-kappaB cascade	11.2553	0.0092669	0.0946688	300862	Irak1bp1
GO:0030522	intracellular receptor signaling pathway	11.2553	0.0092669	0.0946688	58852	Nr1h3
GO:0030522	intracellular receptor signaling pathway	11.2553	0.0092669	0.0946688	25747	Ppara
GO:0030522	intracellular receptor signaling pathway	11.2553	0.0092669	0.0946688	24873	Vdr
GO:0070542	response to fatty acid	11.2553	0.0092669	0.0946688	64032	Ctgf
GO:0070542	response to fatty acid	11.2553	0.0092669	0.0946688	79238	Hmgcl
GO:0070542	response to fatty acid	11.2553	0.0092669	0.0946688	24450	Hmgcs2
GO:0010212	response to ionizing radiation	7.06212	0.00994651	0.0946688	25361	Vcam1
GO:0010212	response to ionizing radiation	7.06212	0.00994651	0.0946688	361594	Aen
GO:0010212	response to ionizing radiation	7.06212	0.00994651	0.0946688	311944	Paxip1
GO:0010212	response to ionizing radiation	7.06212	0.00994651	0.0946688	25464	Icam1
GO:0046330	positive regulation of JNK cascade	7.06212	0.00994651	0.0946688	64032	Ctgf
GO:0046330	positive regulation of JNK cascade	7.06212	0.00994651	0.0946688	192126	Dab2ip
GO:0046330	positive regulation of JNK cascade	7.06212	0.00994651	0.0946688	116677	F2rl1
GO:0046330	positive regulation of JNK cascade	7.06212	0.00994651	0.0946688	50646	Ptk2b
GO:0001867	complement activation, lectin pathway	25.7263	0.00996513	0.0946688	64023	Masp1
GO:0001867	complement activation, lectin pathway	25.7263	0.00996513	0.0946688	29187	Cd69
GO:0006068	ethanol catabolic process	25.7263	0.00996513	0.0946688	29539	Aldh2
GO:0006068	ethanol catabolic process	25.7263	0.00996513	0.0946688	24172	Adh1
GO:0006924	activation-induced cell death of T cells	25.7263	0.00996513	0.0946688	81809	Tgfb2
GO:0006924	activation-induced cell death of T cells	25.7263	0.00996513	0.0946688	25704	Il2ra
GO:0009086	methionine biosynthetic process	25.7263	0.00996513	0.0946688	64300	Mthfd1
GO:0009086	methionine biosynthetic process	25.7263	0.00996513	0.0946688	81508	Bhmt
GO:0009266	response to temperature stimulus	25.7263	0.00996513	0.0946688	25584	F3
GO:0009266	response to temperature stimulus	25.7263	0.00996513	0.0946688	24450	Hmgcs2
GO:0033089	positive regulation of T cell differentiation in thymus	25.7263	0.00996513	0.0946688	24165	Ada
GO:0033089	positive regulation of T cell differentiation in thymus	25.7263	0.00996513	0.0946688	29142	Vnn1
GO:0043254	regulation of protein complex assembly	25.7263	0.00996513	0.0946688	298575	Pink1
GO:0043254	regulation of protein complex assembly	25.7263	0.00996513	0.0946688	192126	Dab2ip
GO:0045084	positive regulation of interleukin-12 biosynthetic process	25.7263	0.00996513	0.0946688	309165	Rela
GO:0045084	positive regulation of interleukin-12 biosynthetic process	25.7263	0.00996513	0.0946688	305584	Rel
GO:0045823	positive regulation of heart contraction	25.7263	0.00996513	0.0946688	81809	Tgfb2
GO:0045823	positive regulation of heart contraction	25.7263	0.00996513	0.0946688	50686	Gsk3a
GO:0060426	lung vasculature development	25.7263	0.00996513	0.0946688	363071	Stra6
GO:0060426	lung vasculature development	25.7263	0.00996513	0.0946688	313729	Errfi1
GO:0060710	chorio-allantoic fusion	25.7263	0.00996513	0.0946688	25361	Vcam1
GO:0060710	chorio-allantoic fusion	25.7263	0.00996513	0.0946688	292721	Erf
GO:0070166	enamel mineralization	25.7263	0.00996513	0.0946688	192183	Pvrl1
GO:0070166	enamel mineralization	25.7263	0.00996513	0.0946688	25747	Ppara
GO:0001892	embryonic placenta development	10.8051	0.0104444	0.0987075	25571	Ttpa
GO:0001892	embryonic placenta development	10.8051	0.0104444	0.0987075	24329	Egfr
GO:0001892	embryonic placenta development	10.8051	0.0104444	0.0987075	24253	Cebpb
GO:0006629	lipid metabolic process	5.17483	0.0115996	0.108423	24404	Gpx1
GO:0006629	lipid metabolic process	5.17483	0.0115996	0.108423	316737	Lpin2
GO:0006629	lipid metabolic process	5.17483	0.0115996	0.108423	25104	Pc
GO:0006629	lipid metabolic process	5.17483	0.0115996	0.108423	362282	Pck1
GO:0006629	lipid metabolic process	5.17483	0.0115996	0.108423	58852	Nr1h3
GO:0006730	one-carbon metabolic process	10.3895	0.0117101	0.108423	64300	Mthfd1
GO:0006730	one-carbon metabolic process	10.3895	0.0117101	0.108423	299857	Shmt2
GO:0006730	one-carbon metabolic process	10.3895	0.0117101	0.108423	291819	Car7
GO:0042157	lipoprotein metabolic process	10.3895	0.0117101	0.108423	444983	Apold1
GO:0042157	lipoprotein metabolic process	10.3895	0.0117101	0.108423	140914	Olr1
GO:0042157	lipoprotein metabolic process	10.3895	0.0117101	0.108423	25747	Ppara
GO:0072593	reactive oxygen species metabolic process	10.3895	0.0117101	0.108423	140942	Ddit4
GO:0072593	reactive oxygen species metabolic process	10.3895	0.0117101	0.108423	29665	P2rx7
GO:0072593	reactive oxygen species metabolic process	10.3895	0.0117101	0.108423	64032	Ctgf
GO:0006897	endocytosis	5.11603	0.0121882	0.112279	117028	Bin1
GO:0006897	endocytosis	5.11603	0.0121882	0.112279	312052	Steap2
GO:0006897	endocytosis	5.11603	0.0121882	0.112279	503269	Rab17
GO:0006897	endocytosis	5.11603	0.0121882	0.112279	171574	Dnm3
GO:0006897	endocytosis	5.11603	0.0121882	0.112279	310097	Snx18
GO:0006917	induction of apoptosis	3.6645	0.0129973	0.113478	29380	Phlda1
GO:0006917	induction of apoptosis	3.6645	0.0129973	0.113478	58834	Dlc1
GO:0006917	induction of apoptosis	3.6645	0.0129973	0.113478	24404	Gpx1
GO:0006917	induction of apoptosis	3.6645	0.0129973	0.113478	83477	Bcl10
GO:0006917	induction of apoptosis	3.6645	0.0129973	0.113478	24253	Cebpb
GO:0006917	induction of apoptosis	3.6645	0.0129973	0.113478	294515	Foxo3
GO:0006917	induction of apoptosis	3.6645	0.0129973	0.113478	81809	Tgfb2
GO:0015758	glucose transport	10.0047	0.0130662	0.113478	686098	Sorbs1
GO:0015758	glucose transport	10.0047	0.0130662	0.113478	246258	Slc45a1
GO:0015758	glucose transport	10.0047	0.0130662	0.113478	112400	Nrg1
GO:0045669	positive regulation of osteoblast differentiation	6.54852	0.0131107	0.113478	311604	Zhx3
GO:0045669	positive regulation of osteoblast differentiation	6.54852	0.0131107	0.113478	310552	Sfrp2
GO:0045669	positive regulation of osteoblast differentiation	6.54852	0.0131107	0.113478	24253	Cebpb
GO:0045669	positive regulation of osteoblast differentiation	6.54852	0.0131107	0.113478	114593	Nppc
GO:0010745	negative regulation of macrophage derived foam cell differentiation	22.5105	0.0131893	0.113478	25493	Nfkbia
GO:0010745	negative regulation of macrophage derived foam cell differentiation	22.5105	0.0131893	0.113478	25747	Ppara
GO:0031659	positive regulation of cyclin-dependent protein serine/threonine kinase activity involved in G1/S transition of mitotic cell cycle	22.5105	0.0131893	0.113478	24329	Egfr
GO:0031659	positive regulation of cyclin-dependent protein serine/threonine kinase activity involved in G1/S transition of mitotic cell cycle	22.5105	0.0131893	0.113478	24649	Pim1
GO:0032006	regulation of TOR signaling cascade	22.5105	0.0131893	0.113478	305166	Agpat9
GO:0032006	regulation of TOR signaling cascade	22.5105	0.0131893	0.113478	25346	Ros1
GO:0035590	purinergic nucleotide receptor signaling pathway	22.5105	0.0131893	0.113478	29659	P2rx4
GO:0035590	purinergic nucleotide receptor signaling pathway	22.5105	0.0131893	0.113478	29665	P2rx7
GO:0045730	respiratory burst	22.5105	0.0131893	0.113478	29573	Slc37a4
GO:0045730	respiratory burst	22.5105	0.0131893	0.113478	316519	Slc11a1
GO:0045835	negative regulation of meiosis	22.5105	0.0131893	0.113478	114498	Dmrt1
GO:0045835	negative regulation of meiosis	22.5105	0.0131893	0.113478	292263	Fbxo5
GO:0046653	tetrahydrofolate metabolic process	22.5105	0.0131893	0.113478	303272	Pipox
GO:0046653	tetrahydrofolate metabolic process	22.5105	0.0131893	0.113478	64300	Mthfd1
GO:0050777	negative regulation of immune response	22.5105	0.0131893	0.113478	25704	Il2ra
GO:0050777	negative regulation of immune response	22.5105	0.0131893	0.113478	81809	Tgfb2
GO:0060044	negative regulation of cardiac muscle cell proliferation	22.5105	0.0131893	0.113478	89843	Cxadr
GO:0060044	negative regulation of cardiac muscle cell proliferation	22.5105	0.0131893	0.113478	24392	Gja1
GO:0060539	diaphragm development	22.5105	0.0131893	0.113478	360903	Fgfrl1
GO:0060539	diaphragm development	22.5105	0.0131893	0.113478	363071	Stra6
GO:0090129	positive regulation of synapse maturation	22.5105	0.0131893	0.113478	192126	Dab2ip
GO:0090129	positive regulation of synapse maturation	22.5105	0.0131893	0.113478	65096	Lphn1
GO:0042110	T cell activation	9.64737	0.0145146	0.123137	24498	Il6
GO:0042110	T cell activation	9.64737	0.0145146	0.123137	24165	Ada
GO:0042110	T cell activation	9.64737	0.0145146	0.123137	171136	Cblb
GO:0042771	intrinsic apoptotic signaling pathway in response to DNA damage by p53 class mediator	9.64737	0.0145146	0.123137	361594	Aen
GO:0042771	intrinsic apoptotic signaling pathway in response to DNA damage by p53 class mediator	9.64737	0.0145146	0.123137	140942	Ddit4
GO:0042771	intrinsic apoptotic signaling pathway in response to DNA damage by p53 class mediator	9.64737	0.0145146	0.123137	114851	Cdkn1a
GO:0045429	positive regulation of nitric oxide biosynthetic process	9.64737	0.0145146	0.123137	24329	Egfr
GO:0045429	positive regulation of nitric oxide biosynthetic process	9.64737	0.0145146	0.123137	24498	Il6
GO:0045429	positive regulation of nitric oxide biosynthetic process	9.64737	0.0145146	0.123137	25464	Icam1
GO:0001568	blood vessel development	6.31874	0.0149234	0.12602	66019	Cdx2
GO:0001568	blood vessel development	6.31874	0.0149234	0.12602	81809	Tgfb2
GO:0001568	blood vessel development	6.31874	0.0149234	0.12602	363071	Stra6
GO:0001568	blood vessel development	6.31874	0.0149234	0.12602	290669	Gatad2a
GO:0008150	biological_process	1.79061	0.0158539	0.132347	306586	Amt
GO:0008150	biological_process	1.79061	0.0158539	0.132347	297682	Dusp16
GO:0008150	biological_process	1.79061	0.0158539	0.132347	313236	Trim14
GO:0008150	biological_process	1.79061	0.0158539	0.132347	309156	Bbs1
GO:0008150	biological_process	1.79061	0.0158539	0.132347	29592	Bcat1
GO:0008150	biological_process	1.79061	0.0158539	0.132347	308578	Ap2a1
GO:0008150	biological_process	1.79061	0.0158539	0.132347	116465	Ifngr1
GO:0008150	biological_process	1.79061	0.0158539	0.132347	362629	Il22ra1
GO:0008150	biological_process	1.79061	0.0158539	0.132347	361810	Fkbp5
GO:0008150	biological_process	1.79061	0.0158539	0.132347	310681	Hfe2
GO:0008150	biological_process	1.79061	0.0158539	0.132347	362474	Adhfe1
GO:0008150	biological_process	1.79061	0.0158539	0.132347	296269	Angpt4
GO:0008150	biological_process	1.79061	0.0158539	0.132347	291793	Abhd3
GO:0008150	biological_process	1.79061	0.0158539	0.132347	288591	Tmem120a
GO:0008150	biological_process	1.79061	0.0158539	0.132347	691393	Oxa1l
GO:0008150	biological_process	1.79061	0.0158539	0.132347	316519	Slc11a1
GO:0008150	biological_process	1.79061	0.0158539	0.132347	25035	Cyb5r3
GO:0008150	biological_process	1.79061	0.0158539	0.132347	29142	Vnn1
GO:0008150	biological_process	1.79061	0.0158539	0.132347	286898	Npc2
GO:0008150	biological_process	1.79061	0.0158539	0.132347	298575	Pink1
GO:0008150	biological_process	1.79061	0.0158539	0.132347	305438	Sorcs2
GO:0008150	biological_process	1.79061	0.0158539	0.132347	311846	Lrrc8a
GO:0008150	biological_process	1.79061	0.0158539	0.132347	296925	Aass
GO:0008150	biological_process	1.79061	0.0158539	0.132347	362735	Coch
GO:0008150	biological_process	1.79061	0.0158539	0.132347	310756	Mov10
GO:0008150	biological_process	1.79061	0.0158539	0.132347	686098	Sorbs1
GO:0008150	biological_process	1.79061	0.0158539	0.132347	366959	Gcat
GO:0008150	biological_process	1.79061	0.0158539	0.132347	296370	Ctsa
GO:0006006	glucose metabolic process	6.2098	0.0158903	0.132347	25685	Igfbp1
GO:0006006	glucose metabolic process	6.2098	0.0158903	0.132347	81530	Pdk2
GO:0006006	glucose metabolic process	6.2098	0.0158903	0.132347	362282	Pck1
GO:0006006	glucose metabolic process	6.2098	0.0158903	0.132347	25620	Crem
GO:0006631	fatty acid metabolic process	6.2098	0.0158903	0.132347	25620	Crem
GO:0006631	fatty acid metabolic process	6.2098	0.0158903	0.132347	25747	Ppara
GO:0006631	fatty acid metabolic process	6.2098	0.0158903	0.132347	361401	Pla2g15
GO:0006631	fatty acid metabolic process	6.2098	0.0158903	0.132347	619561	Acsf2
GO:0002237	response to molecule of bacterial origin	20.0094	0.0168333	0.132918	83477	Bcl10
GO:0002237	response to molecule of bacterial origin	20.0094	0.0168333	0.132918	114105	Cxcl2
GO:0003214	cardiac left ventricle morphogenesis	20.0094	0.0168333	0.132918	310552	Sfrp2
GO:0003214	cardiac left ventricle morphogenesis	20.0094	0.0168333	0.132918	50686	Gsk3a
GO:0008354	germ cell migration	20.0094	0.0168333	0.132918	89843	Cxadr
GO:0008354	germ cell migration	20.0094	0.0168333	0.132918	114498	Dmrt1
GO:0009404	toxin metabolic process	20.0094	0.0168333	0.132918	25426	Cyp1b1
GO:0009404	toxin metabolic process	20.0094	0.0168333	0.132918	140925	As3mt
GO:0010667	negative regulation of cardiac muscle cell apoptotic process	20.0094	0.0168333	0.132918	310552	Sfrp2
GO:0010667	negative regulation of cardiac muscle cell apoptotic process	20.0094	0.0168333	0.132918	112400	Nrg1
GO:0031274	positive regulation of pseudopodium assembly	20.0094	0.0168333	0.132918	116677	F2rl1
GO:0031274	positive regulation of pseudopodium assembly	20.0094	0.0168333	0.132918	303653	Cdc42ep4
GO:0031669	cellular response to nutrient levels	20.0094	0.0168333	0.132918	170496	Lcn2
GO:0031669	cellular response to nutrient levels	20.0094	0.0168333	0.132918	25464	Icam1
GO:0032495	response to muramyl dipeptide	20.0094	0.0168333	0.132918	25493	Nfkbia
GO:0032495	response to muramyl dipeptide	20.0094	0.0168333	0.132918	309165	Rela
GO:0032930	positive regulation of superoxide anion generation	20.0094	0.0168333	0.132918	24329	Egfr
GO:0032930	positive regulation of superoxide anion generation	20.0094	0.0168333	0.132918	116677	F2rl1
GO:0048149	behavioral response to ethanol	20.0094	0.0168333	0.132918	312812	Eps8
GO:0048149	behavioral response to ethanol	20.0094	0.0168333	0.132918	24172	Adh1
GO:0048771	tissue remodeling	20.0094	0.0168333	0.132918	81687	Mmp9
GO:0048771	tissue remodeling	20.0094	0.0168333	0.132918	155140	Il23a
GO:0050901	leukocyte tethering or rolling	20.0094	0.0168333	0.132918	25361	Vcam1
GO:0050901	leukocyte tethering or rolling	20.0094	0.0168333	0.132918	25544	Sele
GO:0043523	regulation of neuron apoptotic process	9.00421	0.0176956	0.137486	24404	Gpx1
GO:0043523	regulation of neuron apoptotic process	9.00421	0.0176956	0.137486	298575	Pink1
GO:0043523	regulation of neuron apoptotic process	9.00421	0.0176956	0.137486	246274	Faim2
GO:0045787	positive regulation of cell cycle	9.00421	0.0176956	0.137486	25445	Fosl1
GO:0045787	positive regulation of cell cycle	9.00421	0.0176956	0.137486	58853	Nr4a3
GO:0045787	positive regulation of cell cycle	9.00421	0.0176956	0.137486	81809	Tgfb2
GO:0009636	response to toxic substance	4.68969	0.0176969	0.137486	25426	Cyp1b1
GO:0009636	response to toxic substance	4.68969	0.0176969	0.137486	25571	Ttpa
GO:0009636	response to toxic substance	4.68969	0.0176969	0.137486	114851	Cdkn1a
GO:0009636	response to toxic substance	4.68969	0.0176969	0.137486	170496	Lcn2
GO:0009636	response to toxic substance	4.68969	0.0176969	0.137486	24404	Gpx1
GO:0008152	metabolic process	3.1319	0.0177134	0.137486	29156	Capns1
GO:0008152	metabolic process	3.1319	0.0177134	0.137486	65271	Mgat5
GO:0008152	metabolic process	3.1319	0.0177134	0.137486	63885	Pde10a
GO:0008152	metabolic process	3.1319	0.0177134	0.137486	116740	B3gnt5
GO:0008152	metabolic process	3.1319	0.0177134	0.137486	293653	Acy3
GO:0008152	metabolic process	3.1319	0.0177134	0.137486	64023	Masp1
GO:0008152	metabolic process	3.1319	0.0177134	0.137486	191569	Pde9a
GO:0008152	metabolic process	3.1319	0.0177134	0.137486	171293	Ctsd
GO:0000186	activation of MAPKK activity	8.71375	0.0194318	0.149551	24329	Egfr
GO:0000186	activation of MAPKK activity	8.71375	0.0194318	0.149551	313022	Map3k6
GO:0000186	activation of MAPKK activity	8.71375	0.0194318	0.149551	299626	Gadd45b
GO:0060325	face morphogenesis	8.71375	0.0194318	0.149551	363165	Csrnp1
GO:0060325	face morphogenesis	8.71375	0.0194318	0.149551	363071	Stra6
GO:0060325	face morphogenesis	8.71375	0.0194318	0.149551	81809	Tgfb2
GO:0048661	positive regulation of smooth muscle cell proliferation	5.80917	0.020181	0.154665	25433	Hbegf
GO:0048661	positive regulation of smooth muscle cell proliferation	5.80917	0.020181	0.154665	29733	S1pr1
GO:0048661	positive regulation of smooth muscle cell proliferation	5.80917	0.020181	0.154665	24498	Il6
GO:0048661	positive regulation of smooth muscle cell proliferation	5.80917	0.020181	0.154665	24329	Egfr
GO:0016101	diterpenoid metabolic process	18.0084	0.0208875	0.156785	24329	Egfr
GO:0016101	diterpenoid metabolic process	18.0084	0.0208875	0.156785	29516	Pde3b
GO:0016339	calcium-dependent cell-cell adhesion	18.0084	0.0208875	0.156785	25409	Cdh6
GO:0016339	calcium-dependent cell-cell adhesion	18.0084	0.0208875	0.156785	83501	Cdh2
GO:0035413	positive regulation of catenin import into nucleus	18.0084	0.0208875	0.156785	24329	Egfr
GO:0035413	positive regulation of catenin import into nucleus	18.0084	0.0208875	0.156785	310552	Sfrp2
GO:0043149	stress fiber assembly	18.0084	0.0208875	0.156785	50646	Ptk2b
GO:0043149	stress fiber assembly	18.0084	0.0208875	0.156785	686098	Sorbs1
GO:0071425	hematopoietic stem cell proliferation	18.0084	0.0208875	0.156785	289104	Prg4
GO:0071425	hematopoietic stem cell proliferation	18.0084	0.0208875	0.156785	310552	Sfrp2
GO:0007266	Rho protein signal transduction	8.44145	0.0212672	0.157689	58834	Dlc1
GO:0007266	Rho protein signal transduction	8.44145	0.0212672	0.157689	303653	Cdc42ep4
GO:0007266	Rho protein signal transduction	8.44145	0.0212672	0.157689	81663	Gna12
GO:0042246	tissue regeneration	8.44145	0.0212672	0.157689	24617	Serpine1
GO:0042246	tissue regeneration	8.44145	0.0212672	0.157689	25685	Igfbp1
GO:0042246	tissue regeneration	8.44145	0.0212672	0.157689	361969	Fga
GO:0051602	response to electrical stimulus	8.44145	0.0212672	0.157689	24498	Il6
GO:0051602	response to electrical stimulus	8.44145	0.0212672	0.157689	29665	P2rx7
GO:0051602	response to electrical stimulus	8.44145	0.0212672	0.157689	289754	Xbp1
GO:0007596	blood coagulation	5.71696	0.0213634	0.157761	116677	F2rl1
GO:0007596	blood coagulation	5.71696	0.0213634	0.157761	25584	F3
GO:0007596	blood coagulation	5.71696	0.0213634	0.157761	286926	Tfpi2
GO:0007596	blood coagulation	5.71696	0.0213634	0.157761	361969	Fga
GO:0006749	glutathione metabolic process	8.18564	0.0232033	0.168617	25260	Gstt1
GO:0006749	glutathione metabolic process	8.18564	0.0232033	0.168617	24423	Gstm1
GO:0006749	glutathione metabolic process	8.18564	0.0232033	0.168617	24404	Gpx1
GO:0006826	iron ion transport	8.18564	0.0232033	0.168617	306009	Slc39a14
GO:0006826	iron ion transport	8.18564	0.0232033	0.168617	316519	Slc11a1
GO:0006826	iron ion transport	8.18564	0.0232033	0.168617	192183	Pvrl1
GO:0007416	synapse assembly	8.18564	0.0232033	0.168617	171574	Dnm3
GO:0007416	synapse assembly	8.18564	0.0232033	0.168617	83501	Cdh2
GO:0007416	synapse assembly	8.18564	0.0232033	0.168617	112400	Nrg1
GO:0045907	positive regulation of vasoconstriction	8.18564	0.0232033	0.168617	24329	Egfr
GO:0045907	positive regulation of vasoconstriction	8.18564	0.0232033	0.168617	24392	Gja1
GO:0045907	positive regulation of vasoconstriction	8.18564	0.0232033	0.168617	25464	Icam1
GO:0000165	MAPK cascade	5.54105	0.0238652	0.172739	50646	Ptk2b
GO:0000165	MAPK cascade	5.54105	0.0238652	0.172739	112400	Nrg1
GO:0000165	MAPK cascade	5.54105	0.0238652	0.172739	58840	Mapk6
GO:0000165	MAPK cascade	5.54105	0.0238652	0.172739	303200	Map2k3
GO:0030155	regulation of cell adhesion	7.94489	0.0252416	0.175092	50646	Ptk2b
GO:0030155	regulation of cell adhesion	7.94489	0.0252416	0.175092	29733	S1pr1
GO:0030155	regulation of cell adhesion	7.94489	0.0252416	0.175092	25464	Icam1
GO:0042594	response to starvation	7.94489	0.0252416	0.175092	79238	Hmgcl
GO:0042594	response to starvation	7.94489	0.0252416	0.175092	24450	Hmgcs2
GO:0042594	response to starvation	7.94489	0.0252416	0.175092	312647	Atg7
GO:0043407	negative regulation of MAP kinase activity	7.94489	0.0252416	0.175092	192126	Dab2ip
GO:0043407	negative regulation of MAP kinase activity	7.94489	0.0252416	0.175092	291610	Spry4
GO:0043407	negative regulation of MAP kinase activity	7.94489	0.0252416	0.175092	64468	Hyal2
GO:0002827	positive regulation of T-helper 1 type immune response	16.3713	0.0253422	0.175092	316519	Slc11a1
GO:0002827	positive regulation of T-helper 1 type immune response	16.3713	0.0253422	0.175092	155140	Il23a
GO:0007435	salivary gland morphogenesis	16.3713	0.0253422	0.175092	24329	Egfr
GO:0007435	salivary gland morphogenesis	16.3713	0.0253422	0.175092	81809	Tgfb2
GO:0010719	negative regulation of epithelial to mesenchymal transition	16.3713	0.0253422	0.175092	192126	Dab2ip
GO:0010719	negative regulation of epithelial to mesenchymal transition	16.3713	0.0253422	0.175092	310552	Sfrp2
GO:0010867	positive regulation of triglyceride biosynthetic process	16.3713	0.0253422	0.175092	25073	Scarb1
GO:0010867	positive regulation of triglyceride biosynthetic process	16.3713	0.0253422	0.175092	58852	Nr1h3
GO:0010875	positive regulation of cholesterol efflux	16.3713	0.0253422	0.175092	25493	Nfkbia
GO:0010875	positive regulation of cholesterol efflux	16.3713	0.0253422	0.175092	58852	Nr1h3
GO:0021680	cerebellar Purkinje cell layer development	16.3713	0.0253422	0.175092	312647	Atg7
GO:0021680	cerebellar Purkinje cell layer development	16.3713	0.0253422	0.175092	246274	Faim2
GO:0042752	regulation of circadian rhythm	16.3713	0.0253422	0.175092	25620	Crem
GO:0042752	regulation of circadian rhythm	16.3713	0.0253422	0.175092	64462	Csnk1d
GO:0043508	negative regulation of JUN kinase activity	16.3713	0.0253422	0.175092	63995	Dusp10
GO:0043508	negative regulation of JUN kinase activity	16.3713	0.0253422	0.175092	310552	Sfrp2
GO:0044257	cellular protein catabolic process	16.3713	0.0253422	0.175092	140593	Siah2
GO:0044257	cellular protein catabolic process	16.3713	0.0253422	0.175092	192126	Dab2ip
GO:0030308	negative regulation of cell growth	4.24727	0.0268243	0.184632	64468	Hyal2
GO:0030308	negative regulation of cell growth	4.24727	0.0268243	0.184632	310552	Sfrp2
GO:0030308	negative regulation of cell growth	4.24727	0.0268243	0.184632	192126	Dab2ip
GO:0030308	negative regulation of cell growth	4.24727	0.0268243	0.184632	114851	Cdkn1a
GO:0030308	negative regulation of cell growth	4.24727	0.0268243	0.184632	81809	Tgfb2
GO:0001975	response to amphetamine	7.71789	0.0273834	0.187068	81503	Cxcl1
GO:0001975	response to amphetamine	7.71789	0.0273834	0.187068	25464	Icam1
GO:0001975	response to amphetamine	7.71789	0.0273834	0.187068	114105	Cxcl2
GO:0006605	protein targeting	7.71789	0.0273834	0.187068	316620	Mlph
GO:0006605	protein targeting	7.71789	0.0273834	0.187068	83425	Akap12
GO:0006605	protein targeting	7.71789	0.0273834	0.187068	301081	Zdhhc3
GO:0007154	cell communication	5.29659	0.0279714	0.188963	296199	Snx5
GO:0007154	cell communication	5.29659	0.0279714	0.188963	29517	Sgk1
GO:0007154	cell communication	5.29659	0.0279714	0.188963	24392	Gja1
GO:0007154	cell communication	5.29659	0.0279714	0.188963	310097	Snx18
GO:0009611	response to wounding	5.29659	0.0279714	0.188963	81809	Tgfb2
GO:0009611	response to wounding	5.29659	0.0279714	0.188963	24498	Il6
GO:0009611	response to wounding	5.29659	0.0279714	0.188963	25584	F3
GO:0009611	response to wounding	5.29659	0.0279714	0.188963	24404	Gpx1
GO:0019221	cytokine-mediated signaling pathway	5.29659	0.0279714	0.188963	58954	Klf6
GO:0019221	cytokine-mediated signaling pathway	5.29659	0.0279714	0.188963	140635	Flt3
GO:0019221	cytokine-mediated signaling pathway	5.29659	0.0279714	0.188963	24498	Il6
GO:0019221	cytokine-mediated signaling pathway	5.29659	0.0279714	0.188963	309165	Rela
GO:0030097	hemopoiesis	5.21983	0.0294373	0.19457	313994	Klf11
GO:0030097	hemopoiesis	5.21983	0.0294373	0.19457	81809	Tgfb2
GO:0030097	hemopoiesis	5.21983	0.0294373	0.19457	50662	Runx1
GO:0030097	hemopoiesis	5.21983	0.0294373	0.19457	140635	Flt3
GO:0001569	patterning of blood vessels	7.50351	0.0296298	0.19457	499745	Nrarp
GO:0001569	patterning of blood vessels	7.50351	0.0296298	0.19457	310552	Sfrp2
GO:0001569	patterning of blood vessels	7.50351	0.0296298	0.19457	310207	Sema5a
GO:0007566	embryo implantation	7.50351	0.0296298	0.19457	116548	Pcsk5
GO:0007566	embryo implantation	7.50351	0.0296298	0.19457	81687	Mmp9
GO:0007566	embryo implantation	7.50351	0.0296298	0.19457	117560	Klf9
GO:0001935	endothelial cell proliferation	15.007	0.0301883	0.19457	25073	Scarb1
GO:0001935	endothelial cell proliferation	15.007	0.0301883	0.19457	296269	Angpt4
GO:0006882	cellular zinc ion homeostasis	15.007	0.0301883	0.19457	295928	Slc39a13
GO:0006882	cellular zinc ion homeostasis	15.007	0.0301883	0.19457	306009	Slc39a14
GO:0030330	DNA damage response, signal transduction by p53 class mediator	15.007	0.0301883	0.19457	311944	Paxip1
GO:0030330	DNA damage response, signal transduction by p53 class mediator	15.007	0.0301883	0.19457	294515	Foxo3
GO:0032270	positive regulation of cellular protein metabolic process	15.007	0.0301883	0.19457	58852	Nr1h3
GO:0032270	positive regulation of cellular protein metabolic process	15.007	0.0301883	0.19457	25493	Nfkbia
GO:0033762	response to glucagon stimulus	15.007	0.0301883	0.19457	24450	Hmgcs2
GO:0033762	response to glucagon stimulus	15.007	0.0301883	0.19457	64192	Qdpr
GO:0035066	positive regulation of histone acetylation	15.007	0.0301883	0.19457	311944	Paxip1
GO:0035066	positive regulation of histone acetylation	15.007	0.0301883	0.19457	316327	Arid5a
GO:0043488	regulation of mRNA stability	15.007	0.0301883	0.19457	79426	Zfp36
GO:0043488	regulation of mRNA stability	15.007	0.0301883	0.19457	116506	Calcr
GO:0048599	oocyte development	15.007	0.0301883	0.19457	114498	Dmrt1
GO:0048599	oocyte development	15.007	0.0301883	0.19457	25196	Inhbb
GO:0050927	positive regulation of positive chemotaxis	15.007	0.0301883	0.19457	29733	S1pr1
GO:0050927	positive regulation of positive chemotaxis	15.007	0.0301883	0.19457	116677	F2rl1
GO:0060047	heart contraction	15.007	0.0301883	0.19457	25471	Kcne1
GO:0060047	heart contraction	15.007	0.0301883	0.19457	24404	Gpx1
GO:0006974	response to DNA damage stimulus	3.50813	0.0308187	0.197934	294515	Foxo3
GO:0006974	response to DNA damage stimulus	3.50813	0.0308187	0.197934	498411	Hus1
GO:0006974	response to DNA damage stimulus	3.50813	0.0308187	0.197934	311944	Paxip1
GO:0006974	response to DNA damage stimulus	3.50813	0.0308187	0.197934	500987	H2afx
GO:0006974	response to DNA damage stimulus	3.50813	0.0308187	0.197934	29517	Sgk1
GO:0006974	response to DNA damage stimulus	3.50813	0.0308187	0.197934	114851	Cdkn1a
GO:0045732	positive regulation of protein catabolic process	7.30071	0.0319821	0.199578	192126	Dab2ip
GO:0045732	positive regulation of protein catabolic process	7.30071	0.0319821	0.199578	24392	Gja1
GO:0045732	positive regulation of protein catabolic process	7.30071	0.0319821	0.199578	171136	Cblb
GO:0051591	response to cAMP	5.07279	0.032519	0.199578	25445	Fosl1
GO:0051591	response to cAMP	5.07279	0.032519	0.199578	309165	Rela
GO:0051591	response to cAMP	5.07279	0.032519	0.199578	50646	Ptk2b
GO:0051591	response to cAMP	5.07279	0.032519	0.199578	24450	Hmgcs2
GO:0007411	axon guidance	4.01974	0.0336542	0.199578	192183	Pvrl1
GO:0007411	axon guidance	4.01974	0.0336542	0.199578	81809	Tgfb2
GO:0007411	axon guidance	4.01974	0.0336542	0.199578	363243	Klf7
GO:0007411	axon guidance	4.01974	0.0336542	0.199578	310207	Sema5a
GO:0007411	axon guidance	4.01974	0.0336542	0.199578	58853	Nr4a3
GO:0071260	cellular response to mechanical stimulus	5.00234	0.034136	0.199578	83477	Bcl10
GO:0071260	cellular response to mechanical stimulus	5.00234	0.034136	0.199578	81736	Nfkb1
GO:0071260	cellular response to mechanical stimulus	5.00234	0.034136	0.199578	24392	Gja1
GO:0071260	cellular response to mechanical stimulus	5.00234	0.034136	0.199578	24329	Egfr
GO:0006198	cAMP catabolic process	13.8526	0.0354164	0.199578	29516	Pde3b
GO:0006198	cAMP catabolic process	13.8526	0.0354164	0.199578	63885	Pde10a
GO:0009629	response to gravity	13.8526	0.0354164	0.199578	171136	Cblb
GO:0009629	response to gravity	13.8526	0.0354164	0.199578	25445	Fosl1
GO:0010906	regulation of glucose metabolic process	13.8526	0.0354164	0.199578	360622	Igfbp4
GO:0010906	regulation of glucose metabolic process	13.8526	0.0354164	0.199578	81530	Pdk2
GO:0030336	negative regulation of cell migration	4.93381	0.0358047	0.199578	58834	Dlc1
GO:0030336	negative regulation of cell migration	4.93381	0.0358047	0.199578	24617	Serpine1
GO:0030336	negative regulation of cell migration	4.93381	0.0358047	0.199578	117275	Chrd
GO:0030336	negative regulation of cell migration	4.93381	0.0358047	0.199578	310552	Sfrp2
GO:0001934	positive regulation of protein phosphorylation	3.94921	0.0361754	0.199578	64462	Csnk1d
GO:0001934	positive regulation of protein phosphorylation	3.94921	0.0361754	0.199578	303200	Map2k3
GO:0001934	positive regulation of protein phosphorylation	3.94921	0.0361754	0.199578	64032	Ctgf
GO:0001934	positive regulation of protein phosphorylation	3.94921	0.0361754	0.199578	113894	Sqstm1
GO:0001934	positive regulation of protein phosphorylation	3.94921	0.0361754	0.199578	29665	P2rx7
GO:0010332	response to gamma radiation	6.92631	0.0370086	0.199578	114105	Cxcl2
GO:0010332	response to gamma radiation	6.92631	0.0370086	0.199578	81503	Cxcl1
GO:0010332	response to gamma radiation	6.92631	0.0370086	0.199578	24404	Gpx1
GO:0043085	positive regulation of catalytic activity	6.92631	0.0370086	0.199578	29665	P2rx7
GO:0043085	positive regulation of catalytic activity	6.92631	0.0370086	0.199578	29573	Slc37a4
GO:0043085	positive regulation of catalytic activity	6.92631	0.0370086	0.199578	58961	Azin1
GO:0001942	hair follicle development	6.75316	0.0396847	0.199578	81809	Tgfb2
GO:0001942	hair follicle development	6.75316	0.0396847	0.199578	309165	Rela
GO:0001942	hair follicle development	6.75316	0.0396847	0.199578	24329	Egfr
GO:0010524	positive regulation of calcium ion transport into cytosol	12.8632	0.0410174	0.199578	29665	P2rx7
GO:0010524	positive regulation of calcium ion transport into cytosol	12.8632	0.0410174	0.199578	29659	P2rx4
GO:0030574	collagen catabolic process	12.8632	0.0410174	0.199578	81687	Mmp9
GO:0030574	collagen catabolic process	12.8632	0.0410174	0.199578	25481	Mmp11
GO:0048741	skeletal muscle fiber development	12.8632	0.0410174	0.199578	24404	Gpx1
GO:0048741	skeletal muscle fiber development	12.8632	0.0410174	0.199578	266766	Rcan1
GO:0050710	negative regulation of cytokine secretion	12.8632	0.0410174	0.199578	24498	Il6
GO:0050710	negative regulation of cytokine secretion	12.8632	0.0410174	0.199578	293135	Lrrc32
GO:0050732	negative regulation of peptidyl-tyrosine phosphorylation	12.8632	0.0410174	0.199578	310552	Sfrp2
GO:0050732	negative regulation of peptidyl-tyrosine phosphorylation	12.8632	0.0410174	0.199578	313729	Errfi1
GO:0051000	positive regulation of nitric-oxide synthase activity	12.8632	0.0410174	0.199578	25073	Scarb1
GO:0051000	positive regulation of nitric-oxide synthase activity	12.8632	0.0410174	0.199578	50646	Ptk2b
GO:0051085	chaperone mediated protein folding requiring cofactor	12.8632	0.0410174	0.199578	311854	Tor1b
GO:0051085	chaperone mediated protein folding requiring cofactor	12.8632	0.0410174	0.199578	266606	Dyt1
GO:0071577	zinc ion transmembrane transport	12.8632	0.0410174	0.199578	295928	Slc39a13
GO:0071577	zinc ion transmembrane transport	12.8632	0.0410174	0.199578	306009	Slc39a14
GO:0007005	mitochondrion organization	6.58845	0.0424704	0.199578	29665	P2rx7
GO:0007005	mitochondrion organization	6.58845	0.0424704	0.199578	89843	Cxadr
GO:0007005	mitochondrion organization	6.58845	0.0424704	0.199578	79238	Hmgcl
GO:0050729	positive regulation of inflammatory response	6.58845	0.0424704	0.199578	24329	Egfr
GO:0050729	positive regulation of inflammatory response	6.58845	0.0424704	0.199578	64468	Hyal2
GO:0050729	positive regulation of inflammatory response	6.58845	0.0424704	0.199578	24617	Serpine1
GO:0007417	central nervous system development	4.67751	0.0430089	0.199578	246274	Faim2
GO:0007417	central nervous system development	4.67751	0.0430089	0.199578	117275	Chrd
GO:0007417	central nervous system development	4.67751	0.0430089	0.199578	116740	B3gnt5
GO:0007417	central nervous system development	4.67751	0.0430089	0.199578	50662	Runx1
GO:0051726	regulation of cell cycle	4.67751	0.0430089	0.199578	299626	Gadd45b
GO:0051726	regulation of cell cycle	4.67751	0.0430089	0.199578	29517	Sgk1
GO:0051726	regulation of cell cycle	4.67751	0.0430089	0.199578	114851	Cdkn1a
GO:0051726	regulation of cell cycle	4.67751	0.0430089	0.199578	289740	Pes1
GO:0000115	regulation of transcription involved in S phase of mitotic cell cycle	90.0421	0.0444237	0.199578	313994	Klf11
GO:0000117	regulation of transcription involved in G2/M-phase of mitotic cell cycle	90.0421	0.0444237	0.199578	304127	Bach1
GO:0000416	positive regulation of histone H3-K36 methylation	90.0421	0.0444237	0.199578	311944	Paxip1
GO:0001544	initiation of primordial ovarian follicle growth	90.0421	0.0444237	0.199578	294515	Foxo3
GO:0002314	germinal center B cell differentiation	90.0421	0.0444237	0.199578	24165	Ada
GO:0002384	hepatic immune response	90.0421	0.0444237	0.199578	24498	Il6
GO:0002415	immunoglobulin transcytosis in epithelial cells mediated by polymeric immunoglobulin receptor	90.0421	0.0444237	0.199578	503269	Rab17
GO:0002457	T cell antigen processing and presentation	90.0421	0.0444237	0.199578	25464	Icam1
GO:0002541	activation of plasma proteins involved in acute inflammatory response	90.0421	0.0444237	0.199578	25584	F3
GO:0003418	growth plate cartilage chondrocyte differentiation	90.0421	0.0444237	0.199578	114593	Nppc
GO:0006117	acetaldehyde metabolic process	90.0421	0.0444237	0.199578	309165	Rela
GO:0006157	deoxyadenosine catabolic process	90.0421	0.0444237	0.199578	24165	Ada
GO:0006835	dicarboxylic acid transport	90.0421	0.0444237	0.199578	64846	Slc13a3
GO:0006876	cellular cadmium ion homeostasis	90.0421	0.0444237	0.199578	316519	Slc11a1
GO:0007057	spindle assembly involved in female meiosis I	90.0421	0.0444237	0.199578	292263	Fbxo5
GO:0009134	nucleoside diphosphate catabolic process	90.0421	0.0444237	0.199578	316077	Entpd3
GO:0010232	vascular transport	90.0421	0.0444237	0.199578	24392	Gja1
GO:0010752	regulation of cGMP-mediated signaling	90.0421	0.0444237	0.199578	50646	Ptk2b
GO:0010758	regulation of macrophage chemotaxis	90.0421	0.0444237	0.199578	50646	Ptk2b
GO:0015707	nitrite transport	90.0421	0.0444237	0.199578	316519	Slc11a1
GO:0015881	creatine transport	90.0421	0.0444237	0.199578	50690	Slc6a8
GO:0015993	molecular hydrogen transport	90.0421	0.0444237	0.199578	362474	Adhfe1
GO:0017187	peptidyl-glutamic acid carboxylation	90.0421	0.0444237	0.199578	81716	Ggcx
GO:0018872	arsonoacetate metabolic process	90.0421	0.0444237	0.199578	140925	As3mt
GO:0019477	L-lysine catabolic process	90.0421	0.0444237	0.199578	296925	Aass
GO:0021814	cell motility involved in cerebral cortex radial glia guided migration	90.0421	0.0444237	0.199578	192126	Dab2ip
GO:0021919	BMP signaling pathway involved in spinal cord dorsal/ventral patterning	90.0421	0.0444237	0.199578	117275	Chrd
GO:0030826	regulation of cGMP biosynthetic process	90.0421	0.0444237	0.199578	50646	Ptk2b
GO:0030832	regulation of actin filament length	90.0421	0.0444237	0.199578	312812	Eps8
GO:0032261	purine nucleotide salvage	90.0421	0.0444237	0.199578	24165	Ada
GO:0032366	intracellular sterol transport	90.0421	0.0444237	0.199578	286898	Npc2
GO:0032632	interleukin-3 production	90.0421	0.0444237	0.199578	316519	Slc11a1
GO:0032682	negative regulation of chemokine production	90.0421	0.0444237	0.199578	29573	Slc37a4
GO:0032960	regulation of inositol trisphosphate biosynthetic process	90.0421	0.0444237	0.199578	50646	Ptk2b
GO:0033514	L-lysine catabolic process to acetyl-CoA via L-pipecolate	90.0421	0.0444237	0.199578	303272	Pipox
GO:0034140	negative regulation of toll-like receptor 3 signaling pathway	90.0421	0.0444237	0.199578	116677	F2rl1
GO:0035491	positive regulation of leukotriene production involved in inflammatory response	90.0421	0.0444237	0.199578	24617	Serpine1
GO:0035926	chemokine (C-C motif) ligand 2 secretion	90.0421	0.0444237	0.199578	116677	F2rl1
GO:0036324	vascular endothelial growth factor receptor-2 signaling pathway	90.0421	0.0444237	0.199578	192126	Dab2ip
GO:0043091	L-arginine import	90.0421	0.0444237	0.199578	316519	Slc11a1
GO:0043247	telomere maintenance in response to DNA damage	90.0421	0.0444237	0.199578	690237	Pot1b
GO:0043311	positive regulation of eosinophil degranulation	90.0421	0.0444237	0.199578	116677	F2rl1
GO:0043545	molybdopterin cofactor metabolic process	90.0421	0.0444237	0.199578	361300	Mocos
GO:0043585	nose morphogenesis	90.0421	0.0444237	0.199578	363071	Stra6
GO:0043602	nitrate catabolic process	90.0421	0.0444237	0.199578	29441	Por
GO:0044254	multicellular organismal protein catabolic process	90.0421	0.0444237	0.199578	29665	P2rx7
GO:0044346	fibroblast apoptotic process	90.0421	0.0444237	0.199578	83477	Bcl10
GO:0045083	negative regulation of interleukin-12 biosynthetic process	90.0421	0.0444237	0.199578	81736	Nfkb1
GO:0045210	FasL biosynthetic process	90.0421	0.0444237	0.199578	29380	Phlda1
GO:0045342	MHC class II biosynthetic process	90.0421	0.0444237	0.199578	316519	Slc11a1
GO:0045844	positive regulation of striated muscle tissue development	90.0421	0.0444237	0.199578	24392	Gja1
GO:0046061	dATP catabolic process	90.0421	0.0444237	0.199578	24165	Ada
GO:0046111	xanthine biosynthetic process	90.0421	0.0444237	0.199578	24165	Ada
GO:0046186	acetaldehyde biosynthetic process	90.0421	0.0444237	0.199578	24172	Adh1
GO:0046210	nitric oxide catabolic process	90.0421	0.0444237	0.199578	29441	Por
GO:0046327	glycerol biosynthetic process from pyruvate	90.0421	0.0444237	0.199578	362282	Pck1
GO:0048178	negative regulation of hepatocyte growth factor biosynthetic process	90.0421	0.0444237	0.199578	25196	Inhbb
GO:0048635	negative regulation of muscle organ development	90.0421	0.0444237	0.199578	24498	Il6
GO:0051053	negative regulation of DNA metabolic process	90.0421	0.0444237	0.199578	114593	Nppc
GO:0051436	negative regulation of ubiquitin-protein ligase activity involved in mitotic cell cycle	90.0421	0.0444237	0.199578	292263	Fbxo5
GO:0051545	negative regulation of elastin biosynthetic process	90.0421	0.0444237	0.199578	25433	Hbegf
GO:0051956	negative regulation of amino acid transport	90.0421	0.0444237	0.199578	117261	Slc15a1
GO:0060096	serotonin secretion, neurotransmission	90.0421	0.0444237	0.199578	289754	Xbp1
GO:0060156	milk ejection	90.0421	0.0444237	0.199578	24392	Gja1
GO:0060169	negative regulation of adenosine receptor signaling pathway	90.0421	0.0444237	0.199578	24165	Ada
GO:0060407	negative regulation of penile erection	90.0421	0.0444237	0.199578	24165	Ada
GO:0060558	regulation of calcidiol 1-monooxygenase activity	90.0421	0.0444237	0.199578	24873	Vdr
GO:0060565	inhibition of mitotic anaphase-promoting complex activity	90.0421	0.0444237	0.199578	292263	Fbxo5
GO:0060691	epithelial cell maturation involved in salivary gland development	90.0421	0.0444237	0.199578	289754	Xbp1
GO:0061044	negative regulation of vascular wound healing	90.0421	0.0444237	0.199578	24617	Serpine1
GO:0061073	ciliary body morphogenesis	90.0421	0.0444237	0.199578	308843	Tsku
GO:0061143	alveolar primary septum development	90.0421	0.0444237	0.199578	363071	Stra6
GO:0061185	negative regulation of dermatome development	90.0421	0.0444237	0.199578	310552	Sfrp2
GO:0061418	regulation of transcription from RNA polymerase II promoter in response to hypoxia	90.0421	0.0444237	0.199578	304127	Bach1
GO:0061448	connective tissue development	90.0421	0.0444237	0.199578	295928	Slc39a13
GO:0070091	glucagon secretion	90.0421	0.0444237	0.199578	24498	Il6
GO:0070231	T cell apoptotic process	90.0421	0.0444237	0.199578	83477	Bcl10
GO:0070262	peptidyl-serine dephosphorylation	90.0421	0.0444237	0.199578	117281	Ppp2r1a
GO:0070561	vitamin D receptor signaling pathway	90.0421	0.0444237	0.199578	24873	Vdr
GO:0070661	leukocyte proliferation	90.0421	0.0444237	0.199578	116677	F2rl1
GO:0070839	divalent metal ion export	90.0421	0.0444237	0.199578	316519	Slc11a1
GO:0070963	positive regulation of neutrophil mediated killing of gram-negative bacterium	90.0421	0.0444237	0.199578	116677	F2rl1
GO:0071258	cellular response to gravity	90.0421	0.0444237	0.199578	24617	Serpine1
GO:0071336	regulation of hair follicle cell proliferation	90.0421	0.0444237	0.199578	50662	Runx1
GO:0071939	vitamin A import	90.0421	0.0444237	0.199578	363071	Stra6
GO:0072363	regulation of glycolysis by positive regulation of transcription from RNA polymerase II promoter	90.0421	0.0444237	0.199578	25747	Ppara
GO:0072366	regulation of cellular ketone metabolic process by positive regulation of transcription from RNA polymerase II promoter	90.0421	0.0444237	0.199578	25747	Ppara
GO:0072608	interleukin-10 secretion	90.0421	0.0444237	0.199578	116677	F2rl1
GO:0090195	chemokine secretion	90.0421	0.0444237	0.199578	116677	F2rl1
GO:0090198	negative regulation of chemokine secretion	90.0421	0.0444237	0.199578	116677	F2rl1
GO:0090341	negative regulation of secretion of lysosomal enzymes	90.0421	0.0444237	0.199578	58852	Nr1h3
GO:0090346	cellular organofluorine metabolic process	90.0421	0.0444237	0.199578	29441	Por
GO:0097031	mitochondrial respiratory chain complex I biogenesis	90.0421	0.0444237	0.199578	691393	Oxa1l
GO:0097237	cellular response to toxic substance	90.0421	0.0444237	0.199578	298575	Pink1
GO:2000058	regulation of protein ubiquitination involved in ubiquitin-dependent protein catabolic process	90.0421	0.0444237	0.199578	50646	Ptk2b
GO:2000108	positive regulation of leukocyte apoptotic process	90.0421	0.0444237	0.199578	58853	Nr4a3
GO:2000296	negative regulation of hydrogen peroxide catabolic process	90.0421	0.0444237	0.199578	24464	Hp
GO:2000330	positive regulation of T-helper 17 cell lineage commitment	90.0421	0.0444237	0.199578	155140	Il23a
GO:0006886	intracellular protein transport	3.23504	0.0448464	0.200931	308578	Ap2a1
GO:0006886	intracellular protein transport	3.23504	0.0448464	0.200931	140673	Napa
GO:0006886	intracellular protein transport	3.23504	0.0448464	0.200931	361370	Tom1
GO:0006886	intracellular protein transport	3.23504	0.0448464	0.200931	499017	Sytl3
GO:0006886	intracellular protein transport	3.23504	0.0448464	0.200931	56820	Ramp3
GO:0006886	intracellular protein transport	3.23504	0.0448464	0.200931	290228	Ipo4
GO:0050731	positive regulation of peptidyl-tyrosine phosphorylation	4.61754	0.0449452	0.200931	50646	Ptk2b
GO:0050731	positive regulation of peptidyl-tyrosine phosphorylation	4.61754	0.0449452	0.200931	24498	Il6
GO:0050731	positive regulation of peptidyl-tyrosine phosphorylation	4.61754	0.0449452	0.200931	296269	Angpt4
GO:0050731	positive regulation of peptidyl-tyrosine phosphorylation	4.61754	0.0449452	0.200931	25464	Icam1
GO:0051260	protein homooligomerization	3.21579	0.0460848	0.205507	362850	Angptl4
GO:0051260	protein homooligomerization	3.21579	0.0460848	0.205507	65135	Dpys
GO:0051260	protein homooligomerization	3.21579	0.0460848	0.205507	311854	Tor1b
GO:0051260	protein homooligomerization	3.21579	0.0460848	0.205507	83477	Bcl10
GO:0051260	protein homooligomerization	3.21579	0.0460848	0.205507	29659	P2rx4
GO:0051260	protein homooligomerization	3.21579	0.0460848	0.205507	266606	Dyt1
GO:0007050	cell cycle arrest	4.55909	0.0469367	0.205507	680110	Rprm
GO:0007050	cell cycle arrest	4.55909	0.0469367	0.205507	246060	Cdkn1c
GO:0007050	cell cycle arrest	4.55909	0.0469367	0.205507	114851	Cdkn1a
GO:0007050	cell cycle arrest	4.55909	0.0469367	0.205507	81809	Tgfb2
GO:0090090	negative regulation of canonical Wnt receptor signaling pathway	4.55909	0.0469367	0.205507	140593	Siah2
GO:0090090	negative regulation of canonical Wnt receptor signaling pathway	4.55909	0.0469367	0.205507	310552	Sfrp2
GO:0090090	negative regulation of canonical Wnt receptor signaling pathway	4.55909	0.0469367	0.205507	83501	Cdh2
GO:0090090	negative regulation of canonical Wnt receptor signaling pathway	4.55909	0.0469367	0.205507	192126	Dab2ip
GO:0002437	inflammatory response to antigenic stimulus	12.0056	0.0469827	0.205507	314416	Ak7
GO:0002437	inflammatory response to antigenic stimulus	12.0056	0.0469827	0.205507	25704	Il2ra
GO:0002687	positive regulation of leukocyte migration	12.0056	0.0469827	0.205507	25544	Sele
GO:0002687	positive regulation of leukocyte migration	12.0056	0.0469827	0.205507	81687	Mmp9
GO:0006487	protein N-linked glycosylation	12.0056	0.0469827	0.205507	25471	Kcne1
GO:0006487	protein N-linked glycosylation	12.0056	0.0469827	0.205507	65271	Mgat5
GO:0023014	signal transduction by phosphorylation	12.0056	0.0469827	0.205507	58840	Mapk6
GO:0023014	signal transduction by phosphorylation	12.0056	0.0469827	0.205507	81809	Tgfb2
GO:0043409	negative regulation of MAPK cascade	12.0056	0.0469827	0.205507	297682	Dusp16
GO:0043409	negative regulation of MAPK cascade	12.0056	0.0469827	0.205507	29665	P2rx7
GO:0045582	positive regulation of T cell differentiation	12.0056	0.0469827	0.205507	24165	Ada
GO:0045582	positive regulation of T cell differentiation	12.0056	0.0469827	0.205507	25704	Il2ra
GO:0030819	positive regulation of cAMP biosynthetic process	6.13923	0.0514936	0.223629	83425	Akap12
GO:0030819	positive regulation of cAMP biosynthetic process	6.13923	0.0514936	0.223629	50686	Gsk3a
GO:0030819	positive regulation of cAMP biosynthetic process	6.13923	0.0514936	0.223629	116506	Calcr
GO:0043547	positive regulation of GTPase activity	6.13923	0.0514936	0.223629	117028	Bin1
GO:0043547	positive regulation of GTPase activity	6.13923	0.0514936	0.223629	310097	Snx18
GO:0043547	positive regulation of GTPase activity	6.13923	0.0514936	0.223629	54289	Rgs1
GO:0071333	cellular response to glucose stimulus	6.13923	0.0514936	0.223629	266777	Nptx1
GO:0071333	cellular response to glucose stimulus	6.13923	0.0514936	0.223629	25464	Icam1
GO:0071333	cellular response to glucose stimulus	6.13923	0.0514936	0.223629	25361	Vcam1
GO:0030182	neuron differentiation	3.60168	0.0523952	0.227004	50662	Runx1
GO:0030182	neuron differentiation	3.60168	0.0523952	0.227004	24253	Cebpb
GO:0030182	neuron differentiation	3.60168	0.0523952	0.227004	140942	Ddit4
GO:0030182	neuron differentiation	3.60168	0.0523952	0.227004	29733	S1pr1
GO:0030182	neuron differentiation	3.60168	0.0523952	0.227004	140673	Napa
GO:0001829	trophectodermal cell differentiation	11.2553	0.0533032	0.227161	66019	Cdx2
GO:0001829	trophectodermal cell differentiation	11.2553	0.0533032	0.227161	24165	Ada
GO:0006944	cellular membrane fusion	11.2553	0.0533032	0.227161	140639	Nploc4
GO:0006944	cellular membrane fusion	11.2553	0.0533032	0.227161	140673	Napa
GO:0032320	positive regulation of Ras GTPase activity	11.2553	0.0533032	0.227161	29733	S1pr1
GO:0032320	positive regulation of Ras GTPase activity	11.2553	0.0533032	0.227161	192126	Dab2ip
GO:0032332	positive regulation of chondrocyte differentiation	11.2553	0.0533032	0.227161	309165	Rela
GO:0032332	positive regulation of chondrocyte differentiation	11.2553	0.0533032	0.227161	29441	Por
GO:0046685	response to arsenic-containing substance	11.2553	0.0533032	0.227161	140925	As3mt
GO:0046685	response to arsenic-containing substance	11.2553	0.0533032	0.227161	114851	Cdkn1a
GO:0046849	bone remodeling	11.2553	0.0533032	0.227161	24498	Il6
GO:0046849	bone remodeling	11.2553	0.0533032	0.227161	24906	LOC24906
GO:0050870	positive regulation of T cell activation	11.2553	0.0533032	0.227161	83477	Bcl10
GO:0050870	positive regulation of T cell activation	11.2553	0.0533032	0.227161	24165	Ada
GO:0043434	response to peptide hormone stimulus	3.5731	0.054077	0.229922	24392	Gja1
GO:0043434	response to peptide hormone stimulus	3.5731	0.054077	0.229922	24795	Serpina3n
GO:0043434	response to peptide hormone stimulus	3.5731	0.054077	0.229922	24450	Hmgcs2
GO:0043434	response to peptide hormone stimulus	3.5731	0.054077	0.229922	58853	Nr4a3
GO:0043434	response to peptide hormone stimulus	3.5731	0.054077	0.229922	64032	Ctgf
GO:0048146	positive regulation of fibroblast proliferation	6.00281	0.0547254	0.232138	24329	Egfr
GO:0048146	positive regulation of fibroblast proliferation	6.00281	0.0547254	0.232138	114851	Cdkn1a
GO:0048146	positive regulation of fibroblast proliferation	6.00281	0.0547254	0.232138	316742	Tgif1
GO:0007264	small GTPase mediated signal transduction	2.77663	0.0559376	0.236729	362993	Rnd1
GO:0007264	small GTPase mediated signal transduction	2.77663	0.0559376	0.236729	364788	Arl5b
GO:0007264	small GTPase mediated signal transduction	2.77663	0.0559376	0.236729	297902	Gem
GO:0007264	small GTPase mediated signal transduction	2.77663	0.0559376	0.236729	362799	Rapgef5
GO:0007264	small GTPase mediated signal transduction	2.77663	0.0559376	0.236729	503269	Rab17
GO:0007264	small GTPase mediated signal transduction	2.77663	0.0559376	0.236729	64626	Rem2
GO:0007264	small GTPase mediated signal transduction	2.77663	0.0559376	0.236729	497990	Arl5c
GO:0006470	protein dephosphorylation	4.28772	0.057741	0.243494	63995	Dusp10
GO:0006470	protein dephosphorylation	4.28772	0.057741	0.243494	297682	Dusp16
GO:0006470	protein dephosphorylation	4.28772	0.057741	0.243494	117063	Ptpn2
GO:0006470	protein dephosphorylation	4.28772	0.057741	0.243494	362238	Dusp15
GO:0009953	dorsal/ventral pattern formation	5.87231	0.0580701	0.243494	291936	Hhip
GO:0009953	dorsal/ventral pattern formation	5.87231	0.0580701	0.243494	316742	Tgif1
GO:0009953	dorsal/ventral pattern formation	5.87231	0.0580701	0.243494	117275	Chrd
GO:0033574	response to testosterone stimulus	5.87231	0.0580701	0.243494	29539	Aldh2
GO:0033574	response to testosterone stimulus	5.87231	0.0580701	0.243494	24172	Adh1
GO:0033574	response to testosterone stimulus	5.87231	0.0580701	0.243494	24450	Hmgcs2
GO:0051056	regulation of small GTPase mediated signal transduction	5.87231	0.0580701	0.243494	362799	Rapgef5
GO:0051056	regulation of small GTPase mediated signal transduction	5.87231	0.0580701	0.243494	192126	Dab2ip
GO:0051056	regulation of small GTPase mediated signal transduction	5.87231	0.0580701	0.243494	361442	Sipa1l2
GO:0000188	inactivation of MAPK activity	10.5932	0.0599706	0.24791	63995	Dusp10
GO:0000188	inactivation of MAPK activity	10.5932	0.0599706	0.24791	297682	Dusp16
GO:0001916	positive regulation of T cell mediated cytotoxicity	10.5932	0.0599706	0.24791	155140	Il23a
GO:0001916	positive regulation of T cell mediated cytotoxicity	10.5932	0.0599706	0.24791	29665	P2rx7
GO:0042692	muscle cell differentiation	10.5932	0.0599706	0.24791	301346	Sema4c
GO:0042692	muscle cell differentiation	10.5932	0.0599706	0.24791	117028	Bin1
GO:0048513	organ development	10.5932	0.0599706	0.24791	114593	Nppc
GO:0048513	organ development	10.5932	0.0599706	0.24791	364069	Hlx
GO:0051482	elevation of cytosolic calcium ion concentration involved in phospholipase C-activating G-protein coupled signaling pathway	10.5932	0.0599706	0.24791	66025	Lpar3
GO:0051482	elevation of cytosolic calcium ion concentration involved in phospholipase C-activating G-protein coupled signaling pathway	10.5932	0.0599706	0.24791	29733	S1pr1
GO:0090398	cellular senescence	10.5932	0.0599706	0.24791	114851	Cdkn1a
GO:0090398	cellular senescence	10.5932	0.0599706	0.24791	363225	RGD1305645
GO:0007218	neuropeptide signaling pathway	4.23727	0.0600746	0.24791	245977	Gpr116
GO:0007218	neuropeptide signaling pathway	4.23727	0.0600746	0.24791	83567	Mchr1
GO:0007218	neuropeptide signaling pathway	4.23727	0.0600746	0.24791	260326	Gpr56
GO:0007218	neuropeptide signaling pathway	4.23727	0.0600746	0.24791	65096	Lphn1
GO:0016311	dephosphorylation	5.74737	0.0615283	0.253335	297682	Dusp16
GO:0016311	dephosphorylation	5.74737	0.0615283	0.253335	304799	Ppp1r15b
GO:0016311	dephosphorylation	5.74737	0.0615283	0.253335	316737	Lpin2
GO:0051092	positive regulation of NF-kappaB transcription factor activity	4.13987	0.0649184	0.265887	309165	Rela
GO:0051092	positive regulation of NF-kappaB transcription factor activity	4.13987	0.0649184	0.265887	83477	Bcl10
GO:0051092	positive regulation of NF-kappaB transcription factor activity	4.13987	0.0649184	0.265887	25464	Icam1
GO:0051092	positive regulation of NF-kappaB transcription factor activity	4.13987	0.0649184	0.265887	24498	Il6
GO:0045860	positive regulation of protein kinase activity	5.62763	0.0651002	0.265887	112400	Nrg1
GO:0045860	positive regulation of protein kinase activity	5.62763	0.0651002	0.265887	50646	Ptk2b
GO:0045860	positive regulation of protein kinase activity	5.62763	0.0651002	0.265887	303200	Map2k3
GO:0002028	regulation of sodium ion transport	10.0047	0.0669762	0.265887	29665	P2rx7
GO:0002028	regulation of sodium ion transport	10.0047	0.0669762	0.265887	29659	P2rx4
GO:0009268	response to pH	10.0047	0.0669762	0.265887	25571	Ttpa
GO:0009268	response to pH	10.0047	0.0669762	0.265887	24392	Gja1
GO:0032007	negative regulation of TOR signaling cascade	10.0047	0.0669762	0.265887	140942	Ddit4
GO:0032007	negative regulation of TOR signaling cascade	10.0047	0.0669762	0.265887	50686	Gsk3a
GO:0032733	positive regulation of interleukin-10 production	10.0047	0.0669762	0.265887	155140	Il23a
GO:0032733	positive regulation of interleukin-10 production	10.0047	0.0669762	0.265887	361226	Cd83
GO:0032874	positive regulation of stress-activated MAPK cascade	10.0047	0.0669762	0.265887	301346	Sema4c
GO:0032874	positive regulation of stress-activated MAPK cascade	10.0047	0.0669762	0.265887	81809	Tgfb2
GO:0035924	cellular response to vascular endothelial growth factor stimulus	10.0047	0.0669762	0.265887	25361	Vcam1
GO:0035924	cellular response to vascular endothelial growth factor stimulus	10.0047	0.0669762	0.265887	192126	Dab2ip
GO:0042832	defense response to protozoan	10.0047	0.0669762	0.265887	24498	Il6
GO:0042832	defense response to protozoan	10.0047	0.0669762	0.265887	316519	Slc11a1
GO:0045746	negative regulation of Notch signaling pathway	10.0047	0.0669762	0.265887	499745	Nrarp
GO:0045746	negative regulation of Notch signaling pathway	10.0047	0.0669762	0.265887	25493	Nfkbia
GO:0009791	post-embryonic development	4.09282	0.0674294	0.265887	114593	Nppc
GO:0009791	post-embryonic development	4.09282	0.0674294	0.265887	312647	Atg7
GO:0009791	post-embryonic development	4.09282	0.0674294	0.265887	363165	Csrnp1
GO:0009791	post-embryonic development	4.09282	0.0674294	0.265887	360843	Etnk2
GO:0006816	calcium ion transport	4.04684	0.0700003	0.265887	56820	Ramp3
GO:0006816	calcium ion transport	4.04684	0.0700003	0.265887	24873	Vdr
GO:0006816	calcium ion transport	4.04684	0.0700003	0.265887	29665	P2rx7
GO:0006816	calcium ion transport	4.04684	0.0700003	0.265887	29659	P2rx4
GO:0070374	positive regulation of ERK1 and ERK2 cascade	4.04684	0.0700003	0.265887	64032	Ctgf
GO:0070374	positive regulation of ERK1 and ERK2 cascade	4.04684	0.0700003	0.265887	116677	F2rl1
GO:0070374	positive regulation of ERK1 and ERK2 cascade	4.04684	0.0700003	0.265887	50646	Ptk2b
GO:0070374	positive regulation of ERK1 and ERK2 cascade	4.04684	0.0700003	0.265887	24498	Il6
GO:0000082	G1/S transition of mitotic cell cycle	5.40253	0.0725866	0.265887	114851	Cdkn1a
GO:0000082	G1/S transition of mitotic cell cycle	5.40253	0.0725866	0.265887	83722	Plk2
GO:0000082	G1/S transition of mitotic cell cycle	5.40253	0.0725866	0.265887	117544	Ppat
GO:0006914	autophagy	5.40253	0.0725866	0.265887	171293	Ctsd
GO:0006914	autophagy	5.40253	0.0725866	0.265887	113894	Sqstm1
GO:0006914	autophagy	5.40253	0.0725866	0.265887	312647	Atg7
GO:0016310	phosphorylation	5.40253	0.0725866	0.265887	29603	Bckdk
GO:0016310	phosphorylation	5.40253	0.0725866	0.265887	308451	Itpkc
GO:0016310	phosphorylation	5.40253	0.0725866	0.265887	140635	Flt3
GO:0007093	mitotic cell cycle checkpoint	9.47811	0.0743119	0.265887	498411	Hus1
GO:0007093	mitotic cell cycle checkpoint	9.47811	0.0743119	0.265887	83722	Plk2
GO:0016079	synaptic vesicle exocytosis	9.47811	0.0743119	0.265887	29665	P2rx7
GO:0016079	synaptic vesicle exocytosis	9.47811	0.0743119	0.265887	65096	Lphn1
GO:0030279	negative regulation of ossification	9.47811	0.0743119	0.265887	50646	Ptk2b
GO:0030279	negative regulation of ossification	9.47811	0.0743119	0.265887	116506	Calcr
GO:0033198	response to ATP	9.47811	0.0743119	0.265887	29665	P2rx7
GO:0033198	response to ATP	9.47811	0.0743119	0.265887	29659	P2rx4
GO:0042098	T cell proliferation	9.47811	0.0743119	0.265887	29665	P2rx7
GO:0042098	T cell proliferation	9.47811	0.0743119	0.265887	155140	Il23a
GO:0042104	positive regulation of activated T cell proliferation	9.47811	0.0743119	0.265887	155140	Il23a
GO:0042104	positive regulation of activated T cell proliferation	9.47811	0.0743119	0.265887	25704	Il2ra
GO:0042326	negative regulation of phosphorylation	9.47811	0.0743119	0.265887	114851	Cdkn1a
GO:0042326	negative regulation of phosphorylation	9.47811	0.0743119	0.265887	246060	Cdkn1c
GO:0045778	positive regulation of ossification	9.47811	0.0743119	0.265887	29665	P2rx7
GO:0045778	positive regulation of ossification	9.47811	0.0743119	0.265887	81809	Tgfb2
GO:0046329	negative regulation of JNK cascade	9.47811	0.0743119	0.265887	116677	F2rl1
GO:0046329	negative regulation of JNK cascade	9.47811	0.0743119	0.265887	63995	Dusp10
GO:0060441	epithelial tube branching involved in lung morphogenesis	9.47811	0.0743119	0.265887	291936	Hhip
GO:0060441	epithelial tube branching involved in lung morphogenesis	9.47811	0.0743119	0.265887	171293	Ctsd
GO:0071398	cellular response to fatty acid	9.47811	0.0743119	0.265887	24450	Hmgcs2
GO:0071398	cellular response to fatty acid	9.47811	0.0743119	0.265887	29539	Aldh2
GO:0033138	positive regulation of peptidyl-serine phosphorylation	5.29659	0.0765016	0.265887	310552	Sfrp2
GO:0033138	positive regulation of peptidyl-serine phosphorylation	5.29659	0.0765016	0.265887	50686	Gsk3a
GO:0033138	positive regulation of peptidyl-serine phosphorylation	5.29659	0.0765016	0.265887	24498	Il6
GO:0006351	transcription, DNA-dependent	1.96967	0.07788	0.265887	81736	Nfkb1
GO:0006351	transcription, DNA-dependent	1.96967	0.07788	0.265887	58852	Nr1h3
GO:0006351	transcription, DNA-dependent	1.96967	0.07788	0.265887	364069	Hlx
GO:0006351	transcription, DNA-dependent	1.96967	0.07788	0.265887	64345	Hif3a
GO:0006351	transcription, DNA-dependent	1.96967	0.07788	0.265887	117560	Klf9
GO:0006351	transcription, DNA-dependent	1.96967	0.07788	0.265887	25620	Crem
GO:0006351	transcription, DNA-dependent	1.96967	0.07788	0.265887	311604	Zhx3
GO:0006351	transcription, DNA-dependent	1.96967	0.07788	0.265887	361640	Polr3e
GO:0006351	transcription, DNA-dependent	1.96967	0.07788	0.265887	498545	Tsc22d1
GO:0006351	transcription, DNA-dependent	1.96967	0.07788	0.265887	50662	Runx1
GO:0006351	transcription, DNA-dependent	1.96967	0.07788	0.265887	64824	Nab1
GO:0006351	transcription, DNA-dependent	1.96967	0.07788	0.265887	58954	Klf6
GO:0006351	transcription, DNA-dependent	1.96967	0.07788	0.265887	252891	Sra1
GO:0006351	transcription, DNA-dependent	1.96967	0.07788	0.265887	314300	RGD1307704
GO:0016525	negative regulation of angiogenesis	5.19474	0.0805314	0.265887	296269	Angpt4
GO:0016525	negative regulation of angiogenesis	5.19474	0.0805314	0.265887	29516	Pde3b
GO:0016525	negative regulation of angiogenesis	5.19474	0.0805314	0.265887	192126	Dab2ip
GO:0001502	cartilage condensation	9.00421	0.0819694	0.265887	81809	Tgfb2
GO:0001502	cartilage condensation	9.00421	0.0819694	0.265887	64032	Ctgf
GO:0006970	response to osmotic stress	9.00421	0.0819694	0.265887	24329	Egfr
GO:0006970	response to osmotic stress	9.00421	0.0819694	0.265887	50646	Ptk2b
GO:0010226	response to lithium ion	9.00421	0.0819694	0.265887	24423	Gstm1
GO:0010226	response to lithium ion	9.00421	0.0819694	0.265887	50646	Ptk2b
GO:0030099	myeloid cell differentiation	9.00421	0.0819694	0.265887	81811	Thpo
GO:0030099	myeloid cell differentiation	9.00421	0.0819694	0.265887	50662	Runx1
GO:0043542	endothelial cell migration	9.00421	0.0819694	0.265887	311944	Paxip1
GO:0043542	endothelial cell migration	9.00421	0.0819694	0.265887	25426	Cyp1b1
GO:0051225	spindle assembly	9.00421	0.0819694	0.265887	64462	Csnk1d
GO:0051225	spindle assembly	9.00421	0.0819694	0.265887	292263	Fbxo5
GO:0070207	protein homotrimerization	9.00421	0.0819694	0.265887	170496	Lcn2
GO:0070207	protein homotrimerization	9.00421	0.0819694	0.265887	80848	Cubn
GO:0071479	cellular response to ionizing radiation	9.00421	0.0819694	0.265887	114851	Cdkn1a
GO:0071479	cellular response to ionizing radiation	9.00421	0.0819694	0.265887	498411	Hus1
GO:0000089	mitotic metaphase	45.021	0.088355	0.265887	292263	Fbxo5
GO:0000105	histidine biosynthetic process	45.021	0.088355	0.265887	64300	Mthfd1
GO:0000466	maturation of 5.8S rRNA from tricistronic rRNA transcript (SSU-rRNA, 5.8S rRNA, LSU-rRNA)	45.021	0.088355	0.265887	289740	Pes1
GO:0001300	chronological cell aging	45.021	0.088355	0.265887	24617	Serpine1
GO:0002001	renin secretion into blood stream	45.021	0.088355	0.265887	116548	Pcsk5
GO:0002066	columnar/cuboidal epithelial cell development	45.021	0.088355	0.265887	25346	Ros1
GO:0002268	follicular dendritic cell differentiation	45.021	0.088355	0.265887	309452	Nfkb2
GO:0002291	T cell activation via T cell receptor contact with antigen bound to MHC molecule on antigen presenting cell	45.021	0.088355	0.265887	25464	Icam1
GO:0002315	marginal zone B cell differentiation	45.021	0.088355	0.265887	50646	Ptk2b
GO:0002369	T cell cytokine production	45.021	0.088355	0.265887	316519	Slc11a1
GO:0002572	pro-T cell differentiation	45.021	0.088355	0.265887	140635	Flt3
GO:0002693	positive regulation of cellular extravasation	45.021	0.088355	0.265887	25464	Icam1
GO:0002741	positive regulation of cytokine secretion involved in immune response	45.021	0.088355	0.265887	116677	F2rl1
GO:0003095	pressure natriuresis	45.021	0.088355	0.265887	50549	Cyp4a1
GO:0003294	atrial ventricular junction remodeling	45.021	0.088355	0.265887	24392	Gja1
GO:0003419	growth plate cartilage chondrocyte proliferation	45.021	0.088355	0.265887	114593	Nppc
GO:0003420	regulation of growth plate cartilage chondrocyte proliferation	45.021	0.088355	0.265887	29441	Por
GO:0006154	adenosine catabolic process	45.021	0.088355	0.265887	24165	Ada
GO:0006212	uracil catabolic process	45.021	0.088355	0.265887	65135	Dpys
GO:0006478	peptidyl-tyrosine sulfation	45.021	0.088355	0.265887	288719	Tpst2
GO:0006532	aspartate biosynthetic process	45.021	0.088355	0.265887	25721	Got2
GO:0006596	polyamine biosynthetic process	45.021	0.088355	0.265887	58961	Azin1
GO:0006649	phospholipid transfer to membrane	45.021	0.088355	0.265887	29665	P2rx7
GO:0006766	vitamin metabolic process	45.021	0.088355	0.265887	80848	Cubn
GO:0006982	response to lipid hydroperoxide	45.021	0.088355	0.265887	24404	Gpx1
GO:0007033	vacuole organization	45.021	0.088355	0.265887	309855	Fig4
GO:0007172	signal complex assembly	45.021	0.088355	0.265887	50646	Ptk2b
GO:0007296	vitellogenesis	45.021	0.088355	0.265887	25445	Fosl1
GO:0009056	catabolic process	45.021	0.088355	0.265887	245966	Tmem150a
GO:0009082	branched-chain amino acid biosynthetic process	45.021	0.088355	0.265887	29592	Bcat1
GO:0009609	response to symbiotic bacterium	45.021	0.088355	0.265887	24404	Gpx1
GO:0010260	organ senescence	45.021	0.088355	0.265887	64032	Ctgf
GO:0010565	regulation of cellular ketone metabolic process	45.021	0.088355	0.265887	81530	Pdk2
GO:0010652	positive regulation of cell communication by chemical coupling	45.021	0.088355	0.265887	24392	Gja1
GO:0010668	ectodermal cell differentiation	45.021	0.088355	0.265887	292721	Erf
GO:0010741	negative regulation of intracellular protein kinase cascade	45.021	0.088355	0.265887	140942	Ddit4
GO:0010899	regulation of phosphatidylcholine catabolic process	45.021	0.088355	0.265887	25073	Scarb1
GO:0010966	regulation of phosphate transport	45.021	0.088355	0.265887	25346	Ros1
GO:0014040	positive regulation of Schwann cell differentiation	45.021	0.088355	0.265887	309165	Rela
GO:0015889	cobalamin transport	45.021	0.088355	0.265887	64365	Tcn2
GO:0015891	siderophore transport	45.021	0.088355	0.265887	170496	Lcn2
GO:0015920	lipopolysaccharide transport	45.021	0.088355	0.265887	25073	Scarb1
GO:0015939	pantothenate metabolic process	45.021	0.088355	0.265887	29142	Vnn1
GO:0016577	histone demethylation	45.021	0.088355	0.265887	363630	Kdm6b
GO:0019067	viral assembly, maturation, egress, and release	45.021	0.088355	0.265887	116548	Pcsk5
GO:0019264	glycine biosynthetic process from serine	45.021	0.088355	0.265887	299857	Shmt2
GO:0019464	glycine decarboxylation via glycine cleavage system	45.021	0.088355	0.265887	309312	Gldc
GO:0019482	beta-alanine metabolic process	45.021	0.088355	0.265887	65135	Dpys
GO:0019550	glutamate catabolic process to aspartate	45.021	0.088355	0.265887	25721	Got2
GO:0019551	glutamate catabolic process to 2-oxoglutarate	45.021	0.088355	0.265887	25721	Got2
GO:0019694	alkanesulfonate metabolic process	45.021	0.088355	0.265887	24329	Egfr
GO:0020028	hemoglobin import	45.021	0.088355	0.265887	80848	Cubn
GO:0021506	anterior neuropore closure	45.021	0.088355	0.265887	290669	Gatad2a
GO:0021535	cell migration in hindbrain	45.021	0.088355	0.265887	301346	Sema4c
GO:0021681	cerebellar granular layer development	45.021	0.088355	0.265887	246274	Faim2
GO:0021781	glial cell fate commitment	45.021	0.088355	0.265887	112400	Nrg1
GO:0030029	actin filament-based process	45.021	0.088355	0.265887	25544	Sele
GO:0030497	fatty acid elongation	45.021	0.088355	0.265887	171402	Elovl6
GO:0030852	regulation of granulocyte differentiation	45.021	0.088355	0.265887	25056	Rbp1
GO:0032305	positive regulation of icosanoid secretion	45.021	0.088355	0.265887	50549	Cyp4a1
GO:0032446	protein modification by small protein conjugation	45.021	0.088355	0.265887	312647	Atg7
GO:0032623	interleukin-2 production	45.021	0.088355	0.265887	316519	Slc11a1
GO:0032680	regulation of tumor necrosis factor production	45.021	0.088355	0.265887	79426	Zfp36
GO:0032770	positive regulation of monooxygenase activity	45.021	0.088355	0.265887	29441	Por
GO:0033594	response to hydroxyisoflavone	45.021	0.088355	0.265887	24329	Egfr
GO:0033615	mitochondrial proton-transporting ATP synthase complex assembly	45.021	0.088355	0.265887	691393	Oxa1l
GO:0034137	positive regulation of toll-like receptor 2 signaling pathway	45.021	0.088355	0.265887	116677	F2rl1
GO:0034284	response to monosaccharide stimulus	45.021	0.088355	0.265887	24450	Hmgcs2
GO:0034516	response to vitamin B6	45.021	0.088355	0.265887	24795	Serpina3n
GO:0034638	phosphatidylcholine catabolic process	45.021	0.088355	0.265887	84050	Enpp2
GO:0035279	mRNA cleavage involved in gene silencing by miRNA	45.021	0.088355	0.265887	310756	Mov10
GO:0035494	SNARE complex disassembly	45.021	0.088355	0.265887	140673	Napa
GO:0035672	oligopeptide transmembrane transport	45.021	0.088355	0.265887	117261	Slc15a1
GO:0036101	leukotriene B4 catabolic process	45.021	0.088355	0.265887	50549	Cyp4a1
GO:0036336	dendritic cell migration	45.021	0.088355	0.265887	312812	Eps8
GO:0038110	interleukin-2-mediated signaling pathway	45.021	0.088355	0.265887	25704	Il2ra
GO:0042323	negative regulation of circadian sleep/wake cycle, non-REM sleep	45.021	0.088355	0.265887	24165	Ada
GO:0042360	vitamin E metabolic process	45.021	0.088355	0.265887	25571	Ttpa
GO:0042510	regulation of tyrosine phosphorylation of Stat1 protein	45.021	0.088355	0.265887	155140	Il23a
GO:0043132	NAD transport	45.021	0.088355	0.265887	29665	P2rx7
GO:0043241	protein complex disassembly	45.021	0.088355	0.265887	140942	Ddit4
GO:0043316	cytotoxic T cell degranulation	45.021	0.088355	0.265887	292483	Stx11
GO:0043382	positive regulation of memory T cell differentiation	45.021	0.088355	0.265887	155140	Il23a
GO:0043402	glucocorticoid mediated signaling pathway	45.021	0.088355	0.265887	29517	Sgk1
GO:0043553	negative regulation of phosphatidylinositol 3-kinase activity	45.021	0.088355	0.265887	192126	Dab2ip
GO:0043624	cellular protein complex disassembly	45.021	0.088355	0.265887	112400	Nrg1
GO:0046013	regulation of T cell homeostatic proliferation	45.021	0.088355	0.265887	25704	Il2ra
GO:0046101	hypoxanthine biosynthetic process	45.021	0.088355	0.265887	24165	Ada
GO:0046168	glycerol-3-phosphate catabolic process	45.021	0.088355	0.265887	60666	Gpd1
GO:0046486	glycerolipid metabolic process	45.021	0.088355	0.265887	60666	Gpd1
GO:0046931	pore complex assembly	45.021	0.088355	0.265887	29665	P2rx7
GO:0048239	negative regulation of DNA recombination at telomere	45.021	0.088355	0.265887	690237	Pot1b
GO:0048520	positive regulation of behavior	45.021	0.088355	0.265887	363071	Stra6
GO:0048550	negative regulation of pinocytosis	45.021	0.088355	0.265887	58852	Nr1h3
GO:0050867	positive regulation of cell activation	45.021	0.088355	0.265887	64032	Ctgf
GO:0051495	positive regulation of cytoskeleton organization	45.021	0.088355	0.265887	29665	P2rx7
GO:0051702	interaction with symbiont	45.021	0.088355	0.265887	24404	Gpx1
GO:0051795	positive regulation of catagen	45.021	0.088355	0.265887	81809	Tgfb2
GO:0051958	methotrexate transport	45.021	0.088355	0.265887	29723	Slc19a1
GO:0060401	cytosolic calcium ion transport	45.021	0.088355	0.265887	64032	Ctgf
GO:0060717	chorion development	45.021	0.088355	0.265887	311944	Paxip1
GO:0060900	embryonic camera-type eye formation	45.021	0.088355	0.265887	363071	Stra6
GO:0061052	negative regulation of cell growth involved in cardiac muscle cell development	45.021	0.088355	0.265887	50686	Gsk3a
GO:0070242	thymocyte apoptotic process	45.021	0.088355	0.265887	83477	Bcl10
GO:0070256	negative regulation of mucus secretion	45.021	0.088355	0.265887	24165	Ada
GO:0070278	extracellular matrix constituent secretion	45.021	0.088355	0.265887	64032	Ctgf
GO:0070358	actin polymerization-dependent cell motility	45.021	0.088355	0.265887	312812	Eps8
GO:0070427	nucleotide-binding oligomerization domain containing 1 signaling pathway	45.021	0.088355	0.265887	25493	Nfkbia
GO:0070988	demethylation	45.021	0.088355	0.265887	29441	Por
GO:0071461	cellular response to redox state	45.021	0.088355	0.265887	679921	Vasn
GO:0071578	zinc ion transmembrane import	45.021	0.088355	0.265887	306009	Slc39a14
GO:0071603	endothelial cell-cell adhesion	45.021	0.088355	0.265887	25426	Cyp1b1
GO:0071879	positive regulation of adrenergic receptor signaling pathway	45.021	0.088355	0.265887	50686	Gsk3a
GO:0072369	regulation of lipid transport by positive regulation of transcription from RNA polymerase II promoter	45.021	0.088355	0.265887	25747	Ppara
GO:0072531	pyrimidine-containing compound transmembrane transport	45.021	0.088355	0.265887	116642	Slc28a1
GO:0090212	negative regulation of establishment of blood-brain barrier	45.021	0.088355	0.265887	25571	Ttpa
GO:1900135	positive regulation of renin secretion into blood stream	45.021	0.088355	0.265887	116677	F2rl1
GO:1900744	regulation of p38MAPK cascade	45.021	0.088355	0.265887	192126	Dab2ip
GO:1901216	positive regulation of neuron death	45.021	0.088355	0.265887	140942	Ddit4
GO:1901381	positive regulation of potassium ion transmembrane transport	45.021	0.088355	0.265887	25471	Kcne1
GO:1901800	positive regulation of proteasomal protein catabolic process	45.021	0.088355	0.265887	192126	Dab2ip
GO:2000035	regulation of stem cell division	45.021	0.088355	0.265887	310552	Sfrp2
GO:2000098	negative regulation of smooth muscle cell-matrix adhesion	45.021	0.088355	0.265887	24617	Serpine1
GO:2000538	positive regulation of B cell chemotaxis	45.021	0.088355	0.265887	50646	Ptk2b
GO:2000872	positive regulation of progesterone secretion	45.021	0.088355	0.265887	50662	Runx1
GO:0000060	protein import into nucleus, translocation	8.57544	0.0899408	0.265887	316519	Slc11a1
GO:0000060	protein import into nucleus, translocation	8.57544	0.0899408	0.265887	25493	Nfkbia
[truncated: 1,454 more rows]

## Sheet: downregulated GOs
go_id	go_name	go_diffgene_count	go_gene_count	enrichment	pvalue	FDR
GO:0045893	positive regulation of transcription, DNA-dependent	23	495	3.77523	3.05206e-07	0.000268814
GO:0045892	negative regulation of transcription, DNA-dependent	21	420	4.06248	3.32485e-07	0.000268814
GO:0016568	chromatin modification	8	49	13.2652	5.79738e-07	0.000269563
GO:0043065	positive regulation of apoptotic process	16	258	5.03873	6.66823e-07	0.000269563
GO:0008150	biological_process	41	1408	2.36593	1.86723e-06	0.000603863
GO:0016572	histone phosphorylation	4	7	46.4283	3.08593e-06	0.000831658
GO:0045944	positive regulation of transcription from RNA polymerase II promoter	26	715	2.95453	4.94117e-06	0.00114141
GO:0006355	regulation of transcription, DNA-dependent	25	681	2.98273	6.6796e-06	0.00135011
GO:0003407	neural retina development	4	9	36.1109	1.08935e-05	0.0019572
GO:0001525	angiogenesis	11	152	5.8799	1.29214e-05	0.0020894
GO:0008284	positive regulation of cell proliferation	17	388	3.5599	3.26349e-05	0.00479733
GO:0006950	response to stress	10	141	5.76238	4.3047e-05	0.00580058
GO:0006915	apoptotic process	16	358	3.63126	4.68891e-05	0.00583228
GO:0007165	signal transduction	16	377	3.44826	8.82113e-05	0.0101884
GO:0043066	negative regulation of apoptotic process	18	478	3.05961	0.000134769	0.0145281
GO:0001666	response to hypoxia	12	242	4.0289	0.000212833	0.0213687
GO:0009952	anterior/posterior pattern specification	8	107	6.07473	0.000224655	0.0213687
GO:0030326	embryonic limb morphogenesis	6	57	8.55258	0.000288448	0.0259123
GO:0060059	embryonic retina morphogenesis in camera-type eye	3	8	30.4686	0.000396689	0.0332809
GO:0051092	positive regulation of NF-kappaB transcription factor activity	7	87	6.53732	0.000411638	0.0332809
GO:0090190	positive regulation of branching involved in ureteric bud morphogenesis	4	22	14.7726	0.000556917	0.0391212
GO:0006468	protein phosphorylation	14	353	3.22236	0.000576841	0.0391212
GO:0002218	activation of innate immune response	3	9	27.0832	0.000589586	0.0391212
GO:0014898	cardiac muscle hypertrophy in response to stress	3	9	27.0832	0.000589586	0.0391212
GO:0032055	negative regulation of translation in response to stress	2	2	81.2495	0.000604842	0.0391212
GO:0006351	transcription, DNA-dependent	20	640	2.53905	0.000651817	0.040538
GO:0035556	intracellular signal transduction	11	236	3.78706	0.000742521	0.0444688
GO:0071333	cellular response to glucose stimulus	5	44	9.2329	0.000810764	0.046177
GO:0007420	brain development	11	239	3.73952	0.00082816	0.046177
GO:0001702	gastrulation with mouth forming second	4	25	12.9999	0.000935331	0.0504143
GO:0048703	embryonic viscerocranium morphogenesis	3	11	22.159	0.00113703	0.0593089
GO:0006511	ubiquitin-dependent protein catabolic process	8	139	4.67623	0.00137868	0.0696666
GO:0010842	retina layer formation	3	12	20.3124	0.00150219	0.0714423
GO:0032781	positive regulation of ATPase activity	3	12	20.3124	0.00150219	0.0714423
GO:0001501	skeletal system development	6	79	6.17085	0.00175946	0.0746179
GO:0031937	positive regulation of chromatin silencing	2	3	54.1664	0.00179969	0.0746179
GO:0035910	ascending aorta morphogenesis	2	3	54.1664	0.00179969	0.0746179
GO:0043550	regulation of lipid kinase activity	2	3	54.1664	0.00179969	0.0746179
GO:2000768	positive regulation of nephron tubule epithelial cell differentiation	2	3	54.1664	0.00179969	0.0746179
GO:0048488	synaptic vesicle endocytosis	3	13	18.7499	0.00193501	0.0782228
GO:0000122	negative regulation of transcription from RNA polymerase II promoter	16	499	2.6052	0.00217132	0.0856346
GO:0030154	cell differentiation	11	271	3.29795	0.00239224	0.0921014
GO:0016567	protein ubiquitination	9	192	3.80857	0.00269285	0.100066
GO:0006974	response to DNA damage stimulus	8	154	4.22076	0.00272288	0.100066
GO:0006349	regulation of gene expression by genetic imprinting	3	15	16.2499	0.00302252	0.108609
GO:0006816	calcium ion transport	6	89	5.4775	0.00331788	0.116631
GO:0002062	chondrocyte differentiation	4	35	9.28566	0.00351278	0.117809
GO:0014910	regulation of smooth muscle cell migration	2	4	40.6248	0.00356998	0.117809
GO:0061087	positive regulation of histone H3-K27 methylation	2	4	40.6248	0.00356998	0.117809
GO:0045732	positive regulation of protein catabolic process	4	37	8.78373	0.00434579	0.140543
GO:0045930	negative regulation of mitotic cell cycle	3	18	13.5416	0.00527382	0.149103
GO:0006917	induction of apoptosis	8	172	3.77905	0.00555481	0.149103
GO:0000729	DNA double-strand break processing	2	5	32.4998	0.00590142	0.149103
GO:0002221	pattern recognition receptor signaling pathway	2	5	32.4998	0.00590142	0.149103
GO:0003211	cardiac ventricle formation	2	5	32.4998	0.00590142	0.149103
GO:0003289	atrial septum primum morphogenesis	2	5	32.4998	0.00590142	0.149103
GO:0003344	pericardium morphogenesis	2	5	32.4998	0.00590142	0.149103
GO:0010216	maintenance of DNA methylation	2	5	32.4998	0.00590142	0.149103
GO:0016125	sterol metabolic process	2	5	32.4998	0.00590142	0.149103
GO:0030947	regulation of vascular endothelial growth factor receptor signaling pathway	2	5	32.4998	0.00590142	0.149103
GO:0032481	positive regulation of type I interferon production	2	5	32.4998	0.00590142	0.149103
GO:0033085	negative regulation of T cell differentiation in thymus	2	5	32.4998	0.00590142	0.149103
GO:0035065	regulation of histone acetylation	2	5	32.4998	0.00590142	0.149103
GO:0035912	dorsal aorta morphogenesis	2	5	32.4998	0.00590142	0.149103
GO:0032024	positive regulation of insulin secretion	4	42	7.73805	0.00701696	0.165306
GO:0043542	endothelial cell migration	3	20	12.1874	0.00723443	0.165306
GO:0060045	positive regulation of cardiac muscle cell proliferation	3	20	12.1874	0.00723443	0.165306
GO:0042127	regulation of cell proliferation	7	140	4.06248	0.00725279	0.165306
GO:0035264	multicellular organism growth	5	71	5.7218	0.00740783	0.165306
GO:0030308	negative regulation of cell growth	6	106	4.59903	0.00817851	0.165306
GO:0006281	DNA repair	7	143	3.97725	0.00818031	0.165306
GO:0009880	embryonic pattern specification	3	21	11.6071	0.00836348	0.165306
GO:0016571	histone methylation	3	21	11.6071	0.00836348	0.165306
GO:0044344	cellular response to fibroblast growth factor stimulus	3	21	11.6071	0.00836348	0.165306
GO:0010628	positive regulation of gene expression	8	185	3.51349	0.00877358	0.165306
GO:0003139	secondary heart field specification	2	6	27.0832	0.00877998	0.165306
GO:0008635	activation of cysteine-type endopeptidase activity involved in apoptotic process by cytochrome c	2	6	27.0832	0.00877998	0.165306
GO:0009605	response to external stimulus	2	6	27.0832	0.00877998	0.165306
GO:0014031	mesenchymal cell development	2	6	27.0832	0.00877998	0.165306
GO:0014033	neural crest cell differentiation	2	6	27.0832	0.00877998	0.165306
GO:0043928	exonucleolytic nuclear-transcribed mRNA catabolic process involved in deadenylation-dependent decay	2	6	27.0832	0.00877998	0.165306
GO:0046822	regulation of nucleocytoplasmic transport	2	6	27.0832	0.00877998	0.165306
GO:0060394	negative regulation of pathway-restricted SMAD protein phosphorylation	2	6	27.0832	0.00877998	0.165306
GO:0061351	neural precursor cell proliferation	2	6	27.0832	0.00877998	0.165306
GO:2000727	positive regulation of cardiac muscle cell differentiation	2	6	27.0832	0.00877998	0.165306
GO:0007186	G-protein coupled receptor signaling pathway	6	1454	0.33528	0.00884587	0.165306
GO:0006919	activation of cysteine-type endopeptidase activity involved in apoptotic process	5	74	5.48983	0.00889404	0.165306
GO:0001578	microtubule bundle formation	3	22	11.0795	0.00959609	0.17241
GO:0007173	epidermal growth factor receptor signaling pathway	3	22	11.0795	0.00959609	0.17241
GO:0060412	ventricular septum morphogenesis	3	22	11.0795	0.00959609	0.17241
GO:0051726	regulation of cell cycle	5	77	5.27594	0.0105863	0.18811
GO:0008654	phospholipid biosynthetic process	3	23	10.5978	0.0109354	0.192201
GO:0019827	stem cell maintenance	4	48	6.7708	0.0115115	0.199134
GO:0001934	positive regulation of protein phosphorylation	6	114	4.27629	0.0117797	0.199134
GO:0007243	intracellular protein kinase cascade	5	79	5.14238	0.0118366	0.199134
GO:0006508	proteolysis	14	483	2.35506	0.0118738	0.199134
GO:0002467	germinal center formation	2	7	23.2142	0.0121919	0.199134
GO:0003208	cardiac ventricle morphogenesis	2	7	23.2142	0.0121919	0.199134
GO:0060429	epithelium development	2	7	23.2142	0.0121919	0.199134
GO:0090263	positive regulation of canonical Wnt receptor signaling pathway	4	49	6.63262	0.0124144	0.200741
GO:0007157	heterophilic cell-cell adhesion	3	25	9.74995	0.0139454	0.221076
GO:0042311	vasodilation	3	25	9.74995	0.0139454	0.221076
GO:0046777	protein autophosphorylation	7	158	3.59966	0.0142683	0.223999
GO:0009267	cellular response to starvation	3	26	9.37495	0.0156216	0.234882
GO:0050853	B cell receptor signaling pathway	3	26	9.37495	0.0156216	0.234882
GO:0003084	positive regulation of systemic arterial blood pressure	2	8	20.3124	0.0161236	0.234882
GO:0019217	regulation of fatty acid metabolic process	2	8	20.3124	0.0161236	0.234882
GO:0035278	negative regulation of translation involved in gene silencing by miRNA	2	8	20.3124	0.0161236	0.234882
GO:0035729	cellular response to hepatocyte growth factor stimulus	2	8	20.3124	0.0161236	0.234882
GO:0043044	ATP-dependent chromatin remodeling	2	8	20.3124	0.0161236	0.234882
GO:0071360	cellular response to exogenous dsRNA	2	8	20.3124	0.0161236	0.234882
GO:0010468	regulation of gene expression	6	123	3.96339	0.0171195	0.247163
GO:0032088	negative regulation of NF-kappaB transcription factor activity	4	54	6.01849	0.0176588	0.250386
GO:0048704	embryonic skeletal system morphogenesis	4	54	6.01849	0.0176588	0.250386
GO:0043123	positive regulation of I-kappaB kinase/NF-kappaB cascade	6	124	3.93143	0.0178073	0.250386
GO:0007267	cell-cell signaling	4	55	5.90906	0.0188615	0.262642
GO:0042981	regulation of apoptotic process	6	126	3.86903	0.0192436	0.262642
GO:0000723	telomere maintenance	3	28	8.70531	0.0193286	0.262642
GO:0016579	protein deubiquitination	3	28	8.70531	0.0193286	0.262642
GO:0006297	nucleotide-excision repair, DNA gap filling	2	9	18.0555	0.0205619	0.263878
GO:0006983	ER overload response	2	9	18.0555	0.0205619	0.263878
GO:0033673	negative regulation of kinase activity	2	9	18.0555	0.0205619	0.263878
GO:0051571	positive regulation of histone H3-K4 methylation	2	9	18.0555	0.0205619	0.263878
GO:0071498	cellular response to fluid shear stress	2	9	18.0555	0.0205619	0.263878
GO:0080182	histone H3-K4 trimethylation	2	9	18.0555	0.0205619	0.263878
GO:0090009	primitive streak formation	2	9	18.0555	0.0205619	0.263878
GO:0031623	receptor internalization	3	29	8.40513	0.021364	0.272012
GO:0034976	response to endoplasmic reticulum stress	3	30	8.12495	0.0235233	0.282153
GO:0045787	positive regulation of cell cycle	3	30	8.12495	0.0235233	0.282153
GO:0003215	cardiac right ventricle morphogenesis	2	10	16.2499	0.0254937	0.282153
GO:0003222	ventricular trabecula myocardium morphogenesis	2	10	16.2499	0.0254937	0.282153
GO:0018022	peptidyl-lysine methylation	2	10	16.2499	0.0254937	0.282153
GO:0031115	negative regulation of microtubule polymerization	2	10	16.2499	0.0254937	0.282153
GO:0046500	S-adenosylmethionine metabolic process	2	10	16.2499	0.0254937	0.282153
GO:2000678	negative regulation of transcription regulatory region DNA binding	2	10	16.2499	0.0254937	0.282153
GO:0031016	pancreas development	3	31	7.86286	0.0258085	0.282153
GO:0035115	embryonic forelimb morphogenesis	3	31	7.86286	0.0258085	0.282153
GO:0051865	protein autoubiquitination	3	31	7.86286	0.0258085	0.282153
GO:0035116	embryonic hindlimb morphogenesis	3	32	7.61715	0.0282214	0.282153
GO:0060021	palate development	4	62	5.24191	0.0288453	0.282153
GO:0008584	male gonad development	5	98	4.14539	0.0295173	0.282153
GO:0000245	spliceosomal complex assembly	2	11	14.7726	0.0309063	0.282153
GO:0001945	lymph vessel development	2	11	14.7726	0.0309063	0.282153
GO:0002230	positive regulation of defense response to virus by host	2	11	14.7726	0.0309063	0.282153
GO:0002931	response to ischemia	2	11	14.7726	0.0309063	0.282153
GO:0006183	GTP biosynthetic process	2	11	14.7726	0.0309063	0.282153
GO:0006228	UTP biosynthetic process	2	11	14.7726	0.0309063	0.282153
GO:0006241	CTP biosynthetic process	2	11	14.7726	0.0309063	0.282153
GO:0021795	cerebral cortex cell migration	2	11	14.7726	0.0309063	0.282153
GO:0030220	platelet formation	2	11	14.7726	0.0309063	0.282153
GO:0043069	negative regulation of programmed cell death	2	11	14.7726	0.0309063	0.282153
GO:0043517	positive regulation of DNA damage response, signal transduction by p53 class mediator	2	11	14.7726	0.0309063	0.282153
GO:0046498	S-adenosylhomocysteine metabolic process	2	11	14.7726	0.0309063	0.282153
GO:0060042	retina morphogenesis in camera-type eye	2	11	14.7726	0.0309063	0.282153
GO:0060068	vagina development	2	11	14.7726	0.0309063	0.282153
GO:0060993	kidney morphogenesis	2	11	14.7726	0.0309063	0.282153
GO:0071901	negative regulation of protein serine/threonine kinase activity	2	11	14.7726	0.0309063	0.282153
GO:0035023	regulation of Rho protein signal transduction	4	65	4.99997	0.0340169	0.282153
GO:0002053	positive regulation of mesenchymal cell proliferation	3	35	6.96425	0.0362421	0.282153
GO:0030514	negative regulation of BMP signaling pathway	3	35	6.96425	0.0362421	0.282153
GO:0006337	nucleosome disassembly	2	12	13.5416	0.0367872	0.282153
GO:0031032	actomyosin structure organization	2	12	13.5416	0.0367872	0.282153
GO:0036092	phosphatidylinositol-3-phosphate biosynthetic process	2	12	13.5416	0.0367872	0.282153
GO:0045670	regulation of osteoclast differentiation	2	12	13.5416	0.0367872	0.282153
GO:0030307	positive regulation of cell growth	4	67	4.85072	0.0377807	0.282153
GO:0007507	heart development	7	191	2.97773	0.0391455	0.282153
GO:0005975	carbohydrate metabolic process	5	105	3.86903	0.0391556	0.282153
GO:0032526	response to retinoic acid	4	69	4.71012	0.0418054	0.282153
GO:0032092	positive regulation of protein binding	3	37	6.5878	0.0422548	0.282153
GO:0060348	bone development	3	37	6.5878	0.0422548	0.282153
GO:0006306	DNA methylation	2	13	12.4999	0.0431239	0.282153
GO:0006977	DNA damage response, signal transduction by p53 class mediator resulting in cell cycle arrest	2	13	12.4999	0.0431239	0.282153
GO:0021794	thalamus development	2	13	12.4999	0.0431239	0.282153
GO:0048699	generation of neurons	2	13	12.4999	0.0431239	0.282153
GO:0009411	response to UV	3	38	6.41444	0.0454643	0.282153
GO:0048706	embryonic skeletal system development	3	38	6.41444	0.0454643	0.282153
GO:0017148	negative regulation of translation	3	39	6.24997	0.0488106	0.282153
GO:0035335	peptidyl-tyrosine dephosphorylation	3	39	6.24997	0.0488106	0.282153
GO:0000018	regulation of DNA recombination	1	1	81.2495	0.049231	0.282153
GO:0000019	regulation of mitotic recombination	1	1	81.2495	0.049231	0.282153
GO:0000271	polysaccharide biosynthetic process	1	1	81.2495	0.049231	0.282153
GO:0001949	sebaceous gland cell differentiation	1	1	81.2495	0.049231	0.282153
GO:0002190	cap-independent translational initiation	1	1	81.2495	0.049231	0.282153
GO:0002192	IRES-dependent translational initiation	1	1	81.2495	0.049231	0.282153
GO:0002194	hepatocyte cell migration	1	1	81.2495	0.049231	0.282153
GO:0002709	regulation of T cell mediated immunity	1	1	81.2495	0.049231	0.282153
GO:0003138	primary heart field specification	1	1	81.2495	0.049231	0.282153
GO:0003185	sinoatrial valve morphogenesis	1	1	81.2495	0.049231	0.282153
GO:0003186	tricuspid valve morphogenesis	1	1	81.2495	0.049231	0.282153
GO:0003429	growth plate cartilage chondrocyte morphogenesis	1	1	81.2495	0.049231	0.282153
GO:0003430	growth plate cartilage chondrocyte growth	1	1	81.2495	0.049231	0.282153
GO:0006226	dUMP biosynthetic process	1	1	81.2495	0.049231	0.282153
GO:0009637	response to blue light	1	1	81.2495	0.049231	0.282153
GO:0010517	regulation of phospholipase activity	1	1	81.2495	0.049231	0.282153
GO:0010609	mRNA localization resulting in posttranscriptional regulation of gene expression	1	1	81.2495	0.049231	0.282153
GO:0010849	regulation of proton-transporting ATPase activity, rotational mechanism	1	1	81.2495	0.049231	0.282153
GO:0010939	regulation of necrotic cell death	1	1	81.2495	0.049231	0.282153
GO:0010961	cellular magnesium ion homeostasis	1	1	81.2495	0.049231	0.282153
GO:0014029	neural crest formation	1	1	81.2495	0.049231	0.282153
GO:0015876	acetyl-CoA transport	1	1	81.2495	0.049231	0.282153
GO:0019391	glucuronoside catabolic process	1	1	81.2495	0.049231	0.282153
GO:0019836	hemolysis by symbiont of host erythrocytes	1	1	81.2495	0.049231	0.282153
GO:0021872	forebrain generation of neurons	1	1	81.2495	0.049231	0.282153
GO:0030258	lipid modification	1	1	81.2495	0.049231	0.282153
GO:0030472	mitotic spindle organization in nucleus	1	1	81.2495	0.049231	0.282153
GO:0031058	positive regulation of histone modification	1	1	81.2495	0.049231	0.282153
GO:0031662	positive regulation of cyclin-dependent protein serine/threonine kinase activity involved in G2/M transition of mitotic cell cycle	1	1	81.2495	0.049231	0.282153
GO:0032273	positive regulation of protein polymerization	1	1	81.2495	0.049231	0.282153
GO:0032385	positive regulation of intracellular cholesterol transport	1	1	81.2495	0.049231	0.282153
GO:0032769	negative regulation of monooxygenase activity	1	1	81.2495	0.049231	0.282153
GO:0033126	positive regulation of GTP catabolic process	1	1	81.2495	0.049231	0.282153
GO:0033182	regulation of histone ubiquitination	1	1	81.2495	0.049231	0.282153
GO:0033386	geranylgeranyl diphosphate biosynthetic process	1	1	81.2495	0.049231	0.282153
GO:0033577	protein glycosylation in endoplasmic reticulum	1	1	81.2495	0.049231	0.282153
GO:0034346	positive regulation of type III interferon production	1	1	81.2495	0.049231	0.282153
GO:0034725	DNA replication-dependent nucleosome disassembly	1	1	81.2495	0.049231	0.282153
GO:0035728	response to hepatocyte growth factor stimulus	1	1	81.2495	0.049231	0.282153
GO:0035846	oviduct epithelium development	1	1	81.2495	0.049231	0.282153
GO:0035847	uterine epithelium development	1	1	81.2495	0.049231	0.282153
GO:0035849	nephric duct elongation	1	1	81.2495	0.049231	0.282153
GO:0035852	horizontal cell localization	1	1	81.2495	0.049231	0.282153
GO:0035984	cellular response to trichostatin A	1	1	81.2495	0.049231	0.282153
GO:0042938	dipeptide transport	1	1	81.2495	0.049231	0.282153
GO:0043990	histone H2A-S1 phosphorylation	1	1	81.2495	0.049231	0.282153
GO:0045607	regulation of auditory receptor cell differentiation	1	1	81.2495	0.049231	0.282153
GO:0045728	respiratory burst after phagocytosis	1	1	81.2495	0.049231	0.282153
GO:0045940	positive regulation of steroid metabolic process	1	1	81.2495	0.049231	0.282153
GO:0046081	dUTP catabolic process	1	1	81.2495	0.049231	0.282153
GO:0046154	rhodopsin metabolic process	1	1	81.2495	0.049231	0.282153
GO:0048074	negative regulation of eye pigmentation	1	1	81.2495	0.049231	0.282153
GO:0048698	negative regulation of collateral sprouting in absence of injury	1	1	81.2495	0.049231	0.282153
GO:0048790	maintenance of presynaptic active zone structure	1	1	81.2495	0.049231	0.282153
GO:0050703	interleukin-1 alpha secretion	1	1	81.2495	0.049231	0.282153
GO:0050812	regulation of acyl-CoA biosynthetic process	1	1	81.2495	0.049231	0.282153
GO:0051089	constitutive protein ectodomain proteolysis	1	1	81.2495	0.049231	0.282153
GO:0051234	establishment of localization	1	1	81.2495	0.049231	0.282153
GO:0051282	regulation of sequestering of calcium ion	1	1	81.2495	0.049231	0.282153
GO:0051304	chromosome separation	1	1	81.2495	0.049231	0.282153
GO:0051585	negative regulation of dopamine uptake involved in synaptic transmission	1	1	81.2495	0.049231	0.282153
GO:0051595	response to methylglyoxal	1	1	81.2495	0.049231	0.282153
GO:0051598	meiotic recombination checkpoint	1	1	81.2495	0.049231	0.282153
GO:0051622	negative regulation of norepinephrine uptake	1	1	81.2495	0.049231	0.282153
GO:0060025	regulation of synaptic activity	1	1	81.2495	0.049231	0.282153
GO:0060220	camera-type eye photoreceptor cell fate commitment	1	1	81.2495	0.049231	0.282153
GO:0060284	regulation of cell development	1	1	81.2495	0.049231	0.282153
GO:0060534	trachea cartilage development	1	1	81.2495	0.049231	0.282153
GO:0060629	regulation of homologous chromosome segregation	1	1	81.2495	0.049231	0.282153
GO:0060978	angiogenesis involved in coronary vascular morphogenesis	1	1	81.2495	0.049231	0.282153
GO:0061310	canonical Wnt receptor signaling pathway involved in cardiac neural crest cell differentiation involved in heart development	1	1	81.2495	0.049231	0.282153
GO:0070194	synaptonemal complex disassembly	1	1	81.2495	0.049231	0.282153
GO:0070495	negative regulation of thrombin receptor signaling pathway	1	1	81.2495	0.049231	0.282153
GO:0071651	positive regulation of chemokine (C-C motif) ligand 5 production	1	1	81.2495	0.049231	0.282153
GO:0071660	positive regulation of IP-10 production	1	1	81.2495	0.049231	0.282153
GO:0072077	renal vesicle morphogenesis	1	1	81.2495	0.049231	0.282153
GO:0072283	metanephric renal vesicle morphogenesis	1	1	81.2495	0.049231	0.282153
GO:0072331	signal transduction by p53 class mediator	1	1	81.2495	0.049231	0.282153
GO:0072574	hepatocyte proliferation	1	1	81.2495	0.049231	0.282153
GO:0090291	negative regulation of osteoclast proliferation	1	1	81.2495	0.049231	0.282153
GO:0097112	gamma-aminobutyric acid receptor clustering	1	1	81.2495	0.049231	0.282153
GO:1900155	negative regulation of bone trabecula formation	1	1	81.2495	0.049231	0.282153
GO:1900158	negative regulation of bone mineralization involved in bone maturation	1	1	81.2495	0.049231	0.282153
GO:1901373	lipid hydroperoxide transport	1	1	81.2495	0.049231	0.282153
GO:1901675	negative regulation of histone H3-K27 acetylation	1	1	81.2495	0.049231	0.282153
GO:1901978	positive regulation of cell cycle checkpoint	1	1	81.2495	0.049231	0.282153
GO:2000055	positive regulation of Wnt receptor signaling pathway involved in dorsal/ventral axis specification	1	1	81.2495	0.049231	0.282153
GO:2000097	regulation of smooth muscle cell-matrix adhesion	1	1	81.2495	0.049231	0.282153
GO:2000149	negative regulation of planar cell polarity pathway involved in ventricular septum morphogenesis	1	1	81.2495	0.049231	0.282153
GO:2000151	negative regulation of planar cell polarity pathway involved in cardiac muscle tissue morphogenesis	1	1	81.2495	0.049231	0.282153
GO:2000156	regulation of retrograde vesicle-mediated transport, Golgi to ER	1	1	81.2495	0.049231	0.282153
GO:2000162	negative regulation of planar cell polarity pathway involved in cardiac right atrium morphogenesis	1	1	81.2495	0.049231	0.282153
GO:2000164	negative regulation of planar cell polarity pathway involved in outflow tract morphogenesis	1	1	81.2495	0.049231	0.282153
GO:2000166	negative regulation of planar cell polarity pathway involved in pericardium morphogenesis	1	1	81.2495	0.049231	0.282153
GO:2000168	negative regulation of planar cell polarity pathway involved in neural tube closure	1	1	81.2495	0.049231	0.282153
GO:2000299	negative regulation of Rho-dependent protein serine/threonine kinase activity	1	1	81.2495	0.049231	0.282153
GO:2000345	regulation of hepatocyte proliferation	1	1	81.2495	0.049231	0.282153
GO:2000761	positive regulation of N-terminal peptidyl-lysine acetylation	1	1	81.2495	0.049231	0.282153
GO:2000765	regulation of cytoplasmic translation	1	1	81.2495	0.049231	0.282153
GO:2000979	positive regulation of forebrain neuron differentiation	1	1	81.2495	0.049231	0.282153
GO:2001246	negative regulation of phosphatidylcholine biosynthetic process	1	1	81.2495	0.049231	0.282153
GO:0001655	urogenital system development	2	14	11.6071	0.0499045	0.282153
GO:0002063	chondrocyte development	2	14	11.6071	0.0499045	0.282153
GO:0002089	lens morphogenesis in camera-type eye	2	14	11.6071	0.0499045	0.282153
GO:0002224	toll-like receptor signaling pathway	2	14	11.6071	0.0499045	0.282153
GO:0010596	negative regulation of endothelial cell migration	2	14	11.6071	0.0499045	0.282153
GO:0021542	dentate gyrus development	2	14	11.6071	0.0499045	0.282153
GO:0071044	histone mRNA catabolic process	2	14	11.6071	0.0499045	0.282153
GO:0006874	cellular calcium ion homeostasis	4	74	4.39187	0.0530489	0.298885
GO:0007015	actin filament organization	3	41	5.94509	0.0559171	0.310971
GO:0000132	establishment of mitotic spindle orientation	2	15	10.8333	0.0571172	0.310971
GO:0007029	endoplasmic reticulum organization	2	15	10.8333	0.0571172	0.310971
GO:0031047	gene silencing by RNA	2	15	10.8333	0.0571172	0.310971
GO:0032508	DNA duplex unwinding	2	15	10.8333	0.0571172	0.310971
GO:0035458	cellular response to interferon-beta	2	15	10.8333	0.0571172	0.310971
GO:0042149	cellular response to glucose starvation	2	15	10.8333	0.0571172	0.310971
GO:0043330	response to exogenous dsRNA	2	15	10.8333	0.0571172	0.310971
GO:0045780	positive regulation of bone resorption	2	15	10.8333	0.0571172	0.310971
GO:0090004	positive regulation of establishment of protein localization to plasma membrane	2	15	10.8333	0.0571172	0.310971
GO:0051091	positive regulation of sequence-specific DNA binding transcription factor activity	4	76	4.27629	0.0580343	0.314904
GO:0008285	negative regulation of cell proliferation	9	308	2.37418	0.0592488	0.320419
GO:0009948	anterior/posterior axis specification	2	16	10.1562	0.0647502	0.341046
GO:0016573	histone acetylation	2	16	10.1562	0.0647502	0.341046
GO:0045736	negative regulation of cyclin-dependent protein serine/threonine kinase activity	2	16	10.1562	0.0647502	0.341046
GO:0046849	bone remodeling	2	16	10.1562	0.0647502	0.341046
GO:0046856	phosphatidylinositol dephosphorylation	2	16	10.1562	0.0647502	0.341046
GO:0048596	embryonic camera-type eye morphogenesis	2	16	10.1562	0.0647502	0.341046
GO:0051145	smooth muscle cell differentiation	2	16	10.1562	0.0647502	0.341046
GO:0072001	renal system development	2	16	10.1562	0.0647502	0.341046
GO:0090090	negative regulation of canonical Wnt receptor signaling pathway	4	79	4.1139	0.0660514	0.34677
GO:0007368	determination of left/right symmetry	3	44	5.53974	0.0676213	0.351587
GO:0022900	electron transport chain	3	44	5.53974	0.0676213	0.351587
GO:0071300	cellular response to retinoic acid	3	44	5.53974	0.0676213	0.351587
GO:0001503	ossification	4	80	4.06248	0.0688699	0.355101
GO:0007156	homophilic cell adhesion	5	122	3.3299	0.0710684	0.355101
GO:0032728	positive regulation of interferon-beta production	2	17	9.55877	0.0727922	0.355101
GO:0042346	positive regulation of NF-kappaB import into nucleus	2	17	9.55877	0.0727922	0.355101
GO:0043984	histone H4-K16 acetylation	2	17	9.55877	0.0727922	0.355101
GO:0071158	positive regulation of cell cycle arrest	2	17	9.55877	0.0727922	0.355101
GO:0006397	mRNA processing	5	124	3.27619	0.0756883	0.355101
GO:0007584	response to nutrient	5	125	3.24998	0.0780705	0.355101
GO:0009790	embryo development	5	125	3.24998	0.0780705	0.355101
GO:0015031	protein transport	8	271	2.39851	0.0792887	0.355101
GO:0043434	response to peptide hormone stimulus	5	126	3.22419	0.0805014	0.355101
GO:0001947	heart looping	3	47	5.18614	0.0805901	0.355101
GO:0030162	regulation of proteolysis	3	47	5.18614	0.0805901	0.355101
GO:0006470	protein dephosphorylation	4	84	3.86903	0.0808885	0.355101
GO:0030900	forebrain development	4	84	3.86903	0.0808885	0.355101
GO:0000381	regulation of alternative mRNA splicing, via spliceosome	2	18	9.02773	0.081232	0.355101
GO:0007131	reciprocal meiotic recombination	2	18	9.02773	0.081232	0.355101
GO:0045880	positive regulation of smoothened signaling pathway	2	18	9.02773	0.081232	0.355101
GO:0046847	filopodium assembly	2	18	9.02773	0.081232	0.355101
GO:0050680	negative regulation of epithelial cell proliferation	3	48	5.0781	0.0851953	0.355101
GO:0007389	pattern specification process	4	86	3.77905	0.0873512	0.355101
GO:0007224	smoothened signaling pathway	3	49	4.97446	0.0899419	0.355101
GO:0009755	hormone-mediated signaling pathway	2	19	8.55258	0.0900586	0.355101
GO:0042326	negative regulation of phosphorylation	2	19	8.55258	0.0900586	0.355101
GO:0045765	regulation of angiogenesis	2	19	8.55258	0.0900586	0.355101
GO:0006260	DNA replication	4	87	3.73561	0.0906975	0.355101
GO:0007264	small GTPase mediated signal transduction	7	227	2.50549	0.0921728	0.355101
GO:0009791	post-embryonic development	4	88	3.69316	0.0941208	0.355101
GO:0001705	ectoderm formation	1	2	40.6248	0.0978572	0.355101
GO:0001999	renal response to blood flow involved in circulatory renin-angiotensin regulation of systemic arterial blood pressure	1	2	40.6248	0.0978572	0.355101
GO:0002634	regulation of germinal center formation	1	2	40.6248	0.0978572	0.355101
GO:0002689	negative regulation of leukocyte chemotaxis	1	2	40.6248	0.0978572	0.355101
GO:0002756	MyD88-independent toll-like receptor signaling pathway	1	2	40.6248	0.0978572	0.355101
GO:0003171	atrioventricular valve development	1	2	40.6248	0.0978572	0.355101
GO:0003195	tricuspid valve formation	1	2	40.6248	0.0978572	0.355101
GO:0006123	mitochondrial electron transport, cytochrome c to oxygen	1	2	40.6248	0.0978572	0.355101
GO:0006227	dUDP biosynthetic process	1	2	40.6248	0.0978572	0.355101
GO:0006233	dTDP biosynthetic process	1	2	40.6248	0.0978572	0.355101
GO:0006391	transcription initiation from mitochondrial promoter	1	2	40.6248	0.0978572	0.355101
GO:0006638	neutral lipid metabolic process	1	2	40.6248	0.0978572	0.355101
GO:0007352	zygotic specification of dorsal/ventral axis	1	2	40.6248	0.0978572	0.355101
GO:0007521	muscle cell fate determination	1	2	40.6248	0.0978572	0.355101
GO:0007549	dosage compensation	1	2	40.6248	0.0978572	0.355101
GO:0009181	purine ribonucleoside diphosphate catabolic process	1	2	40.6248	0.0978572	0.355101
GO:0009838	abscission	1	2	40.6248	0.0978572	0.355101
GO:0010452	histone H3-K36 methylation	1	2	40.6248	0.0978572	0.355101
GO:0014809	regulation of skeletal muscle contraction by regulation of release of sequestered calcium ion	1	2	40.6248	0.0978572	0.355101
GO:0015675	nickel cation transport	1	2	40.6248	0.0978572	0.355101
GO:0016340	calcium-dependent cell-matrix adhesion	1	2	40.6248	0.0978572	0.355101
GO:0016577	histone demethylation	1	2	40.6248	0.0978572	0.355101
GO:0018126	protein hydroxylation	1	2	40.6248	0.0978572	0.355101
GO:0019276	UDP-N-acetylgalactosamine metabolic process	1	2	40.6248	0.0978572	0.355101
GO:0021874	Wnt receptor signaling pathway involved in forebrain neuroblast division	1	2	40.6248	0.0978572	0.355101
GO:0021937	cerebellar Purkinje cell-granule cell precursor cell signaling involved in regulation of granule cell precursor cell proliferation	1	2	40.6248	0.0978572	0.355101
GO:0021943	formation of radial glial scaffolds	1	2	40.6248	0.0978572	0.355101
GO:0030382	sperm mitochondrion organization	1	2	40.6248	0.0978572	0.355101
GO:0030704	vitelline membrane formation	1	2	40.6248	0.0978572	0.355101
GO:0031060	regulation of histone methylation	1	2	40.6248	0.0978572	0.355101
GO:0031111	negative regulation of microtubule polymerization or depolymerization	1	2	40.6248	0.0978572	0.355101
GO:0031630	regulation of synaptic vesicle fusion to presynaptic membrane	1	2	40.6248	0.0978572	0.355101
GO:0031664	regulation of lipopolysaccharide-mediated signaling pathway	1	2	40.6248	0.0978572	0.355101
GO:0032929	negative regulation of superoxide anion generation	1	2	40.6248	0.0978572	0.355101
GO:0033108	mitochondrial respiratory chain complex assembly	1	2	40.6248	0.0978572	0.355101
GO:0033145	positive regulation of intracellular steroid hormone receptor signaling pathway	1	2	40.6248	0.0978572	0.355101
GO:0033384	geranyl diphosphate biosynthetic process	1	2	40.6248	0.0978572	0.355101
GO:0035261	external genitalia morphogenesis	1	2	40.6248	0.0978572	0.355101
GO:0035404	histone-serine phosphorylation	1	2	40.6248	0.0978572	0.355101
GO:0035444	nickel cation transmembrane transport	1	2	40.6248	0.0978572	0.355101
GO:0035887	aortic smooth muscle cell differentiation	1	2	40.6248	0.0978572	0.355101
GO:0036124	histone H3-K9 trimethylation	1	2	40.6248	0.0978572	0.355101
GO:0036304	umbilical cord morphogenesis	1	2	40.6248	0.0978572	0.355101
GO:0039529	RIG-I signaling pathway	1	2	40.6248	0.0978572	0.355101
GO:0040030	regulation of molecular function, epigenetic	1	2	40.6248	0.0978572	0.355101
GO:0042634	regulation of hair cycle	1	2	40.6248	0.0978572	0.355101
GO:0042891	antibiotic transport	1	2	40.6248	0.0978572	0.355101
GO:0043647	inositol phosphate metabolic process	1	2	40.6248	0.0978572	0.355101
GO:0043987	histone H3-S10 phosphorylation	1	2	40.6248	0.0978572	0.355101
GO:0043988	histone H3-S28 phosphorylation	1	2	40.6248	0.0978572	0.355101
GO:0045337	farnesyl diphosphate biosynthetic process	1	2	40.6248	0.0978572	0.355101
GO:0045652	regulation of megakaryocyte differentiation	1	2	40.6248	0.0978572	0.355101
GO:0045920	negative regulation of exocytosis	1	2	40.6248	0.0978572	0.355101
GO:0046015	regulation of transcription by glucose	1	2	40.6248	0.0978572	0.355101
GO:0046619	optic placode formation involved in camera-type eye formation	1	2	40.6248	0.0978572	0.355101
GO:0046851	negative regulation of bone remodeling	1	2	40.6248	0.0978572	0.355101
GO:0048210	Golgi vesicle fusion to target membrane	1	2	40.6248	0.0978572	0.355101
GO:0048588	developmental cell growth	1	2	40.6248	0.0978572	0.355101
GO:0050794	regulation of cellular process	1	2	40.6248	0.0978572	0.355101
GO:0051170	nuclear import	1	2	40.6248	0.0978572	0.355101
GO:0051177	meiotic sister chromatid cohesion	1	2	40.6248	0.0978572	0.355101
GO:0051294	establishment of spindle orientation	1	2	40.6248	0.0978572	0.355101
GO:0051490	negative regulation of filopodium assembly	1	2	40.6248	0.0978572	0.355101
GO:0051659	maintenance of mitochondrion location	1	2	40.6248	0.0978572	0.355101
GO:0060067	cervix development	1	2	40.6248	0.0978572	0.355101
GO:0060297	regulation of sarcomere organization	1	2	40.6248	0.0978572	0.355101
GO:0060414	aorta smooth muscle tissue morphogenesis	1	2	40.6248	0.0978572	0.355101
GO:0060421	positive regulation of heart growth	1	2	40.6248	0.0978572	0.355101
GO:0060633	negative regulation of transcription initiation from RNA polymerase II promoter	1	2	40.6248	0.0978572	0.355101
GO:0060849	regulation of transcription involved in lymphatic endothelial cell fate commitment	1	2	40.6248	0.0978572	0.355101
GO:0060977	coronary vasculature morphogenesis	1	2	40.6248	0.0978572	0.355101
GO:0061324	canonical Wnt receptor signaling pathway involved in positive regulation of cardiac outflow tract cell proliferation	1	2	40.6248	0.0978572	0.355101
GO:0061326	renal tubule development	1	2	40.6248	0.0978572	0.355101
GO:0070085	glycosylation	1	2	40.6248	0.0978572	0.355101
GO:0070384	Harderian gland development	1	2	40.6248	0.0978572	0.355101
GO:0070858	negative regulation of bile acid biosynthetic process	1	2	40.6248	0.0978572	0.355101
GO:0070889	platelet alpha granule organization	1	2	40.6248	0.0978572	0.355101
GO:0070966	nuclear-transcribed mRNA catabolic process, no-go decay	1	2	40.6248	0.0978572	0.355101
GO:0071864	positive regulation of cell proliferation in bone marrow	1	2	40.6248	0.0978572	0.355101
GO:0072049	comma-shaped body morphogenesis	1	2	40.6248	0.0978572	0.355101
GO:0072050	S-shaped body morphogenesis	1	2	40.6248	0.0978572	0.355101
GO:0072139	glomerular parietal epithelial cell differentiation	1	2	40.6248	0.0978572	0.355101
GO:0072160	nephron tubule epithelial cell differentiation	1	2	40.6248	0.0978572	0.355101
GO:0072178	nephric duct morphogenesis	1	2	40.6248	0.0978572	0.355101
GO:0072224	metanephric glomerulus development	1	2	40.6248	0.0978572	0.355101
GO:0072272	proximal/distal pattern formation involved in metanephric nephron development	1	2	40.6248	0.0978572	0.355101
GO:0072554	blood vessel lumenization	1	2	40.6248	0.0978572	0.355101
GO:0072734	cellular response to staurosporine	1	2	40.6248	0.0978572	0.355101
GO:0080134	regulation of response to stress	1	2	40.6248	0.0978572	0.355101
GO:0086097	phospholipase C-activating angiotensin-mediated signaling pathway	1	2	40.6248	0.0978572	0.355101
GO:0090118	receptor-mediated endocytosis of low-density lipoprotein particle involved in cholesterol transport	1	2	40.6248	0.0978572	0.355101
GO:0090324	negative regulation of oxidative phosphorylation	1	2	40.6248	0.0978572	0.355101
GO:0097117	guanylate kinase-associated protein clustering	1	2	40.6248	0.0978572	0.355101
GO:0097118	neuroligin clustering	1	2	40.6248	0.0978572	0.355101
GO:1900086	positive regulation of peptidyl-tyrosine autophosphorylation	1	2	40.6248	0.0978572	0.355101
GO:1901214	regulation of neuron death	1	2	40.6248	0.0978572	0.355101
GO:2000051	negative regulation of non-canonical Wnt receptor signaling pathway	1	2	40.6248	0.0978572	0.355101
GO:2000276	negative regulation of oxidative phosphorylation uncoupler activity	1	2	40.6248	0.0978572	0.355101
GO:2000474	regulation of opioid receptor signaling pathway	1	2	40.6248	0.0978572	0.355101
GO:2000744	positive regulation of anterior head development	1	2	40.6248	0.0978572	0.355101
GO:2000785	regulation of autophagic vacuole assembly	1	2	40.6248	0.0978572	0.355101
GO:2000820	negative regulation of transcription from RNA polymerase II promoter involved in smooth muscle cell differentiation	1	2	40.6248	0.0978572	0.355101
GO:2001013	epithelial cell proliferation involved in renal tubule morphogenesis	1	2	40.6248	0.0978572	0.355101
GO:2001016	positive regulation of skeletal muscle cell differentiation	1	2	40.6248	0.0978572	0.355101
GO:2001212	regulation of vasculogenesis	1	2	40.6248	0.0978572	0.355101
GO:0008152	metabolic process	7	230	2.47281	0.0981111	0.355101
GO:0055085	transmembrane transport	5	133	3.05449	0.0989074	0.355101
GO:0000413	protein peptidyl-prolyl isomerization	2	20	8.12495	0.0992613	0.355101
GO:0007026	negative regulation of microtubule depolymerization	2	20	8.12495	0.0992613	0.355101
GO:0032757	positive regulation of interleukin-8 production	2	20	8.12495	0.0992613	0.355101
GO:0033209	tumor necrosis factor-mediated signaling pathway	2	20	8.12495	0.0992613	0.355101
GO:0043124	negative regulation of I-kappaB kinase/NF-kappaB cascade	2	20	8.12495	0.0992613	0.355101
GO:0070207	protein homotrimerization	2	20	8.12495	0.0992613	0.355101
GO:0007059	chromosome segregation	3	51	4.77939	0.099859	0.35645
GO:0045071	negative regulation of viral genome replication	2	21	7.73805	0.108829	0.386763
GO:0055074	calcium ion homeostasis	2	21	7.73805	0.108829	0.386763
GO:0000910	cytokinesis	3	53	4.59903	0.110341	0.390417
GO:0045444	fat cell differentiation	3	53	4.59903	0.110341	0.390417
GO:0010629	negative regulation of gene expression	4	93	3.4946	0.112405	0.396854
GO:0007032	endosome organization	2	22	7.38632	0.118753	0.414737
GO:0050905	neuromuscular process	2	22	7.38632	0.118753	0.414737
GO:0060173	limb development	2	22	7.38632	0.118753	0.414737
GO:0060349	bone morphogenesis	2	22	7.38632	0.118753	0.414737
GO:0070509	calcium ion import	2	22	7.38632	0.118753	0.414737
GO:0006954	inflammatory response	6	189	2.57935	0.120732	0.420495
GO:0010033	response to organic substance	5	142	2.8609	0.126265	0.420495
GO:0007519	skeletal muscle tissue development	3	56	4.35265	0.127117	0.420495
GO:0009954	proximal/distal pattern formation	2	23	7.06518	0.129021	0.420495
GO:0019216	regulation of lipid metabolic process	2	23	7.06518	0.129021	0.420495
GO:0031018	endocrine pancreas development	2	23	7.06518	0.129021	0.420495
GO:0045862	positive regulation of proteolysis	2	23	7.06518	0.129021	0.420495
GO:0071549	cellular response to dexamethasone stimulus	2	23	7.06518	0.129021	0.420495
GO:0043627	response to estrogen stimulus	4	98	3.31631	0.13266	0.420495
GO:0001568	blood vessel development	3	57	4.27629	0.132988	0.420495
GO:0045454	cell redox homeostasis	3	57	4.27629	0.132988	0.420495
GO:0006631	fatty acid metabolic process	3	58	4.20256	0.138999	0.420495
GO:0043010	camera-type eye development	3	58	4.20256	0.138999	0.420495
GO:0043433	negative regulation of sequence-specific DNA binding transcription factor activity	3	58	4.20256	0.138999	0.420495
GO:0006694	steroid biosynthetic process	2	24	6.7708	0.139624	0.420495
GO:0006695	cholesterol biosynthetic process	2	24	6.7708	0.139624	0.420495
GO:0010038	response to metal ion	2	24	6.7708	0.139624	0.420495
GO:0030318	melanocyte differentiation	2	24	6.7708	0.139624	0.420495
GO:0042147	retrograde transport, endosome to Golgi	2	24	6.7708	0.139624	0.420495
GO:0045494	photoreceptor cell maintenance	2	24	6.7708	0.139624	0.420495
GO:0050769	positive regulation of neurogenesis	2	24	6.7708	0.139624	0.420495
GO:0070534	protein K63-linked ubiquitination	2	24	6.7708	0.139624	0.420495
GO:0008380	RNA splicing	4	101	3.2178	0.145769	0.420495
GO:0001826	inner cell mass cell differentiation	1	3	27.0832	0.145886	0.420495
GO:0002019	regulation of renal output by angiotensin	1	3	27.0832	0.145886	0.420495
GO:0002090	regulation of receptor internalization	1	3	27.0832	0.145886	0.420495
GO:0002331	pre-B cell allelic exclusion	1	3	27.0832	0.145886	0.420495
GO:0003199	endocardial cushion to mesenchymal transition involved in heart valve formation	1	3	27.0832	0.145886	0.420495
GO:0003290	atrial septum secundum morphogenesis	1	3	27.0832	0.145886	0.420495
GO:0003401	axis elongation	1	3	27.0832	0.145886	0.420495
GO:0003406	retinal pigment epithelium development	1	3	27.0832	0.145886	0.420495
GO:0006282	regulation of DNA repair	1	3	27.0832	0.145886	0.420495
GO:0006295	nucleotide-excision repair, DNA incision, 3'-to lesion	1	3	27.0832	0.145886	0.420495
GO:0006610	ribosomal protein import into nucleus	1	3	27.0832	0.145886	0.420495
GO:0006720	isoprenoid metabolic process	1	3	27.0832	0.145886	0.420495
GO:0008298	intracellular mRNA localization	1	3	27.0832	0.145886	0.420495
GO:0010643	cell communication by chemical coupling	1	3	27.0832	0.145886	0.420495
GO:0010644	cell communication by electrical coupling	1	3	27.0832	0.145886	0.420495
GO:0010716	negative regulation of extracellular matrix disassembly	1	3	27.0832	0.145886	0.420495
GO:0010893	positive regulation of steroid biosynthetic process	1	3	27.0832	0.145886	0.420495
GO:0010991	negative regulation of SMAD protein complex assembly	1	3	27.0832	0.145886	0.420495
GO:0014048	regulation of glutamate secretion	1	3	27.0832	0.145886	0.420495
GO:0016539	intein-mediated protein splicing	1	3	27.0832	0.145886	0.420495
GO:0021869	forebrain ventricular zone progenitor cell division	1	3	27.0832	0.145886	0.420495
GO:0022402	cell cycle process	1	3	27.0832	0.145886	0.420495
GO:0030210	heparin biosynthetic process	1	3	27.0832	0.145886	0.420495
GO:0030488	tRNA methylation	1	3	27.0832	0.145886	0.420495
GO:0032286	central nervous system myelin maintenance	1	3	27.0832	0.145886	0.420495
GO:0032507	maintenance of protein location in cell	1	3	27.0832	0.145886	0.420495
GO:0032515	negative regulation of phosphoprotein phosphatase activity	1	3	27.0832	0.145886	0.420495
GO:0032648	regulation of interferon-beta production	1	3	27.0832	0.145886	0.420495
GO:0034138	toll-like receptor 3 signaling pathway	1	3	27.0832	0.145886	0.420495
GO:0035196	production of miRNAs involved in gene silencing by miRNA	1	3	27.0832	0.145886	0.420495
GO:0035434	copper ion transmembrane transport	1	3	27.0832	0.145886	0.420495
GO:0042138	meiotic DNA double-strand break formation	1	3	27.0832	0.145886	0.420495
GO:0042447	hormone catabolic process	1	3	27.0832	0.145886	0.420495
GO:0042747	circadian sleep/wake cycle, REM sleep	1	3	27.0832	0.145886	0.420495
GO:0042775	mitochondrial ATP synthesis coupled electron transport	1	3	27.0832	0.145886	0.420495
GO:0042985	negative regulation of amyloid precursor protein biosynthetic process	1	3	27.0832	0.145886	0.420495
GO:0043049	otic placode formation	1	3	27.0832	0.145886	0.420495
GO:0043276	anoikis	1	3	27.0832	0.145886	0.420495
GO:0043331	response to dsRNA	1	3	27.0832	0.145886	0.420495
GO:0044332	Wnt receptor signaling pathway involved in dorsal/ventral axis specification	1	3	27.0832	0.145886	0.420495
GO:0045627	positive regulation of T-helper 1 cell differentiation	1	3	27.0832	0.145886	0.420495
GO:0045963	negative regulation of dopamine metabolic process	1	3	27.0832	0.145886	0.420495
GO:0046626	regulation of insulin receptor signaling pathway	1	3	27.0832	0.145886	0.420495
GO:0046639	negative regulation of alpha-beta T cell differentiation	1	3	27.0832	0.145886	0.420495
GO:0046834	lipid phosphorylation	1	3	27.0832	0.145886	0.420495
GO:0046881	positive regulation of follicle-stimulating hormone secretion	1	3	27.0832	0.145886	0.420495
GO:0048263	determination of dorsal identity	1	3	27.0832	0.145886	0.420495
GO:0050975	sensory perception of touch	1	3	27.0832	0.145886	0.420495
GO:0050999	regulation of nitric-oxide synthase activity	1	3	27.0832	0.145886	0.420495
GO:0051088	PMA-inducible membrane protein ectodomain proteolysis	1	3	27.0832	0.145886	0.420495
GO:0051329	interphase of mitotic cell cycle	1	3	27.0832	0.145886	0.420495
GO:0051935	L-glutamate uptake involved in synaptic transmission	1	3	27.0832	0.145886	0.420495
GO:0055005	ventricular cardiac myofibril development	1	3	27.0832	0.145886	0.420495
GO:0060066	oviduct development	1	3	27.0832	0.145886	0.420495
GO:0060219	camera-type eye photoreceptor cell differentiation	1	3	27.0832	0.145886	0.420495
GO:0060333	interferon-gamma-mediated signaling pathway	1	3	27.0832	0.145886	0.420495
GO:0060713	labyrinthine layer morphogenesis	1	3	27.0832	0.145886	0.420495
GO:0060948	cardiac vascular smooth muscle cell development	1	3	27.0832	0.145886	0.420495
GO:0071404	cellular response to low-density lipoprotein particle stimulus	1	3	27.0832	0.145886	0.420495
GO:0072086	specification of loop of Henle identity	1	3	27.0832	0.145886	0.420495
GO:0072102	glomerulus morphogenesis	1	3	27.0832	0.145886	0.420495
GO:0072278	metanephric comma-shaped body morphogenesis	1	3	27.0832	0.145886	0.420495
GO:0090027	negative regulation of monocyte chemotaxis	1	3	27.0832	0.145886	0.420495
GO:0090116	C-5 methylation of cytosine	1	3	27.0832	0.145886	0.420495
GO:0090188	negative regulation of pancreatic juice secretion	1	3	27.0832	0.145886	0.420495
GO:0090245	axis elongation involved in somitogenesis	1	3	27.0832	0.145886	0.420495
GO:0090310	negative regulation of methylation-dependent chromatin silencing	1	3	27.0832	0.145886	0.420495
GO:0097091	synaptic vesicle clustering	1	3	27.0832	0.145886	0.420495
GO:0097116	gephyrin clustering	1	3	27.0832	0.145886	0.420495
GO:1900063	regulation of peroxisome organization	1	3	27.0832	0.145886	0.420495
GO:1900127	positive regulation of hyaluronan biosynthetic process	1	3	27.0832	0.145886	0.420495
GO:1900181	negative regulation of protein localization to nucleus	1	3	27.0832	0.145886	0.420495
GO:2000008	regulation of protein localization to cell surface	1	3	27.0832	0.145886	0.420495
GO:2000111	positive regulation of macrophage apoptotic process	1	3	27.0832	0.145886	0.420495
GO:2000272	negative regulation of receptor activity	1	3	27.0832	0.145886	0.420495
GO:0001937	negative regulation of endothelial cell proliferation	2	25	6.49996	0.150553	0.431639
GO:0030177	positive regulation of Wnt receptor signaling pathway	2	25	6.49996	0.150553	0.431639
GO:0046688	response to copper ion	2	25	6.49996	0.150553	0.431639
GO:0001649	osteoblast differentiation	3	61	3.99588	0.157858	0.450982
GO:0007018	microtubule-based movement	3	61	3.99588	0.157858	0.450982
GO:0051301	cell division	5	152	2.67268	0.161724	0.45819
GO:0000184	nuclear-transcribed mRNA catabolic process, nonsense-mediated decay	2	26	6.24997	0.161797	0.45819
GO:0021510	spinal cord development	2	26	6.24997	0.161797	0.45819
GO:0030316	osteoclast differentiation	2	26	6.24997	0.161797	0.45819
GO:0031572	G2 DNA damage checkpoint	2	26	6.24997	0.161797	0.45819
GO:0070588	calcium ion transmembrane transport	3	62	3.93143	0.164418	0.464796
GO:0045600	positive regulation of fat cell differentiation	2	27	6.01849	0.173348	0.472929
GO:0010951	negative regulation of endopeptidase activity	3	64	3.80857	0.177943	0.472929
GO:0045165	cell fate commitment	3	64	3.80857	0.177943	0.472929
GO:0048839	inner ear development	3	64	3.80857	0.177943	0.472929
GO:0071407	cellular response to organic cyclic compound	3	64	3.80857	0.177943	0.472929
GO:0006506	GPI anchor biosynthetic process	2	28	5.80354	0.185196	0.472929
GO:0007268	synaptic transmission	4	110	2.95453	0.18942	0.472929
GO:0071456	cellular response to hypoxia	3	66	3.69316	0.192005	0.472929
GO:0000722	telomere maintenance via recombination	1	4	20.3124	0.193325	0.472929
GO:0001774	microglial cell activation	1	4	20.3124	0.193325	0.472929
GO:0001991	regulation of systemic arterial blood pressure by circulatory renin-angiotensin	1	4	20.3124	0.193325	0.472929
GO:0002446	neutrophil mediated immunity	1	4	20.3124	0.193325	0.472929
GO:0003150	muscular septum morphogenesis	1	4	20.3124	0.193325	0.472929
GO:0003183	mitral valve morphogenesis	1	4	20.3124	0.193325	0.472929
GO:0003209	cardiac atrium morphogenesis	1	4	20.3124	0.193325	0.472929
GO:0003219	cardiac right ventricle formation	1	4	20.3124	0.193325	0.472929
GO:0003257	positive regulation of transcription from RNA polymerase II promoter involved in myocardial precursor cell differentiation	1	4	20.3124	0.193325	0.472929
GO:0003357	noradrenergic neuron differentiation	1	4	20.3124	0.193325	0.472929
GO:0006290	pyrimidine dimer repair	1	4	20.3124	0.193325	0.472929
GO:0006333	chromatin assembly or disassembly	1	4	20.3124	0.193325	0.472929
GO:0006477	protein sulfation	1	4	20.3124	0.193325	0.472929
GO:0006488	dolichol-linked oligosaccharide biosynthetic process	1	4	20.3124	0.193325	0.472929
GO:0006591	ornithine metabolic process	1	4	20.3124	0.193325	0.472929
GO:0006701	progesterone biosynthetic process	1	4	20.3124	0.193325	0.472929
GO:0006926	virus-infected cell apoptotic process	1	4	20.3124	0.193325	0.472929
GO:0007006	mitochondrial membrane organization	1	4	20.3124	0.193325	0.472929
GO:0007043	cell-cell junction assembly	1	4	20.3124	0.193325	0.472929
GO:0009957	epidermal cell fate specification	1	4	20.3124	0.193325	0.472929
GO:0010717	regulation of epithelial to mesenchymal transition	1	4	20.3124	0.193325	0.472929
GO:0010824	regulation of centrosome duplication	1	4	20.3124	0.193325	0.472929
GO:0015705	iodide transport	1	4	20.3124	0.193325	0.472929
GO:0016584	nucleosome positioning	1	4	20.3124	0.193325	0.472929
GO:0019373	epoxygenase P450 pathway	1	4	20.3124	0.193325	0.472929
GO:0019853	L-ascorbic acid biosynthetic process	1	4	20.3124	0.193325	0.472929
GO:0021782	glial cell development	1	4	20.3124	0.193325	0.472929
GO:0021871	forebrain regionalization	1	4	20.3124	0.193325	0.472929
GO:0021940	positive regulation of cerebellar granule cell precursor proliferation	1	4	20.3124	0.193325	0.472929
GO:0021957	corticospinal tract morphogenesis	1	4	20.3124	0.193325	0.472929
GO:0032959	inositol trisphosphate biosynthetic process	1	4	20.3124	0.193325	0.472929
GO:0033088	negative regulation of immature T cell proliferation in thymus	1	4	20.3124	0.193325	0.472929
GO:0033129	positive regulation of histone phosphorylation	1	4	20.3124	0.193325	0.472929
GO:0033632	regulation of cell-cell adhesion mediated by integrin	1	4	20.3124	0.193325	0.472929
GO:0034123	positive regulation of toll-like receptor signaling pathway	1	4	20.3124	0.193325	0.472929
GO:0034626	fatty acid elongation, polyunsaturated fatty acid	1	4	20.3124	0.193325	0.472929
GO:0034773	histone H4-K20 trimethylation	1	4	20.3124	0.193325	0.472929
GO:0035502	metanephric part of ureteric bud development	1	4	20.3124	0.193325	0.472929
GO:0035520	monoubiquitinated protein deubiquitination	1	4	20.3124	0.193325	0.472929
GO:0038007	netrin-activated signaling pathway	1	4	20.3124	0.193325	0.472929
GO:0042117	monocyte activation	1	4	20.3124	0.193325	0.472929
GO:0042159	lipoprotein catabolic process	1	4	20.3124	0.193325	0.472929
GO:0044030	regulation of DNA methylation	1	4	20.3124	0.193325	0.472929
GO:0045356	positive regulation of interferon-alpha biosynthetic process	1	4	20.3124	0.193325	0.472929
GO:0045629	negative regulation of T-helper 2 cell differentiation	1	4	20.3124	0.193325	0.472929
GO:0046499	S-adenosylmethioninamine metabolic process	1	4	20.3124	0.193325	0.472929
GO:0048096	chromatin-mediated maintenance of transcription	1	4	20.3124	0.193325	0.472929
GO:0048845	venous blood vessel morphogenesis	1	4	20.3124	0.193325	0.472929
GO:0051045	negative regulation of membrane protein ectodomain proteolysis	1	4	20.3124	0.193325	0.472929
GO:0051488	activation of anaphase-promoting complex activity	1	4	20.3124	0.193325	0.472929
GO:0051612	negative regulation of serotonin uptake	1	4	20.3124	0.193325	0.472929
GO:0055129	L-proline biosynthetic process	1	4	20.3124	0.193325	0.472929
GO:0060075	regulation of resting membrane potential	1	4	20.3124	0.193325	0.472929
GO:0060214	endocardium formation	1	4	20.3124	0.193325	0.472929
GO:0060279	positive regulation of ovulation	1	4	20.3124	0.193325	0.472929
GO:0060596	mammary placode formation	1	4	20.3124	0.193325	0.472929
GO:0060628	regulation of ER to Golgi vesicle-mediated transport	1	4	20.3124	0.193325	0.472929
GO:0060693	regulation of branching involved in salivary gland morphogenesis	1	4	20.3124	0.193325	0.472929
GO:0060732	positive regulation of inositol phosphate biosynthetic process	1	4	20.3124	0.193325	0.472929
GO:0060830	ciliary receptor clustering involved in smoothened signaling pathway	1	4	20.3124	0.193325	0.472929
GO:0060842	arterial endothelial cell differentiation	1	4	20.3124	0.193325	0.472929
GO:0061156	pulmonary artery morphogenesis	1	4	20.3124	0.193325	0.472929
GO:0061205	paramesonephric duct development	1	4	20.3124	0.193325	0.472929
GO:0061314	Notch signaling involved in heart development	1	4	20.3124	0.193325	0.472929
GO:0061333	renal tubule morphogenesis	1	4	20.3124	0.193325	0.472929
GO:0070309	lens fiber cell morphogenesis	1	4	20.3124	0.193325	0.472929
GO:0070541	response to platinum ion	1	4	20.3124	0.193325	0.472929
GO:0070613	regulation of protein processing	1	4	20.3124	0.193325	0.472929
GO:0070734	histone H3-K27 methylation	1	4	20.3124	0.193325	0.472929
GO:0071315	cellular response to morphine	1	4	20.3124	0.193325	0.472929
GO:0071394	cellular response to testosterone stimulus	1	4	20.3124	0.193325	0.472929
GO:0071774	response to fibroblast growth factor stimulus	1	4	20.3124	0.193325	0.472929
GO:0071872	cellular response to epinephrine stimulus	1	4	20.3124	0.193325	0.472929
GO:0072498	embryonic skeletal joint development	1	4	20.3124	0.193325	0.472929
GO:0090191	negative regulation of branching involved in ureteric bud morphogenesis	1	4	20.3124	0.193325	0.472929
GO:0097084	vascular smooth muscle cell development	1	4	20.3124	0.193325	0.472929
GO:1901660	calcium ion export	1	4	20.3124	0.193325	0.472929
GO:2000096	positive regulation of Wnt receptor signaling pathway, planar cell polarity pathway	1	4	20.3124	0.193325	0.472929
GO:2000406	positive regulation of T cell migration	1	4	20.3124	0.193325	0.472929
GO:2000821	regulation of grooming behavior	1	4	20.3124	0.193325	0.472929
GO:2000987	positive regulation of behavioral fear response	1	4	20.3124	0.193325	0.472929
GO:0045599	negative regulation of fat cell differentiation	2	29	5.60342	0.197331	0.481274
GO:0048015	phosphatidylinositol-mediated signaling	2	29	5.60342	0.197331	0.481274
GO:0007154	cell communication	3	68	3.58454	0.206594	0.503107
GO:0034612	response to tumor necrosis factor	2	30	5.41664	0.209746	0.507724
GO:0043523	regulation of neuron apoptotic process	2	30	5.41664	0.209746	0.507724
GO:0048169	regulation of long-term neuronal synaptic plasticity	2	30	5.41664	0.209746	0.507724
GO:0071277	cellular response to calcium ion	2	30	5.41664	0.209746	0.507724
GO:0031667	response to nutrient levels	3	69	3.53259	0.214085	0.517451
GO:0001889	liver development	4	115	2.82607	0.216467	0.522428
GO:0010811	positive regulation of cell-substrate adhesion	2	31	5.24191	0.222431	0.522708
GO:0030501	positive regulation of bone mineralization	2	31	5.24191	0.222431	0.522708
GO:0060325	face morphogenesis	2	31	5.24191	0.222431	0.522708
GO:0042246	tissue regeneration	2	32	5.0781	0.235379	0.522708
GO:0051262	protein tetramerization	2	32	5.0781	0.235379	0.522708
GO:0051602	response to electrical stimulus	2	32	5.0781	0.235379	0.522708
GO:0071320	cellular response to cAMP	2	32	5.0781	0.235379	0.522708
GO:0072659	protein localization to plasma membrane	2	32	5.0781	0.235379	0.522708
GO:0009887	organ morphogenesis	3	72	3.3854	0.237326	0.522708
GO:0030324	lung development	4	119	2.73108	0.239529	0.522708
GO:0001780	neutrophil homeostasis	1	5	16.2499	0.240181	0.522708
GO:0002328	pro-B cell differentiation	1	5	16.2499	0.240181	0.522708
GO:0006301	postreplication repair	1	5	16.2499	0.240181	0.522708
GO:0006857	oligopeptide transport	1	5	16.2499	0.240181	0.522708
GO:0006975	DNA damage induced protein phosphorylation	1	5	16.2499	0.240181	0.522708
GO:0007097	nuclear migration	1	5	16.2499	0.240181	0.522708
GO:0007262	STAT protein import into nucleus	1	5	16.2499	0.240181	0.522708
GO:0007599	hemostasis	1	5	16.2499	0.240181	0.522708
GO:0010107	potassium ion import	1	5	16.2499	0.240181	0.522708
GO:0010424	DNA methylation on cytosine within a CG sequence	1	5	16.2499	0.240181	0.522708
GO:0010606	positive regulation of cytoplasmic mRNA processing body assembly	1	5	16.2499	0.240181	0.522708
GO:0010694	positive regulation of alkaline phosphatase activity	1	5	16.2499	0.240181	0.522708
GO:0010940	positive regulation of necrotic cell death	1	5	16.2499	0.240181	0.522708
GO:0010954	positive regulation of protein processing	1	5	16.2499	0.240181	0.522708
GO:0014894	response to denervation involved in regulation of muscle adaptation	1	5	16.2499	0.240181	0.522708
GO:0014909	smooth muscle cell migration	1	5	16.2499	0.240181	0.522708
GO:0016458	gene silencing	1	5	16.2499	0.240181	0.522708
GO:0019367	fatty acid elongation, saturated fatty acid	1	5	16.2499	0.240181	0.522708
GO:0019695	choline metabolic process	1	5	16.2499	0.240181	0.522708
GO:0021520	spinal cord motor neuron cell fate specification	1	5	16.2499	0.240181	0.522708
GO:0021587	cerebellum morphogenesis	1	5	16.2499	0.240181	0.522708
GO:0030203	glycosaminoglycan metabolic process	1	5	16.2499	0.240181	0.522708
GO:0030240	skeletal muscle thin filament assembly	1	5	16.2499	0.240181	0.522708
GO:0030540	female genitalia development	1	5	16.2499	0.240181	0.522708
GO:0030917	midbrain-hindbrain boundary development	1	5	16.2499	0.240181	0.522708
GO:0031023	microtubule organizing center organization	1	5	16.2499	0.240181	0.522708
GO:0032057	negative regulation of translational initiation in response to stress	1	5	16.2499	0.240181	0.522708
GO:0032410	negative regulation of transporter activity	1	5	16.2499	0.240181	0.522708
GO:0033564	anterior/posterior axon guidance	1	5	16.2499	0.240181	0.522708
GO:0034498	early endosome to Golgi transport	1	5	16.2499	0.240181	0.522708
GO:0035020	regulation of Rac protein signal transduction	1	5	16.2499	0.240181	0.522708
GO:0035308	negative regulation of protein dephosphorylation	1	5	16.2499	0.240181	0.522708
GO:0035988	chondrocyte proliferation	1	5	16.2499	0.240181	0.522708
GO:0042769	DNA damage response, detection of DNA damage	1	5	16.2499	0.240181	0.522708
GO:0043030	regulation of macrophage activation	1	5	16.2499	0.240181	0.522708
GO:0043084	penile erection	1	5	16.2499	0.240181	0.522708
GO:0043619	regulation of transcription from RNA polymerase II promoter in response to oxidative stress	1	5	16.2499	0.240181	0.522708
GO:0046010	positive regulation of circadian sleep/wake cycle, non-REM sleep	1	5	16.2499	0.240181	0.522708
GO:0046661	male sex differentiation	1	5	16.2499	0.240181	0.522708
GO:0046836	glycolipid transport	1	5	16.2499	0.240181	0.522708
GO:0048505	regulation of timing of cell differentiation	1	5	16.2499	0.240181	0.522708
GO:0050663	cytokine secretion	1	5	16.2499	0.240181	0.522708
GO:0050913	sensory perception of bitter taste	1	5	16.2499	0.240181	0.522708
GO:0050916	sensory perception of sweet taste	1	5	16.2499	0.240181	0.522708
GO:0051048	negative regulation of secretion	1	5	16.2499	0.240181	0.522708
GO:0051271	negative regulation of cellular component movement	1	5	16.2499	0.240181	0.522708
GO:0051973	positive regulation of telomerase activity	1	5	16.2499	0.240181	0.522708
GO:0060298	positive regulation of sarcomere organization	1	5	16.2499	0.240181	0.522708
GO:0060563	neuroepithelial cell differentiation	1	5	16.2499	0.240181	0.522708
GO:0060676	ureteric bud formation	1	5	16.2499	0.240181	0.522708
GO:0060836	lymphatic endothelial cell differentiation	1	5	16.2499	0.240181	0.522708
GO:0070544	histone H3-K36 demethylation	1	5	16.2499	0.240181	0.522708
GO:0071280	cellular response to copper ion	1	5	16.2499	0.240181	0.522708
GO:0071474	cellular hyperosmotic response	1	5	16.2499	0.240181	0.522708
GO:0071625	vocalization behavior	1	5	16.2499	0.240181	0.522708
GO:0072284	metanephric S-shaped body morphogenesis	1	5	16.2499	0.240181	0.522708
GO:0090370	negative regulation of cholesterol efflux	1	5	16.2499	0.240181	0.522708
GO:0097104	postsynaptic membrane assembly	1	5	16.2499	0.240181	0.522708
GO:0097114	N-methyl-D-aspartate receptor clustering	1	5	16.2499	0.240181	0.522708
GO:0097119	postsynaptic density protein 95 clustering	1	5	16.2499	0.240181	0.522708
GO:0097120	receptor localization to synapse	1	5	16.2499	0.240181	0.522708
GO:1901998	toxin transport	1	5	16.2499	0.240181	0.522708
GO:2000327	positive regulation of ligand-dependent nuclear receptor transcription coactivator activity	1	5	16.2499	0.240181	0.522708
GO:0001822	kidney development	4	120	2.70832	0.245491	0.533546
GO:0001932	regulation of protein phosphorylation	2	33	4.92422	0.24858	0.537371
GO:0007188	adenylate cyclase-modulating G-protein coupled receptor signaling pathway	2	33	4.92422	0.24858	0.537371
GO:0009617	response to bacterium	2	33	4.92422	0.24858	0.537371
GO:0045596	negative regulation of cell differentiation	2	33	4.92422	0.24858	0.537371
GO:0008543	fibroblast growth factor receptor signaling pathway	2	34	4.77939	0.262026	0.555404
GO:0032436	positive regulation of proteasomal ubiquitin-dependent protein catabolic process	2	34	4.77939	0.262026	0.555404
GO:0032760	positive regulation of tumor necrosis factor production	2	34	4.77939	0.262026	0.555404
GO:0014070	response to organic cyclic compound	6	230	2.11955	0.264527	0.555404
GO:0030901	midbrain development	2	35	4.64283	0.27571	0.555404
GO:0043473	pigmentation	2	35	4.64283	0.27571	0.555404
GO:0051781	positive regulation of cell division	2	35	4.64283	0.27571	0.555404
GO:0000090	mitotic anaphase	1	6	13.5416	0.286461	0.555404
GO:0001554	luteolysis	1	6	13.5416	0.286461	0.555404
GO:0001956	positive regulation of neurotransmitter secretion	1	6	13.5416	0.286461	0.555404
GO:0002035	brain renin-angiotensin system	1	6	13.5416	0.286461	0.555404
GO:0003417	growth plate cartilage development	1	6	13.5416	0.286461	0.555404
GO:0006069	ethanol oxidation	1	6	13.5416	0.286461	0.555404
GO:0006287	base-excision repair, gap-filling	1	6	13.5416	0.286461	0.555404
GO:0006518	peptide metabolic process	1	6	13.5416	0.286461	0.555404
GO:0006654	phosphatidic acid biosynthetic process	1	6	13.5416	0.286461	0.555404
GO:0006729	tetrahydrobiopterin biosynthetic process	1	6	13.5416	0.286461	0.555404
GO:0006824	cobalt ion transport	1	6	13.5416	0.286461	0.555404
GO:0006895	Golgi to endosome transport	1	6	13.5416	0.286461	0.555404
GO:0007292	female gamete generation	1	6	13.5416	0.286461	0.555404
GO:0008063	Toll signaling pathway	1	6	13.5416	0.286461	0.555404
GO:0010040	response to iron(II) ion	1	6	13.5416	0.286461	0.555404
GO:0010971	positive regulation of G2/M transition of mitotic cell cycle	1	6	13.5416	0.286461	0.555404
GO:0018401	peptidyl-proline hydroxylation to 4-hydroxy-L-proline	1	6	13.5416	0.286461	0.555404
GO:0019800	peptide cross-linking via chondroitin 4-sulfate glycosaminoglycan	1	6	13.5416	0.286461	0.555404
GO:0021517	ventral spinal cord development	1	6	13.5416	0.286461	0.555404
GO:0021554	optic nerve development	1	6	13.5416	0.286461	0.555404
GO:0021695	cerebellar cortex development	1	6	13.5416	0.286461	0.555404
GO:0021861	forebrain radial glial cell differentiation	1	6	13.5416	0.286461	0.555404
GO:0022612	gland morphogenesis	1	6	13.5416	0.286461	0.555404
GO:0030321	transepithelial chloride transport	1	6	13.5416	0.286461	0.555404
GO:0030510	regulation of BMP signaling pathway	1	6	13.5416	0.286461	0.555404
GO:0031642	negative regulation of myelination	1	6	13.5416	0.286461	0.555404
GO:0032354	response to follicle-stimulating hormone stimulus	1	6	13.5416	0.286461	0.555404
GO:0032482	Rab protein signal transduction	1	6	13.5416	0.286461	0.555404
GO:0032801	receptor catabolic process	1	6	13.5416	0.286461	0.555404
GO:0032964	collagen biosynthetic process	1	6	13.5416	0.286461	0.555404
GO:0034214	protein hexamerization	1	6	13.5416	0.286461	0.555404
GO:0035814	negative regulation of renal sodium excretion	1	6	13.5416	0.286461	0.555404
GO:0040016	embryonic cleavage	1	6	13.5416	0.286461	0.555404
GO:0040029	regulation of gene expression, epigenetic	1	6	13.5416	0.286461	0.555404
GO:0042073	intraflagellar transport	1	6	13.5416	0.286461	0.555404
GO:0043651	linoleic acid metabolic process	1	6	13.5416	0.286461	0.555404
GO:0045359	positive regulation of interferon-beta biosynthetic process	1	6	13.5416	0.286461	0.555404
GO:0045446	endothelial cell differentiation	1	6	13.5416	0.286461	0.555404
GO:0045722	positive regulation of gluconeogenesis	1	6	13.5416	0.286461	0.555404
GO:0045838	positive regulation of membrane potential	1	6	13.5416	0.286461	0.555404
GO:0045839	negative regulation of mitosis	1	6	13.5416	0.286461	0.555404
GO:0046785	microtubule polymerization	1	6	13.5416	0.286461	0.555404
GO:0046826	negative regulation of protein export from nucleus	1	6	13.5416	0.286461	0.555404
GO:0046850	regulation of bone remodeling	1	6	13.5416	0.286461	0.555404
GO:0048102	autophagic cell death	1	6	13.5416	0.286461	0.555404
GO:0048240	sperm capacitation	1	6	13.5416	0.286461	0.555404
GO:0048643	positive regulation of skeletal muscle tissue development	1	6	13.5416	0.286461	0.555404
GO:0048793	pronephros development	1	6	13.5416	0.286461	0.555404
GO:0048935	peripheral nervous system neuron development	1	6	13.5416	0.286461	0.555404
GO:0050848	regulation of calcium-mediated signaling	1	6	13.5416	0.286461	0.555404
GO:0050917	sensory perception of umami taste	1	6	13.5416	0.286461	0.555404
GO:0051149	positive regulation of muscle cell differentiation	1	6	13.5416	0.286461	0.555404
GO:0051385	response to mineralocorticoid stimulus	1	6	13.5416	0.286461	0.555404
GO:0051573	negative regulation of histone H3-K9 methylation	1	6	13.5416	0.286461	0.555404
GO:0051604	protein maturation	1	6	13.5416	0.286461	0.555404
GO:0051893	regulation of focal adhesion assembly	1	6	13.5416	0.286461	0.555404
GO:0051938	L-glutamate import	1	6	13.5416	0.286461	0.555404
GO:0055009	atrial cardiac muscle tissue morphogenesis	1	6	13.5416	0.286461	0.555404
GO:0055075	potassium ion homeostasis	1	6	13.5416	0.286461	0.555404
GO:0060026	convergent extension	1	6	13.5416	0.286461	0.555404
GO:0060323	head morphogenesis	1	6	13.5416	0.286461	0.555404
GO:0060535	trachea cartilage morphogenesis	1	6	13.5416	0.286461	0.555404
GO:0060536	cartilage morphogenesis	1	6	13.5416	0.286461	0.555404
GO:0060744	mammary gland branching involved in thelarche	1	6	13.5416	0.286461	0.555404
GO:0060972	left/right pattern formation	1	6	13.5416	0.286461	0.555404
GO:0065004	protein-DNA complex assembly	1	6	13.5416	0.286461	0.555404
GO:0070245	positive regulation of thymocyte apoptotic process	1	6	13.5416	0.286461	0.555404
GO:0070842	aggresome assembly	1	6	13.5416	0.286461	0.555404
GO:0071359	cellular response to dsRNA	1	6	13.5416	0.286461	0.555404
GO:0071374	cellular response to parathyroid hormone stimulus	1	6	13.5416	0.286461	0.555404
GO:0071377	cellular response to glucagon stimulus	1	6	13.5416	0.286461	0.555404
GO:0071421	manganese ion transmembrane transport	1	6	13.5416	0.286461	0.555404
GO:0072112	glomerular visceral epithelial cell differentiation	1	6	13.5416	0.286461	0.555404
GO:0072177	mesonephric duct development	1	6	13.5416	0.286461	0.555404
GO:0090050	positive regulation of cell migration involved in sprouting angiogenesis	1	6	13.5416	0.286461	0.555404
GO:0090073	positive regulation of protein homodimerization activity	1	6	13.5416	0.286461	0.555404
GO:0090244	Wnt receptor signaling pathway involved in somitogenesis	1	6	13.5416	0.286461	0.555404
GO:0090279	regulation of calcium ion import	1	6	13.5416	0.286461	0.555404
GO:2001141	regulation of RNA biosynthetic process	1	6	13.5416	0.286461	0.555404
GO:0001569	patterning of blood vessels	2	36	4.51386	0.289624	0.556862
GO:0006606	protein import into nucleus	2	36	4.51386	0.289624	0.556862
GO:0007254	JNK cascade	2	36	4.51386	0.289624	0.556862
GO:0030199	collagen fibril organization	2	36	4.51386	0.289624	0.556862
GO:0030890	positive regulation of B cell proliferation	2	36	4.51386	0.289624	0.556862
GO:0038032	termination of G-protein coupled receptor signaling pathway	2	36	4.51386	0.289624	0.556862
GO:0048754	branching morphogenesis of an epithelial tube	2	36	4.51386	0.289624	0.556862
GO:0060070	canonical Wnt receptor signaling pathway	3	79	3.08543	0.295896	0.567706
GO:0007049	cell cycle	4	128	2.53905	0.295966	0.567706
GO:0001974	blood vessel remodeling	2	37	4.39187	0.303759	0.581965
GO:0043410	positive regulation of MAPK cascade	3	81	3.00924	0.313702	0.589178
GO:0030335	positive regulation of cell migration	4	131	2.4809	0.316146	0.589178
GO:0032868	response to insulin stimulus	3	82	2.97254	0.322777	0.589178
GO:0007626	locomotory behavior	3	83	2.93673	0.331965	0.589178
GO:0000183	chromatin silencing at rDNA	1	7	11.6071	0.332172	0.589178
GO:0001778	plasma membrane repair	1	7	11.6071	0.332172	0.589178
GO:0002029	desensitization of G-protein coupled receptor protein signaling pathway	1	7	11.6071	0.332172	0.589178
GO:0002138	retinoic acid biosynthetic process	1	7	11.6071	0.332172	0.589178
GO:0003149	membranous septum morphogenesis	1	7	11.6071	0.332172	0.589178
GO:0003184	pulmonary valve morphogenesis	1	7	11.6071	0.332172	0.589178
GO:0003300	cardiac muscle hypertrophy	1	7	11.6071	0.332172	0.589178
GO:0003337	mesenchymal to epithelial transition involved in metanephros morphogenesis	1	7	11.6071	0.332172	0.589178
GO:0003382	epithelial cell morphogenesis	1	7	11.6071	0.332172	0.589178
GO:0006029	proteoglycan metabolic process	1	7	11.6071	0.332172	0.589178
GO:0006110	regulation of glycolysis	1	7	11.6071	0.332172	0.589178
GO:0006383	transcription from RNA polymerase III promoter	1	7	11.6071	0.332172	0.589178
GO:0006516	glycoprotein catabolic process	1	7	11.6071	0.332172	0.589178
GO:0006924	activation-induced cell death of T cells	1	7	11.6071	0.332172	0.589178
GO:0007004	telomere maintenance via telomerase	1	7	11.6071	0.332172	0.589178
GO:0007589	body fluid secretion	1	7	11.6071	0.332172	0.589178
GO:0010458	exit from mitosis	1	7	11.6071	0.332172	0.589178
GO:0010642	negative regulation of platelet-derived growth factor receptor signaling pathway	1	7	11.6071	0.332172	0.589178
GO:0010820	positive regulation of T cell chemotaxis	1	7	11.6071	0.332172	0.589178
GO:0014009	glial cell proliferation	1	7	11.6071	0.332172	0.589178
GO:0016188	synaptic vesicle maturation	1	7	11.6071	0.332172	0.589178
GO:0030854	positive regulation of granulocyte differentiation	1	7	11.6071	0.332172	0.589178
GO:0032287	peripheral nervous system myelin maintenance	1	7	11.6071	0.332172	0.589178
GO:0032780	negative regulation of ATPase activity	1	7	11.6071	0.332172	0.589178
GO:0032927	positive regulation of activin receptor signaling pathway	1	7	11.6071	0.332172	0.589178
GO:0032933	SREBP signaling pathway	1	7	11.6071	0.332172	0.589178
GO:0033089	positive regulation of T cell differentiation in thymus	1	7	11.6071	0.332172	0.589178
GO:0033674	positive regulation of kinase activity	1	7	11.6071	0.332172	0.589178
GO:0034389	lipid particle organization	1	7	11.6071	0.332172	0.589178
GO:0034392	negative regulation of smooth muscle cell apoptotic process	1	7	11.6071	0.332172	0.589178
GO:0035051	cardiocyte differentiation	1	7	11.6071	0.332172	0.589178
GO:0040019	positive regulation of embryonic development	1	7	11.6071	0.332172	0.589178
GO:0042713	sperm ejaculation	1	7	11.6071	0.332172	0.589178
GO:0042743	hydrogen peroxide metabolic process	1	7	11.6071	0.332172	0.589178
GO:0043068	positive regulation of programmed cell death	1	7	11.6071	0.332172	0.589178
GO:0043254	regulation of protein complex assembly	1	7	11.6071	0.332172	0.589178
GO:0043497	regulation of protein heterodimerization activity	1	7	11.6071	0.332172	0.589178
GO:0045080	positive regulation of chemokine biosynthetic process	1	7	11.6071	0.332172	0.589178
GO:0045647	negative regulation of erythrocyte differentiation	1	7	11.6071	0.332172	0.589178
GO:0045843	negative regulation of striated muscle tissue development	1	7	11.6071	0.332172	0.589178
GO:0046784	intronless viral mRNA export from host nucleus	1	7	11.6071	0.332172	0.589178
GO:0048048	embryonic eye morphogenesis	1	7	11.6071	0.332172	0.589178
GO:0048489	synaptic vesicle transport	1	7	11.6071	0.332172	0.589178
GO:0048702	embryonic neurocranium morphogenesis	1	7	11.6071	0.332172	0.589178
GO:0048729	tissue morphogenesis	1	7	11.6071	0.332172	0.589178
GO:0048732	gland development	1	7	11.6071	0.332172	0.589178
GO:0050688	regulation of defense response to virus	1	7	11.6071	0.332172	0.589178
GO:0051099	positive regulation of binding	1	7	11.6071	0.332172	0.589178
GO:0051403	stress-activated MAPK cascade	1	7	11.6071	0.332172	0.589178
GO:0055012	ventricular cardiac muscle cell differentiation	1	7	11.6071	0.332172	0.589178
GO:0060011	Sertoli cell proliferation	1	7	11.6071	0.332172	0.589178
GO:0060340	positive regulation of type I interferon-mediated signaling pathway	1	7	11.6071	0.332172	0.589178
GO:0060411	cardiac septum morphogenesis	1	7	11.6071	0.332172	0.589178
GO:0060770	negative regulation of epithelial cell proliferation involved in prostate gland development	1	7	11.6071	0.332172	0.589178
GO:0061037	negative regulation of cartilage development	1	7	11.6071	0.332172	0.589178
GO:0061053	somite development	1	7	11.6071	0.332172	0.589178
GO:0070206	protein trimerization	1	7	11.6071	0.332172	0.589178
GO:0070933	histone H4 deacetylation	1	7	11.6071	0.332172	0.589178
GO:0072164	mesonephric tubule development	1	7	11.6071	0.332172	0.589178
GO:0090051	negative regulation of cell migration involved in sprouting angiogenesis	1	7	11.6071	0.332172	0.589178
GO:0097105	presynaptic membrane assembly	1	7	11.6071	0.332172	0.589178
GO:2000179	positive regulation of neural precursor cell proliferation	1	7	11.6071	0.332172	0.589178
GO:2000543	positive regulation of gastrulation	1	7	11.6071	0.332172	0.589178
GO:0016032	viral reproduction	2	39	4.16664	0.332665	0.589178
GO:0045727	positive regulation of translation	2	39	4.16664	0.332665	0.589178
GO:0042493	response to drug	10	462	1.75865	0.334022	0.590935
GO:0007568	aging	5	189	2.14946	0.340721	0.602126
GO:0000724	double-strand break repair via homologous recombination	2	40	4.06248	0.347422	0.610631
GO:0003151	outflow tract morphogenesis	2	40	4.06248	0.347422	0.610631
GO:0006310	DNA recombination	2	40	4.06248	0.347422	0.610631
GO:0006869	lipid transport	2	40	4.06248	0.347422	0.610631
GO:0006888	ER to Golgi vesicle-mediated transport	2	40	4.06248	0.347422	0.610631
GO:0007601	visual perception	3	85	2.86763	0.350673	0.615676
GO:0050729	positive regulation of inflammatory response	2	41	3.96339	0.362371	0.629305
GO:0000042	protein targeting to Golgi	1	8	10.1562	0.377322	0.629305
GO:0000733	DNA strand renaturation	1	8	10.1562	0.377322	0.629305
GO:0001763	morphogenesis of a branching structure	1	8	10.1562	0.377322	0.629305
GO:0001817	regulation of cytokine production	1	8	10.1562	0.377322	0.629305
GO:0005980	glycogen catabolic process	1	8	10.1562	0.377322	0.629305
GO:0006390	transcription from mitochondrial promoter	1	8	10.1562	0.377322	0.629305
GO:0006702	androgen biosynthetic process	1	8	10.1562	0.377322	0.629305
GO:0006828	manganese ion transport	1	8	10.1562	0.377322	0.629305
GO:0006910	phagocytosis, recognition	1	8	10.1562	0.377322	0.629305
GO:0007020	microtubule nucleation	1	8	10.1562	0.377322	0.629305
GO:0007158	neuron cell-cell adhesion	1	8	10.1562	0.377322	0.629305
GO:0007175	negative regulation of epidermal growth factor-activated receptor activity	1	8	10.1562	0.377322	0.629305
GO:0008015	blood circulation	1	8	10.1562	0.377322	0.629305
GO:0009650	UV protection	1	8	10.1562	0.377322	0.629305
GO:0012501	programmed cell death	1	8	10.1562	0.377322	0.629305
GO:0021707	cerebellar granule cell differentiation	1	8	10.1562	0.377322	0.629305
GO:0032330	regulation of chondrocyte differentiation	1	8	10.1562	0.377322	0.629305
GO:0032727	positive regulation of interferon-alpha production	1	8	10.1562	0.377322	0.629305
GO:0032872	regulation of stress-activated MAPK cascade	1	8	10.1562	0.377322	0.629305
GO:0033689	negative regulation of osteoblast proliferation	1	8	10.1562	0.377322	0.629305
GO:0034349	glial cell apoptotic process	1	8	10.1562	0.377322	0.629305
GO:0035058	nonmotile primary cilium assembly	1	8	10.1562	0.377322	0.629305
GO:0040012	regulation of locomotion	1	8	10.1562	0.377322	0.629305
GO:0042428	serotonin metabolic process	1	8	10.1562	0.377322	0.629305
GO:0042761	very long-chain fatty acid biosynthetic process	1	8	10.1562	0.377322	0.629305
GO:0042993	positive regulation of transcription factor import into nucleus	1	8	10.1562	0.377322	0.629305
GO:0043171	peptide catabolic process	1	8	10.1562	0.377322	0.629305
GO:0045618	positive regulation of keratinocyte differentiation	1	8	10.1562	0.377322	0.629305
GO:0045721	negative regulation of gluconeogenesis	1	8	10.1562	0.377322	0.629305
GO:0046889	positive regulation of lipid biosynthetic process	1	8	10.1562	0.377322	0.629305
GO:0050965	detection of temperature stimulus involved in sensory perception of pain	1	8	10.1562	0.377322	0.629305
GO:0051131	chaperone-mediated protein complex assembly	1	8	10.1562	0.377322	0.629305
GO:0051223	regulation of protein transport	1	8	10.1562	0.377322	0.629305
GO:0051443	positive regulation of ubiquitin-protein ligase activity	1	8	10.1562	0.377322	0.629305
GO:0051896	regulation of protein kinase B signaling cascade	1	8	10.1562	0.377322	0.629305
GO:0060259	regulation of feeding behavior	1	8	10.1562	0.377322	0.629305
GO:0060603	mammary gland duct morphogenesis	1	8	10.1562	0.377322	0.629305
GO:0060613	fat pad development	1	8	10.1562	0.377322	0.629305
GO:0060765	regulation of androgen receptor signaling pathway	1	8	10.1562	0.377322	0.629305
GO:0070102	interleukin-6-mediated signaling pathway	1	8	10.1562	0.377322	0.629305
GO:0070507	regulation of microtubule cytoskeleton organization	1	8	10.1562	0.377322	0.629305
GO:0071850	mitotic cell cycle arrest	1	8	10.1562	0.377322	0.629305
GO:0090129	positive regulation of synapse maturation	1	8	10.1562	0.377322	0.629305
GO:0090136	epithelial cell-cell adhesion	1	8	10.1562	0.377322	0.629305
GO:2000114	regulation of establishment of cell polarity	1	8	10.1562	0.377322	0.629305
GO:2000352	negative regulation of endothelial cell apoptotic process	1	8	10.1562	0.377322	0.629305
GO:0006633	fatty acid biosynthetic process	2	42	3.86903	0.377505	0.629305
GO:0008219	cell death	2	42	3.86903	0.377505	0.629305
GO:0007275	multicellular organismal development	5	197	2.06217	0.389171	0.648084
GO:0019722	calcium-mediated signaling	2	43	3.77905	0.392819	0.652143
GO:0031398	positive regulation of protein ubiquitination	2	43	3.77905	0.392819	0.652143
GO:0048666	neuron development	2	43	3.77905	0.392819	0.652143
GO:0016337	cell-cell adhesion	3	90	2.70832	0.399317	0.662253
GO:0001658	branching involved in ureteric bud morphogenesis	2	44	3.69316	0.408304	0.667513
GO:0003007	heart morphogenesis	2	44	3.69316	0.408304	0.667513
GO:0006200	ATP catabolic process	3	91	2.67856	0.409356	0.667513
GO:0031100	organ regeneration	3	92	2.64944	0.419494	0.667513
GO:0006357	regulation of transcription from RNA polymerase II promoter	5	202	2.01113	0.421126	0.667513
GO:0001580	detection of chemical stimulus involved in sensory perception of bitter taste	1	9	9.02773	0.421917	0.667513
GO:0001895	retina homeostasis	1	9	9.02773	0.421917	0.667513
GO:0003214	cardiac left ventricle morphogenesis	1	9	9.02773	0.421917	0.667513
GO:0006108	malate metabolic process	1	9	9.02773	0.421917	0.667513
GO:0006264	mitochondrial DNA replication	1	9	9.02773	0.421917	0.667513
GO:0006283	transcription-coupled nucleotide-excision repair	1	9	9.02773	0.421917	0.667513
GO:0006325	chromatin organization	1	9	9.02773	0.421917	0.667513
GO:0007398	ectoderm development	1	9	9.02773	0.421917	0.667513
GO:0009435	NAD biosynthetic process	1	9	9.02773	0.421917	0.667513
GO:0010667	negative regulation of cardiac muscle cell apoptotic process	1	9	9.02773	0.421917	0.667513
GO:0014067	negative regulation of phosphatidylinositol 3-kinase cascade	1	9	9.02773	0.421917	0.667513
GO:0015701	bicarbonate transport	1	9	9.02773	0.421917	0.667513
GO:0015711	organic anion transport	1	9	9.02773	0.421917	0.667513
GO:0015893	drug transport	1	9	9.02773	0.421917	0.667513
GO:0015914	phospholipid transport	1	9	9.02773	0.421917	0.667513
GO:0015937	coenzyme A biosynthetic process	1	9	9.02773	0.421917	0.667513
GO:0016574	histone ubiquitination	1	9	9.02773	0.421917	0.667513
GO:0022010	central nervous system myelination	1	9	9.02773	0.421917	0.667513
GO:0031110	regulation of microtubule polymerization or depolymerization	1	9	9.02773	0.421917	0.667513
GO:0031571	mitotic G1 DNA damage checkpoint	1	9	9.02773	0.421917	0.667513
GO:0032525	somite rostral/caudal axis specification	1	9	9.02773	0.421917	0.667513
GO:0033148	positive regulation of intracellular estrogen receptor signaling pathway	1	9	9.02773	0.421917	0.667513
GO:0033628	regulation of cell adhesion mediated by integrin	1	9	9.02773	0.421917	0.667513
GO:0035067	negative regulation of histone acetylation	1	9	9.02773	0.421917	0.667513
GO:0035234	germ cell programmed cell death	1	9	9.02773	0.421917	0.667513
GO:0042178	xenobiotic catabolic process	1	9	9.02773	0.421917	0.667513
GO:0045741	positive regulation of epidermal growth factor-activated receptor activity	1	9	9.02773	0.421917	0.667513
GO:0046620	regulation of organ growth	1	9	9.02773	0.421917	0.667513
GO:0046638	positive regulation of alpha-beta T cell differentiation	1	9	9.02773	0.421917	0.667513
GO:0050708	regulation of protein secretion	1	9	9.02773	0.421917	0.667513
GO:0050878	regulation of body fluid levels	1	9	9.02773	0.421917	0.667513
GO:0052033	pathogen-associated molecular pattern dependent induction by symbiont of host innate immune response	1	9	9.02773	0.421917	0.667513
GO:0060252	positive regulation of glial cell proliferation	1	9	9.02773	0.421917	0.667513
GO:0060736	prostate gland growth	1	9	9.02773	0.421917	0.667513
GO:0060840	artery development	1	9	9.02773	0.421917	0.667513
GO:0070932	histone H3 deacetylation	1	9	9.02773	0.421917	0.667513
GO:0070935	3'-UTR-mediated mRNA stabilization	1	9	9.02773	0.421917	0.667513
GO:0071243	cellular response to arsenic-containing substance	1	9	9.02773	0.421917	0.667513
GO:0090399	replicative senescence	1	9	9.02773	0.421917	0.667513
GO:2001243	negative regulation of intrinsic apoptotic signaling pathway	1	9	9.02773	0.421917	0.667513
GO:0001657	ureteric bud development	2	45	3.61109	0.423955	0.667513
GO:0001756	somitogenesis	2	45	3.61109	0.423955	0.667513
GO:0001933	negative regulation of protein phosphorylation	2	45	3.61109	0.423955	0.667513
GO:0034613	cellular protein localization	2	45	3.61109	0.423955	0.667513
GO:0042254	ribosome biogenesis	2	45	3.61109	0.423955	0.667513
GO:0042787	protein ubiquitination involved in ubiquitin-dependent protein catabolic process	2	45	3.61109	0.423955	0.667513
GO:0050909	sensory perception of taste	2	45	3.61109	0.423955	0.667513
GO:0006338	chromatin remodeling	2	46	3.53259	0.439766	0.68972
GO:0030178	negative regulation of Wnt receptor signaling pathway	2	46	3.53259	0.439766	0.68972
GO:0035690	cellular response to drug	2	46	3.53259	0.439766	0.68972
GO:0051056	regulation of small GTPase mediated signal transduction	2	46	3.53259	0.439766	0.68972
GO:0010923	negative regulation of phosphatase activity	2	47	3.45743	0.455729	0.70483
GO:0030334	regulation of cell migration	2	47	3.45743	0.455729	0.70483
GO:0001523	retinoid metabolic process	1	10	8.12495	0.465964	0.70483
GO:0001893	maternal placenta development	1	10	8.12495	0.465964	0.70483
GO:0002282	microglial cell activation involved in immune response	1	10	8.12495	0.465964	0.70483
GO:0003016	respiratory system process	1	10	8.12495	0.465964	0.70483
GO:0003351	epithelial cilium movement	1	10	8.12495	0.465964	0.70483
GO:0006298	mismatch repair	1	10	8.12495	0.465964	0.70483
GO:0006725	cellular aromatic compound metabolic process	1	10	8.12495	0.465964	0.70483
[truncated: 577 more rows]

## Sheet: downregulated genes
go_id	go_name	enrichment	pvalue	FDR	gene_id	gene_name
[truncated: 2,758 more rows]
