# Supplementary material for: Integrative microRNA-gene expression network analysis in genetic hypercalciuric stone-forming rat kidney
Source: PeerJ. 2016 Mar 31;4:e1884. doi: 10.7717/peerj.1884 (PMC4824905; doi:10.7717/peerj.1884)
Supplement: Table S8 — Information on differential pathways. [file peerj-04-1884-s008.xlsx]

## Sheet: upregulated pathway
path_id	path_name	path_diffgene_count	path_gene_count	enrichment	pvalue	FDR
01100	Metabolic pathways	45	1272	3.18545	5.05266e-11	1.01558e-08
00260	Glycine, serine and threonine metabolism	7	37	17.035	6.16918e-07	4.4481e-05
05160	Hepatitis C	11	127	7.79892	7.94408e-07	4.4481e-05
03320	PPAR signaling pathway	9	78	10.3895	8.85193e-07	4.4481e-05
04060	Cytokine-cytokine receptor interaction	13	215	5.44441	4.08e-06	0.000147861
04064	NF-kappa B signaling pathway	9	94	8.62105	4.41376e-06	0.000147861
05134	Legionellosis	7	61	10.3327	2.07758e-05	0.000526892
05200	Pathways in cancer	15	331	4.08046	2.2242e-05	0.000526892
05202	Transcriptional misregulation in cancer	11	179	5.53331	2.35922e-05	0.000526892
05152	Tuberculosis	11	186	5.32507	3.3973e-05	0.000682857
05166	HTLV-I infection	14	305	4.13308	3.93221e-05	0.000718521
04380	Osteoclast differentiation	9	131	6.1861	6.83261e-05	0.00114446
05220	Chronic myeloid leukemia	7	77	8.18564	9.83016e-05	0.00141316
00770	Pantothenate and CoA biosynthesis	4	16	22.5105	9.84291e-05	0.00141316
05142	Chagas disease (American trypanosomiasis)	8	107	6.73212	0.000109127	0.0014623
05132	Salmonella infection	7	81	7.78141	0.000136822	0.00161674
04621	NOD-like receptor signaling pathway	6	56	9.64737	0.000147776	0.00161674
04062	Chemokine signaling pathway	10	180	5.00234	0.000148308	0.00161674
04630	Jak-STAT signaling pathway	9	145	5.58882	0.000152826	0.00161674
04010	MAPK signaling pathway	12	265	4.07738	0.000191308	0.00192265
05143	African trypanosomiasis	5	37	12.1678	0.000215352	0.00206123
00270	Cysteine and methionine metabolism	5	38	11.8476	0.000245728	0.00224506
04066	HIF-1 signaling pathway	8	122	5.9044	0.000278952	0.0024378
04142	Lysosome	8	127	5.67194	0.000370046	0.00309913
04620	Toll-like receptor signaling pathway	7	96	6.56557	0.000406617	0.0032692
04977	Vitamin digestion and absorption	4	24	15.007	0.000535591	0.00414053
04151	PI3K-Akt signaling pathway	13	344	3.40275	0.000583211	0.00434168
04610	Complement and coagulation cascades	6	72	7.50351	0.00061232	0.00439558
04978	Mineral absorption	5	47	9.57895	0.000691781	0.00479476
05162	Measles	8	140	5.14526	0.000727402	0.0048736
00230	Purine metabolism	9	179	4.52726	0.000767715	0.00497777
05161	Hepatitis B	8	143	5.03732	0.000841022	0.00528267
00280	Valine, leucine and isoleucine degradation	5	52	8.65789	0.00111995	0.00682149
00410	beta-Alanine metabolism	4	30	12.0056	0.00131042	0.00755607
04660	T cell receptor signaling pathway	7	116	5.43357	0.00131573	0.00755607
04623	Cytosolic DNA-sensing pathway	5	57	7.89843	0.00172415	0.00936634
05221	Acute myeloid leukemia	5	57	7.89843	0.00172415	0.00936634
00480	Glutathione metabolism	5	58	7.76225	0.00186975	0.00989001
05144	Malaria	5	59	7.63069	0.00202441	0.0104335
04514	Cell adhesion molecules (CAMs)	8	175	4.11621	0.0032304	0.0162327
05164	Influenza A	8	177	4.0697	0.00347728	0.0170471
00670	One carbon pool by folate	3	19	14.2172	0.00462299	0.0221243
05169	Epstein-Barr virus infection	9	232	3.49301	0.00497414	0.0232512
04920	Adipocytokine signaling pathway	5	73	6.16727	0.00535023	0.0244408
05140	Leishmaniasis	5	74	6.08392	0.00568629	0.0253988
00071	Fatty acid degradation	4	46	7.82975	0.00678417	0.0296439
04670	Leukocyte transendothelial migration	6	119	4.53994	0.0087903	0.0375926
04146	Peroxisome	5	83	5.42422	0.00944923	0.0387611
04350	TGF-beta signaling pathway	5	83	5.42422	0.00944923	0.0387611
00310	Lysine degradation	4	53	6.79563	0.011454	0.0460452
05145	Toxoplasmosis	6	126	4.28772	0.0116956	0.0460945
05215	Prostate cancer	5	88	5.11603	0.0121882	0.047112
00561	Glycerolipid metabolism	4	55	6.54852	0.0131107	0.0479775
01230	Biosynthesis of amino acids	5	90	5.00234	0.0134294	0.0479775
04012	ErbB signaling pathway	5	90	5.00234	0.0134294	0.0479775
00330	Arginine and proline metabolism	4	56	6.43158	0.0139971	0.0479775
00564	Glycerophospholipid metabolism	5	91	4.94737	0.0140829	0.0479775
05204	Chemical carcinogenesis	5	91	4.94737	0.0140829	0.0479775
05323	Rheumatoid arthritis	5	91	4.94737	0.0140829	0.0479775
00650	Butanoate metabolism	3	29	9.3147	0.0160571	0.0533156
00980	Metabolism of xenobiotics by cytochrome P450	5	94	4.78947	0.0161803	0.0533156
00982	Drug metabolism - cytochrome P450	5	95	4.73906	0.0169265	0.0542997
04360	Axon guidance	6	136	3.97244	0.0170193	0.0542997
00072	Synthesis and degradation of ketone bodies	2	10	18.0084	0.0208875	0.0645905
00130	Ubiquinone and other terpenoid-quinone biosynthesis	2	10	18.0084	0.0208875	0.0645905
04080	Neuroactive ligand-receptor interaction	9	290	2.79441	0.0219107	0.066728
04721	Synaptic vesicle cycle	4	64	5.62763	0.0225912	0.0677736
00250	Alanine, aspartate and glutamate metabolism	3	33	8.18564	0.0232033	0.0685863
05212	Pancreatic cancer	4	67	5.37565	0.0265546	0.0773547
05219	Bladder cancer	3	37	7.30071	0.0319821	0.0918344
05133	Pertussis	4	72	5.00234	0.034136	0.0966386
04115	p53 signaling pathway	4	75	4.80224	0.0392998	0.109712
04141	Protein processing in endoplasmic reticulum	6	165	3.27426	0.0424406	0.116857
04662	B cell receptor signaling pathway	4	79	4.55909	0.0469367	0.12579
05100	Bacterial invasion of epithelial cells	4	79	4.55909	0.0469367	0.12579
00620	Pyruvate metabolism	3	44	6.13923	0.0514936	0.136187
04110	Cell cycle	5	126	3.5731	0.054077	0.141162
05205	Proteoglycans in cancer	7	228	2.76445	0.0571767	0.14734
00380	Tryptophan metabolism	3	46	5.87231	0.0580701	0.147748
04640	Hematopoietic cell lineage	4	85	4.23727	0.0600746	0.150938
04144	Endocytosis	7	236	2.67074	0.0678042	0.168255
04210	Apoptosis	4	90	4.00187	0.0726315	0.178036
01210	2-Oxocarboxylic acid metabolism	2	19	9.47811	0.0743119	0.17996
04912	GnRH signaling pathway	4	91	3.95789	0.0753234	0.180238
04961	Endocrine and other factor-regulated calcium reabsorption	3	52	5.19474	0.0805314	0.190433
00290	Valine, leucine and isoleucine biosynthesis	1	2	45.021	0.088355	0.206504
00531	Glycosaminoglycan degradation	2	21	8.57544	0.0899408	0.207794
04915	Estrogen signaling pathway	4	97	3.71308	0.0927679	0.21189
05150	Staphylococcus aureus infection	3	58	4.65735	0.107123	0.241929
04390	Hippo signaling pathway	5	159	2.83151	0.131419	0.290666
04622	RIG-I-like receptor signaling pathway	3	63	4.28772	0.13243	0.290666
00340	Histidine metabolism	2	26	6.92631	0.134234	0.290666
00240	Pyrimidine metabolism	4	109	3.3043	0.134487	0.290666
05146	Amoebiasis	4	111	3.24476	0.142343	0.302056
05168	Herpes simplex infection	6	218	2.47822	0.142763	0.302056
05216	Thyroid cancer	2	30	6.00281	0.174548	0.36546
04722	Neurotrophin signaling pathway	4	123	2.9282	0.194949	0.401919
00020	Citrate cycle (TCA cycle)	2	32	5.62763	0.196177	0.401919
04520	Adherens junction	3	74	3.65035	0.19796	0.401919
05203	Viral carcinogenesis	6	239	2.26047	0.206564	0.412621
00640	Propanoate metabolism	2	33	5.4571	0.207337	0.412621
00010	Glycolysis / Gluconeogenesis	3	81	3.33489	0.246435	0.485622
04020	Calcium signaling pathway	5	193	2.3327	0.260161	0.507693
05410	Hypertrophic cardiomyopathy (HCM)	3	84	3.21579	0.268744	0.519399
04530	Tight junction	4	138	2.60992	0.273784	0.524101
00350	Tyrosine metabolism	2	39	4.61754	0.278727	0.52853
00590	Arachidonic acid metabolism	3	86	3.141	0.28411	0.533701
04975	Fat digestion and absorption	2	40	4.5021	0.291309	0.542158
00400	Phenylalanine, tyrosine and tryptophan biosynthesis	1	7	12.8632	0.300814	0.549056
00460	Cyanoamino acid metabolism	1	7	12.8632	0.300814	0.549056
04910	Insulin signaling pathway	4	143	2.51866	0.30321	0.549056
04540	Gap junction	3	89	3.03513	0.30788	0.552535
04974	Protein digestion and absorption	3	90	3.0014	0.315992	0.562074
05222	Small cell lung cancer	3	91	2.96842	0.324197	0.57161
05032	Morphine addiction	3	94	2.87368	0.349356	0.610613
00600	Sphingolipid metabolism	2	47	3.83158	0.384107	0.659876
05030	Cocaine addiction	2	47	3.83158	0.384107	0.659876
04340	Hedgehog signaling pathway	2	48	3.75175	0.397977	0.67791
04650	Natural killer cell mediated cytotoxicity	3	105	2.57263	0.448196	0.757037
05213	Endometrial cancer	2	52	3.46316	0.454792	0.761776
04122	Sulfur relay system	1	11	8.18564	0.462458	0.768216
05223	Non-small cell lung cancer	2	54	3.33489	0.483936	0.797304
04913	Ovarian steroidogenesis	2	57	3.15937	0.528473	0.863603
00790	Folate biosynthesis	1	13	6.92631	0.540617	0.876323
04730	Long-term depression	2	62	2.90458	0.60462	0.972229
00604	Glycosphingolipid biosynthesis - ganglio series	1	15	6.00281	0.617052	0.984346
05014	Amyotrophic lateral sclerosis (ALS)	2	64	2.81382	0.635658	0.996934
05214	Glioma	2	64	2.81382	0.635658	0.996934
04270	Vascular smooth muscle contraction	3	124	2.17844	0.639823	0.996934
04728	Dopaminergic synapse	3	132	2.04641	0.726874	1
00450	Selenocompound metabolism	1	18	5.00234	0.728557	1
05218	Melanoma	2	71	2.5364	0.746379	1
05412	Arrhythmogenic right ventricular cardiomyopathy (ARVC)	2	74	2.43357	0.794626	1
00360	Phenylalanine metabolism	1	20	4.5021	0.800848	1
04964	Proximal tubule bicarbonate reclamation	1	20	4.5021	0.800848	1
00900	Terpenoid backbone biosynthesis	1	22	4.09282	0.871544	1
04320	Dorso-ventral axis formation	1	22	4.09282	0.871544	1
04614	Renin-angiotensin system	1	22	4.09282	0.871544	1
00830	Retinol metabolism	2	80	2.25105	0.89212	1
04310	Wnt signaling pathway	3	148	1.82518	0.909216	1
00534	Glycosaminoglycan biosynthesis - heparan sulfate / heparin	1	24	3.75175	0.940682	1
00630	Glyoxylate and dicarboxylate metabolism	1	24	3.75175	0.940682	1
03060	Protein export	1	24	3.75175	0.940682	1
04260	Cardiac muscle contraction	2	86	2.094	0.990464	1
00053	Ascorbate and aldarate metabolism	1	27	3.33489	1	1
00062	Fatty acid elongation	1	27	3.33489	1	1
00563	Glycosylphosphatidylinositol(GPI)-anchor biosynthesis	1	27	3.33489	1	1
01040	Biosynthesis of unsaturated fatty acids	1	27	3.33489	1	1
04966	Collecting duct acid secretion	1	27	3.33489	1	1
05414	Dilated cardiomyopathy	2	90	2.00094	1	1
00601	Glycosphingolipid biosynthesis - lacto and neolacto series	1	28	3.21579	1	1
04140	Regulation of autophagy	1	29	3.1049	1	1
04710	Circadian rhythm	1	29	3.1049	1	1
04666	Fc gamma R-mediated phagocytosis	2	95	1.89562	1	1
00040	Pentose and glucuronate interconversions	1	34	2.6483	1	1
03020	RNA polymerase	1	34	2.6483	1	1
04130	SNARE interactions in vesicular transport	1	35	2.57263	1	1
05020	Prion diseases	1	36	2.50117	1	1
03030	DNA replication	1	37	2.43357	1	1
05416	Viral myocarditis	2	110	1.63713	1	1
05340	Primary immunodeficiency	1	38	2.36953	1	1
05033	Nicotine addiction	1	40	2.25105	1	1
04114	Oocyte meiosis	2	114	1.57969	1	1
00565	Ether lipid metabolism	1	41	2.19615	1	1
04960	Aldosterone-regulated sodium reabsorption	1	41	2.19615	1	1
04973	Carbohydrate digestion and absorption	1	42	2.14386	1	1
00860	Porphyrin and chlorophyll metabolism	1	43	2.094	1	1
00520	Amino sugar and nucleotide sugar metabolism	1	48	1.87588	1	1
04672	Intestinal immune network for IgA production	1	50	1.80084	1	1
00510	N-Glycan biosynthesis	1	51	1.76553	1	1
05217	Basal cell carcinoma	1	55	1.63713	1	1
00140	Steroid hormone biosynthesis	1	59	1.52614	1	1
04145	Phagosome	3	196	1.3782	1	1
00983	Drug metabolism - other enzymes	1	61	1.4761	1	1
04150	mTOR signaling pathway	1	64	1.40691	1	1
00970	Aminoacyl-tRNA biosynthesis	1	65	1.38526	1	1
04810	Regulation of actin cytoskeleton	3	219	1.23345	1	1
05016	Huntington's disease	3	219	1.23345	1	1
00562	Inositol phosphate metabolism	1	67	1.34391	1	1
05210	Colorectal cancer	1	68	1.32415	1	1
05211	Renal cell carcinoma	1	69	1.30496	1	1
05332	Graft-versus-host disease	1	69	1.30496	1	1
04664	Fc epsilon RI signaling pathway	1	71	1.2682	1	1
04971	Gastric acid secretion	1	73	1.23345	1	1
04976	Bile secretion	1	73	1.23345	1	1
04070	Phosphatidylinositol signaling system	1	82	1.09807	1	1
04914	Progesterone-mediated oocyte maturation	1	86	1.047	1	1
03008	Ribosome biogenesis in eukaryotes	1	87	1.03497	1	1
04120	Ubiquitin mediated proteolysis	2	136	1.32415	1	1
00190	Oxidative phosphorylation	2	162	1.11163	1	1
05012	Parkinson's disease	2	164	1.09807	1	1
03013	RNA transport	2	168	1.07193	1	1
05034	Alcoholism	1	182	0.494737	1	1
03010	Ribosome	1	197	0.457066	1	1
05010	Alzheimer's disease	1	214	0.420757	1	1
03015	mRNA surveillance pathway	1	97	0.928269	1	1
03040	Spliceosome	1	141	0.638596	1	1
04510	Focal adhesion	2	208	0.865789	1	1
04723	Retrograde endocannabinoid signaling	1	105	0.857544	1	1
04727	GABAergic synapse	1	92	0.978718	1	1
05322	Systemic lupus erythematosus	1	136	0.662074	1	1

## Sheet: upregulated genes
path_id	path_name	enrichment	pvalue	FDR	gene_id	gene_name
01100	Metabolic pathways	3.18545	5.05266e-11	1.01558e-08	308451	Itpkc
01100	Metabolic pathways	3.18545	5.05266e-11	1.01558e-08	309312	Gldc
01100	Metabolic pathways	3.18545	5.05266e-11	1.01558e-08	314416	Ak7
01100	Metabolic pathways	3.18545	5.05266e-11	1.01558e-08	316737	Lpin2
01100	Metabolic pathways	3.18545	5.05266e-11	1.01558e-08	360843	Etnk2
01100	Metabolic pathways	3.18545	5.05266e-11	1.01558e-08	360904	Idua
01100	Metabolic pathways	3.18545	5.05266e-11	1.01558e-08	361676	Pnpla2
01100	Metabolic pathways	3.18545	5.05266e-11	1.01558e-08	362282	Pck1
01100	Metabolic pathways	3.18545	5.05266e-11	1.01558e-08	50549	Cyp4a1
01100	Metabolic pathways	3.18545	5.05266e-11	1.01558e-08	58970	Degs1
01100	Metabolic pathways	3.18545	5.05266e-11	1.01558e-08	59103	Ptges
01100	Metabolic pathways	3.18545	5.05266e-11	1.01558e-08	64192	Qdpr
01100	Metabolic pathways	3.18545	5.05266e-11	1.01558e-08	64300	Mthfd1
01100	Metabolic pathways	3.18545	5.05266e-11	1.01558e-08	64468	Hyal2
01100	Metabolic pathways	3.18545	5.05266e-11	1.01558e-08	64828	B4galnt1
01100	Metabolic pathways	3.18545	5.05266e-11	1.01558e-08	65135	Dpys
01100	Metabolic pathways	3.18545	5.05266e-11	1.01558e-08	65196	B4galt6
01100	Metabolic pathways	3.18545	5.05266e-11	1.01558e-08	65271	Mgat5
01100	Metabolic pathways	3.18545	5.05266e-11	1.01558e-08	116740	B3gnt5
01100	Metabolic pathways	3.18545	5.05266e-11	1.01558e-08	117544	Ppat
01100	Metabolic pathways	3.18545	5.05266e-11	1.01558e-08	170667	Atp6v0c
01100	Metabolic pathways	3.18545	5.05266e-11	1.01558e-08	171142	Ehhadh
01100	Metabolic pathways	3.18545	5.05266e-11	1.01558e-08	192172	Mpst
01100	Metabolic pathways	3.18545	5.05266e-11	1.01558e-08	24165	Ada
01100	Metabolic pathways	3.18545	5.05266e-11	1.01558e-08	24172	Adh1
01100	Metabolic pathways	3.18545	5.05266e-11	1.01558e-08	24450	Hmgcs2
01100	Metabolic pathways	3.18545	5.05266e-11	1.01558e-08	25044	Sds
01100	Metabolic pathways	3.18545	5.05266e-11	1.01558e-08	25104	Pc
01100	Metabolic pathways	3.18545	5.05266e-11	1.01558e-08	25721	Got2
01100	Metabolic pathways	3.18545	5.05266e-11	1.01558e-08	29445	Cox4i1
01100	Metabolic pathways	3.18545	5.05266e-11	1.01558e-08	29539	Aldh2
01100	Metabolic pathways	3.18545	5.05266e-11	1.01558e-08	29592	Bcat1
01100	Metabolic pathways	3.18545	5.05266e-11	1.01558e-08	296925	Aass
01100	Metabolic pathways	3.18545	5.05266e-11	1.01558e-08	298490	Ppcs
01100	Metabolic pathways	3.18545	5.05266e-11	1.01558e-08	299195	Coq6
01100	Metabolic pathways	3.18545	5.05266e-11	1.01558e-08	299857	Shmt2
01100	Metabolic pathways	3.18545	5.05266e-11	1.01558e-08	301323	Prim2
01100	Metabolic pathways	3.18545	5.05266e-11	1.01558e-08	303272	Pipox
01100	Metabolic pathways	3.18545	5.05266e-11	1.01558e-08	305166	Agpat9
01100	Metabolic pathways	3.18545	5.05266e-11	1.01558e-08	306586	Amt
01100	Metabolic pathways	3.18545	5.05266e-11	1.01558e-08	81508	Bhmt
01100	Metabolic pathways	3.18545	5.05266e-11	1.01558e-08	680409	Prodh
01100	Metabolic pathways	3.18545	5.05266e-11	1.01558e-08	79112	Pigm
01100	Metabolic pathways	3.18545	5.05266e-11	1.01558e-08	79238	Hmgcl
01100	Metabolic pathways	3.18545	5.05266e-11	1.01558e-08	84596	Srm
00260	Glycine, serine and threonine metabolism	17.035	6.16918e-07	4.4481e-05	309312	Gldc
00260	Glycine, serine and threonine metabolism	17.035	6.16918e-07	4.4481e-05	81508	Bhmt
00260	Glycine, serine and threonine metabolism	17.035	6.16918e-07	4.4481e-05	299857	Shmt2
00260	Glycine, serine and threonine metabolism	17.035	6.16918e-07	4.4481e-05	303272	Pipox
00260	Glycine, serine and threonine metabolism	17.035	6.16918e-07	4.4481e-05	366959	Gcat
00260	Glycine, serine and threonine metabolism	17.035	6.16918e-07	4.4481e-05	25044	Sds
00260	Glycine, serine and threonine metabolism	17.035	6.16918e-07	4.4481e-05	306586	Amt
05160	Hepatitis C	7.79892	7.94408e-07	4.4481e-05	58852	Nr1h3
05160	Hepatitis C	7.79892	7.94408e-07	4.4481e-05	81736	Nfkb1
05160	Hepatitis C	7.79892	7.94408e-07	4.4481e-05	306454	Cldn22
05160	Hepatitis C	7.79892	7.94408e-07	4.4481e-05	309165	Rela
05160	Hepatitis C	7.79892	7.94408e-07	4.4481e-05	114851	Cdkn1a
05160	Hepatitis C	7.79892	7.94408e-07	4.4481e-05	117281	Ppp2r1a
05160	Hepatitis C	7.79892	7.94408e-07	4.4481e-05	24329	Egfr
05160	Hepatitis C	7.79892	7.94408e-07	4.4481e-05	25073	Scarb1
05160	Hepatitis C	7.79892	7.94408e-07	4.4481e-05	25493	Nfkbia
05160	Hepatitis C	7.79892	7.94408e-07	4.4481e-05	25747	Ppara
05160	Hepatitis C	7.79892	7.94408e-07	4.4481e-05	287098	Cldn6
03320	PPAR signaling pathway	10.3895	8.85193e-07	4.4481e-05	58852	Nr1h3
03320	PPAR signaling pathway	10.3895	8.85193e-07	4.4481e-05	362282	Pck1
03320	PPAR signaling pathway	10.3895	8.85193e-07	4.4481e-05	362850	Angptl4
03320	PPAR signaling pathway	10.3895	8.85193e-07	4.4481e-05	50549	Cyp4a1
03320	PPAR signaling pathway	10.3895	8.85193e-07	4.4481e-05	171142	Ehhadh
03320	PPAR signaling pathway	10.3895	8.85193e-07	4.4481e-05	24450	Hmgcs2
03320	PPAR signaling pathway	10.3895	8.85193e-07	4.4481e-05	25747	Ppara
03320	PPAR signaling pathway	10.3895	8.85193e-07	4.4481e-05	686098	Sorbs1
03320	PPAR signaling pathway	10.3895	8.85193e-07	4.4481e-05	140914	Olr1
04060	Cytokine-cytokine receptor interaction	5.44441	4.08e-06	0.000147861	116465	Ifngr1
04060	Cytokine-cytokine receptor interaction	5.44441	4.08e-06	0.000147861	155140	Il23a
04060	Cytokine-cytokine receptor interaction	5.44441	4.08e-06	0.000147861	114105	Cxcl2
04060	Cytokine-cytokine receptor interaction	5.44441	4.08e-06	0.000147861	24329	Egfr
04060	Cytokine-cytokine receptor interaction	5.44441	4.08e-06	0.000147861	140635	Flt3
04060	Cytokine-cytokine receptor interaction	5.44441	4.08e-06	0.000147861	24498	Il6
04060	Cytokine-cytokine receptor interaction	5.44441	4.08e-06	0.000147861	25704	Il2ra
04060	Cytokine-cytokine receptor interaction	5.44441	4.08e-06	0.000147861	305236	Cxcl11
04060	Cytokine-cytokine receptor interaction	5.44441	4.08e-06	0.000147861	497942	Cxcl16
04060	Cytokine-cytokine receptor interaction	5.44441	4.08e-06	0.000147861	81809	Tgfb2
04060	Cytokine-cytokine receptor interaction	5.44441	4.08e-06	0.000147861	171081	Csf2rb
04060	Cytokine-cytokine receptor interaction	5.44441	4.08e-06	0.000147861	316256	Tnfrsf21
04060	Cytokine-cytokine receptor interaction	5.44441	4.08e-06	0.000147861	362629	Il22ra1
04064	NF-kappa B signaling pathway	8.62105	4.41376e-06	0.000147861	299626	Gadd45b
04064	NF-kappa B signaling pathway	8.62105	4.41376e-06	0.000147861	83477	Bcl10
04064	NF-kappa B signaling pathway	8.62105	4.41376e-06	0.000147861	309165	Rela
04064	NF-kappa B signaling pathway	8.62105	4.41376e-06	0.000147861	81736	Nfkb1
04064	NF-kappa B signaling pathway	8.62105	4.41376e-06	0.000147861	114105	Cxcl2
04064	NF-kappa B signaling pathway	8.62105	4.41376e-06	0.000147861	309452	Nfkb2
04064	NF-kappa B signaling pathway	8.62105	4.41376e-06	0.000147861	25493	Nfkbia
04064	NF-kappa B signaling pathway	8.62105	4.41376e-06	0.000147861	25464	Icam1
04064	NF-kappa B signaling pathway	8.62105	4.41376e-06	0.000147861	25361	Vcam1
05134	Legionellosis	10.3327	2.07758e-05	0.000526892	114105	Cxcl2
05134	Legionellosis	10.3327	2.07758e-05	0.000526892	309452	Nfkb2
05134	Legionellosis	10.3327	2.07758e-05	0.000526892	24498	Il6
05134	Legionellosis	10.3327	2.07758e-05	0.000526892	81503	Cxcl1
05134	Legionellosis	10.3327	2.07758e-05	0.000526892	25493	Nfkbia
05134	Legionellosis	10.3327	2.07758e-05	0.000526892	309165	Rela
05134	Legionellosis	10.3327	2.07758e-05	0.000526892	81736	Nfkb1
05200	Pathways in cancer	4.08046	2.2242e-05	0.000526892	171136	Cblb
05200	Pathways in cancer	4.08046	2.2242e-05	0.000526892	81687	Mmp9
05200	Pathways in cancer	4.08046	2.2242e-05	0.000526892	81736	Nfkb1
05200	Pathways in cancer	4.08046	2.2242e-05	0.000526892	81809	Tgfb2
05200	Pathways in cancer	4.08046	2.2242e-05	0.000526892	24329	Egfr
05200	Pathways in cancer	4.08046	2.2242e-05	0.000526892	309452	Nfkb2
05200	Pathways in cancer	4.08046	2.2242e-05	0.000526892	114851	Cdkn1a
05200	Pathways in cancer	4.08046	2.2242e-05	0.000526892	117557	Tpm3
05200	Pathways in cancer	4.08046	2.2242e-05	0.000526892	140635	Flt3
05200	Pathways in cancer	4.08046	2.2242e-05	0.000526892	619385	Ncoa4
05200	Pathways in cancer	4.08046	2.2242e-05	0.000526892	24498	Il6
05200	Pathways in cancer	4.08046	2.2242e-05	0.000526892	25493	Nfkbia
05200	Pathways in cancer	4.08046	2.2242e-05	0.000526892	291936	Hhip
05200	Pathways in cancer	4.08046	2.2242e-05	0.000526892	309165	Rela
05200	Pathways in cancer	4.08046	2.2242e-05	0.000526892	50662	Runx1
05202	Transcriptional misregulation in cancer	5.53331	2.35922e-05	0.000526892	140635	Flt3
05202	Transcriptional misregulation in cancer	5.53331	2.35922e-05	0.000526892	305584	Rel
05202	Transcriptional misregulation in cancer	5.53331	2.35922e-05	0.000526892	24498	Il6
05202	Transcriptional misregulation in cancer	5.53331	2.35922e-05	0.000526892	24253	Cebpb
05202	Transcriptional misregulation in cancer	5.53331	2.35922e-05	0.000526892	81736	Nfkb1
05202	Transcriptional misregulation in cancer	5.53331	2.35922e-05	0.000526892	50662	Runx1
05202	Transcriptional misregulation in cancer	5.53331	2.35922e-05	0.000526892	309165	Rela
05202	Transcriptional misregulation in cancer	5.53331	2.35922e-05	0.000526892	304005	Nfkbiz
05202	Transcriptional misregulation in cancer	5.53331	2.35922e-05	0.000526892	81687	Mmp9
05202	Transcriptional misregulation in cancer	5.53331	2.35922e-05	0.000526892	58853	Nr4a3
05202	Transcriptional misregulation in cancer	5.53331	2.35922e-05	0.000526892	114851	Cdkn1a
05152	Tuberculosis	5.32507	3.3973e-05	0.000682857	81809	Tgfb2
05152	Tuberculosis	5.32507	3.3973e-05	0.000682857	81736	Nfkb1
05152	Tuberculosis	5.32507	3.3973e-05	0.000682857	24873	Vdr
05152	Tuberculosis	5.32507	3.3973e-05	0.000682857	83477	Bcl10
05152	Tuberculosis	5.32507	3.3973e-05	0.000682857	116465	Ifngr1
05152	Tuberculosis	5.32507	3.3973e-05	0.000682857	309165	Rela
05152	Tuberculosis	5.32507	3.3973e-05	0.000682857	24498	Il6
05152	Tuberculosis	5.32507	3.3973e-05	0.000682857	171293	Ctsd
05152	Tuberculosis	5.32507	3.3973e-05	0.000682857	155140	Il23a
05152	Tuberculosis	5.32507	3.3973e-05	0.000682857	24253	Cebpb
05152	Tuberculosis	5.32507	3.3973e-05	0.000682857	170667	Atp6v0c
05166	HTLV-I infection	4.13308	3.93221e-05	0.000718521	25620	Crem
05166	HTLV-I infection	4.13308	3.93221e-05	0.000718521	309165	Rela
05166	HTLV-I infection	4.13308	3.93221e-05	0.000718521	25464	Icam1
05166	HTLV-I infection	4.13308	3.93221e-05	0.000718521	25445	Fosl1
05166	HTLV-I infection	4.13308	3.93221e-05	0.000718521	25704	Il2ra
05166	HTLV-I infection	4.13308	3.93221e-05	0.000718521	289754	Xbp1
05166	HTLV-I infection	4.13308	3.93221e-05	0.000718521	309452	Nfkb2
05166	HTLV-I infection	4.13308	3.93221e-05	0.000718521	25493	Nfkbia
05166	HTLV-I infection	4.13308	3.93221e-05	0.000718521	79426	Zfp36
05166	HTLV-I infection	4.13308	3.93221e-05	0.000718521	25361	Vcam1
05166	HTLV-I infection	4.13308	3.93221e-05	0.000718521	24498	Il6
05166	HTLV-I infection	4.13308	3.93221e-05	0.000718521	114851	Cdkn1a
05166	HTLV-I infection	4.13308	3.93221e-05	0.000718521	81809	Tgfb2
05166	HTLV-I infection	4.13308	3.93221e-05	0.000718521	81736	Nfkb1
04380	Osteoclast differentiation	6.1861	6.83261e-05	0.00114446	81736	Nfkb1
04380	Osteoclast differentiation	6.1861	6.83261e-05	0.00114446	309165	Rela
04380	Osteoclast differentiation	6.1861	6.83261e-05	0.00114446	116465	Ifngr1
04380	Osteoclast differentiation	6.1861	6.83261e-05	0.00114446	25445	Fosl1
04380	Osteoclast differentiation	6.1861	6.83261e-05	0.00114446	116506	Calcr
04380	Osteoclast differentiation	6.1861	6.83261e-05	0.00114446	81809	Tgfb2
04380	Osteoclast differentiation	6.1861	6.83261e-05	0.00114446	25493	Nfkbia
04380	Osteoclast differentiation	6.1861	6.83261e-05	0.00114446	309452	Nfkb2
04380	Osteoclast differentiation	6.1861	6.83261e-05	0.00114446	113894	Sqstm1
05220	Chronic myeloid leukemia	8.18564	9.83016e-05	0.00141316	81736	Nfkb1
05220	Chronic myeloid leukemia	8.18564	9.83016e-05	0.00141316	114851	Cdkn1a
05220	Chronic myeloid leukemia	8.18564	9.83016e-05	0.00141316	50662	Runx1
05220	Chronic myeloid leukemia	8.18564	9.83016e-05	0.00141316	81809	Tgfb2
05220	Chronic myeloid leukemia	8.18564	9.83016e-05	0.00141316	171136	Cblb
05220	Chronic myeloid leukemia	8.18564	9.83016e-05	0.00141316	25493	Nfkbia
05220	Chronic myeloid leukemia	8.18564	9.83016e-05	0.00141316	309165	Rela
00770	Pantothenate and CoA biosynthesis	22.5105	9.84291e-05	0.00141316	29592	Bcat1
00770	Pantothenate and CoA biosynthesis	22.5105	9.84291e-05	0.00141316	65135	Dpys
00770	Pantothenate and CoA biosynthesis	22.5105	9.84291e-05	0.00141316	298490	Ppcs
00770	Pantothenate and CoA biosynthesis	22.5105	9.84291e-05	0.00141316	29142	Vnn1
05142	Chagas disease (American trypanosomiasis)	6.73212	0.000109127	0.0014623	24498	Il6
05142	Chagas disease (American trypanosomiasis)	6.73212	0.000109127	0.0014623	309165	Rela
05142	Chagas disease (American trypanosomiasis)	6.73212	0.000109127	0.0014623	24617	Serpine1
05142	Chagas disease (American trypanosomiasis)	6.73212	0.000109127	0.0014623	25493	Nfkbia
05142	Chagas disease (American trypanosomiasis)	6.73212	0.000109127	0.0014623	81809	Tgfb2
05142	Chagas disease (American trypanosomiasis)	6.73212	0.000109127	0.0014623	116465	Ifngr1
05142	Chagas disease (American trypanosomiasis)	6.73212	0.000109127	0.0014623	117281	Ppp2r1a
05142	Chagas disease (American trypanosomiasis)	6.73212	0.000109127	0.0014623	81736	Nfkb1
05132	Salmonella infection	7.78141	0.000136822	0.00161674	24498	Il6
05132	Salmonella infection	7.78141	0.000136822	0.00161674	81503	Cxcl1
05132	Salmonella infection	7.78141	0.000136822	0.00161674	116465	Ifngr1
05132	Salmonella infection	7.78141	0.000136822	0.00161674	81736	Nfkb1
05132	Salmonella infection	7.78141	0.000136822	0.00161674	309165	Rela
05132	Salmonella infection	7.78141	0.000136822	0.00161674	114105	Cxcl2
05132	Salmonella infection	7.78141	0.000136822	0.00161674	297518	Arpc4
04621	NOD-like receptor signaling pathway	9.64737	0.000147776	0.00161674	309165	Rela
04621	NOD-like receptor signaling pathway	9.64737	0.000147776	0.00161674	24498	Il6
04621	NOD-like receptor signaling pathway	9.64737	0.000147776	0.00161674	81503	Cxcl1
04621	NOD-like receptor signaling pathway	9.64737	0.000147776	0.00161674	81736	Nfkb1
04621	NOD-like receptor signaling pathway	9.64737	0.000147776	0.00161674	25493	Nfkbia
04621	NOD-like receptor signaling pathway	9.64737	0.000147776	0.00161674	114105	Cxcl2
04062	Chemokine signaling pathway	5.00234	0.000148308	0.00161674	25493	Nfkbia
04062	Chemokine signaling pathway	5.00234	0.000148308	0.00161674	50646	Ptk2b
04062	Chemokine signaling pathway	5.00234	0.000148308	0.00161674	50686	Gsk3a
04062	Chemokine signaling pathway	5.00234	0.000148308	0.00161674	81503	Cxcl1
04062	Chemokine signaling pathway	5.00234	0.000148308	0.00161674	309165	Rela
04062	Chemokine signaling pathway	5.00234	0.000148308	0.00161674	305236	Cxcl11
04062	Chemokine signaling pathway	5.00234	0.000148308	0.00161674	114105	Cxcl2
04062	Chemokine signaling pathway	5.00234	0.000148308	0.00161674	81736	Nfkb1
04062	Chemokine signaling pathway	5.00234	0.000148308	0.00161674	294515	Foxo3
04062	Chemokine signaling pathway	5.00234	0.000148308	0.00161674	497942	Cxcl16
04630	Jak-STAT signaling pathway	5.58882	0.000152826	0.00161674	25704	Il2ra
04630	Jak-STAT signaling pathway	5.58882	0.000152826	0.00161674	291610	Spry4
04630	Jak-STAT signaling pathway	5.58882	0.000152826	0.00161674	171081	Csf2rb
04630	Jak-STAT signaling pathway	5.58882	0.000152826	0.00161674	362629	Il22ra1
04630	Jak-STAT signaling pathway	5.58882	0.000152826	0.00161674	155140	Il23a
04630	Jak-STAT signaling pathway	5.58882	0.000152826	0.00161674	171136	Cblb
04630	Jak-STAT signaling pathway	5.58882	0.000152826	0.00161674	116465	Ifngr1
04630	Jak-STAT signaling pathway	5.58882	0.000152826	0.00161674	24649	Pim1
04630	Jak-STAT signaling pathway	5.58882	0.000152826	0.00161674	24498	Il6
04010	MAPK signaling pathway	4.07738	0.000191308	0.00192265	81809	Tgfb2
04010	MAPK signaling pathway	4.07738	0.000191308	0.00192265	81736	Nfkb1
04010	MAPK signaling pathway	4.07738	0.000191308	0.00192265	63995	Dusp10
04010	MAPK signaling pathway	4.07738	0.000191308	0.00192265	309165	Rela
04010	MAPK signaling pathway	4.07738	0.000191308	0.00192265	297682	Dusp16
04010	MAPK signaling pathway	4.07738	0.000191308	0.00192265	81663	Gna12
04010	MAPK signaling pathway	4.07738	0.000191308	0.00192265	24329	Egfr
04010	MAPK signaling pathway	4.07738	0.000191308	0.00192265	299626	Gadd45b
04010	MAPK signaling pathway	4.07738	0.000191308	0.00192265	116596	Map3k8
04010	MAPK signaling pathway	4.07738	0.000191308	0.00192265	313022	Map3k6
04010	MAPK signaling pathway	4.07738	0.000191308	0.00192265	309452	Nfkb2
04010	MAPK signaling pathway	4.07738	0.000191308	0.00192265	303200	Map2k3
05143	African trypanosomiasis	12.1678	0.000215352	0.00206123	25464	Icam1
05143	African trypanosomiasis	12.1678	0.000215352	0.00206123	24498	Il6
05143	African trypanosomiasis	12.1678	0.000215352	0.00206123	116677	F2rl1
05143	African trypanosomiasis	12.1678	0.000215352	0.00206123	25544	Sele
05143	African trypanosomiasis	12.1678	0.000215352	0.00206123	25361	Vcam1
00270	Cysteine and methionine metabolism	11.8476	0.000245728	0.00224506	81508	Bhmt
00270	Cysteine and methionine metabolism	11.8476	0.000245728	0.00224506	84596	Srm
00270	Cysteine and methionine metabolism	11.8476	0.000245728	0.00224506	25721	Got2
00270	Cysteine and methionine metabolism	11.8476	0.000245728	0.00224506	192172	Mpst
00270	Cysteine and methionine metabolism	11.8476	0.000245728	0.00224506	25044	Sds
04066	HIF-1 signaling pathway	5.9044	0.000278952	0.0024378	24498	Il6
04066	HIF-1 signaling pathway	5.9044	0.000278952	0.0024378	24617	Serpine1
04066	HIF-1 signaling pathway	5.9044	0.000278952	0.0024378	114851	Cdkn1a
04066	HIF-1 signaling pathway	5.9044	0.000278952	0.0024378	81736	Nfkb1
04066	HIF-1 signaling pathway	5.9044	0.000278952	0.0024378	116465	Ifngr1
04066	HIF-1 signaling pathway	5.9044	0.000278952	0.0024378	24329	Egfr
04066	HIF-1 signaling pathway	5.9044	0.000278952	0.0024378	296269	Angpt4
04066	HIF-1 signaling pathway	5.9044	0.000278952	0.0024378	309165	Rela
04142	Lysosome	5.67194	0.000370046	0.00309913	286898	Npc2
04142	Lysosome	5.67194	0.000370046	0.00309913	170667	Atp6v0c
04142	Lysosome	5.67194	0.000370046	0.00309913	316519	Slc11a1
04142	Lysosome	5.67194	0.000370046	0.00309913	296370	Ctsa
04142	Lysosome	5.67194	0.000370046	0.00309913	171293	Ctsd
04142	Lysosome	5.67194	0.000370046	0.00309913	361704	Ctsf
04142	Lysosome	5.67194	0.000370046	0.00309913	360904	Idua
04142	Lysosome	5.67194	0.000370046	0.00309913	361401	Pla2g15
04620	Toll-like receptor signaling pathway	6.56557	0.000406617	0.0032692	116596	Map3k8
04620	Toll-like receptor signaling pathway	6.56557	0.000406617	0.0032692	305236	Cxcl11
04620	Toll-like receptor signaling pathway	6.56557	0.000406617	0.0032692	24498	Il6
04620	Toll-like receptor signaling pathway	6.56557	0.000406617	0.0032692	25493	Nfkbia
04620	Toll-like receptor signaling pathway	6.56557	0.000406617	0.0032692	303200	Map2k3
04620	Toll-like receptor signaling pathway	6.56557	0.000406617	0.0032692	81736	Nfkb1
04620	Toll-like receptor signaling pathway	6.56557	0.000406617	0.0032692	309165	Rela
04977	Vitamin digestion and absorption	15.007	0.000535591	0.00414053	80848	Cubn
04977	Vitamin digestion and absorption	15.007	0.000535591	0.00414053	25073	Scarb1
04977	Vitamin digestion and absorption	15.007	0.000535591	0.00414053	29723	Slc19a1
04977	Vitamin digestion and absorption	15.007	0.000535591	0.00414053	64365	Tcn2
04151	PI3K-Akt signaling pathway	3.40275	0.000583211	0.00434168	309165	Rela
04151	PI3K-Akt signaling pathway	3.40275	0.000583211	0.00434168	81736	Nfkb1
04151	PI3K-Akt signaling pathway	3.40275	0.000583211	0.00434168	296269	Angpt4
04151	PI3K-Akt signaling pathway	3.40275	0.000583211	0.00434168	25704	Il2ra
04151	PI3K-Akt signaling pathway	3.40275	0.000583211	0.00434168	362282	Pck1
04151	PI3K-Akt signaling pathway	3.40275	0.000583211	0.00434168	29517	Sgk1
04151	PI3K-Akt signaling pathway	3.40275	0.000583211	0.00434168	24329	Egfr
04151	PI3K-Akt signaling pathway	3.40275	0.000583211	0.00434168	114851	Cdkn1a
04151	PI3K-Akt signaling pathway	3.40275	0.000583211	0.00434168	294515	Foxo3
04151	PI3K-Akt signaling pathway	3.40275	0.000583211	0.00434168	66025	Lpar3
04151	PI3K-Akt signaling pathway	3.40275	0.000583211	0.00434168	140942	Ddit4
04151	PI3K-Akt signaling pathway	3.40275	0.000583211	0.00434168	24498	Il6
04151	PI3K-Akt signaling pathway	3.40275	0.000583211	0.00434168	117281	Ppp2r1a
04610	Complement and coagulation cascades	7.50351	0.00061232	0.00439558	50692	Plaur
04610	Complement and coagulation cascades	7.50351	0.00061232	0.00439558	25584	F3
04610	Complement and coagulation cascades	7.50351	0.00061232	0.00439558	361969	Fga
04610	Complement and coagulation cascades	7.50351	0.00061232	0.00439558	79126	Cfi
04610	Complement and coagulation cascades	7.50351	0.00061232	0.00439558	64023	Masp1
04610	Complement and coagulation cascades	7.50351	0.00061232	0.00439558	24617	Serpine1
04978	Mineral absorption	9.57895	0.000691781	0.00479476	316519	Slc11a1
04978	Mineral absorption	9.57895	0.000691781	0.00479476	297738	Steap1
04978	Mineral absorption	9.57895	0.000691781	0.00479476	79239	Hmox2
04978	Mineral absorption	9.57895	0.000691781	0.00479476	24873	Vdr
04978	Mineral absorption	9.57895	0.000691781	0.00479476	312052	Steap2
05162	Measles	5.14526	0.000727402	0.0048736	498286	Slamf1
05162	Measles	5.14526	0.000727402	0.0048736	81736	Nfkb1
05162	Measles	5.14526	0.000727402	0.0048736	309165	Rela
05162	Measles	5.14526	0.000727402	0.0048736	24498	Il6
05162	Measles	5.14526	0.000727402	0.0048736	25704	Il2ra
05162	Measles	5.14526	0.000727402	0.0048736	25493	Nfkbia
05162	Measles	5.14526	0.000727402	0.0048736	116465	Ifngr1
05162	Measles	5.14526	0.000727402	0.0048736	171136	Cblb
00230	Purine metabolism	4.52726	0.000767715	0.00497777	191569	Pde9a
00230	Purine metabolism	4.52726	0.000767715	0.00497777	117544	Ppat
00230	Purine metabolism	4.52726	0.000767715	0.00497777	29516	Pde3b
00230	Purine metabolism	4.52726	0.000767715	0.00497777	314416	Ak7
00230	Purine metabolism	4.52726	0.000767715	0.00497777	63885	Pde10a
00230	Purine metabolism	4.52726	0.000767715	0.00497777	301323	Prim2
00230	Purine metabolism	4.52726	0.000767715	0.00497777	24165	Ada
00230	Purine metabolism	4.52726	0.000767715	0.00497777	316077	Entpd3
00230	Purine metabolism	4.52726	0.000767715	0.00497777	361640	Polr3e
05161	Hepatitis B	5.03732	0.000841022	0.00528267	114851	Cdkn1a
05161	Hepatitis B	5.03732	0.000841022	0.00528267	25493	Nfkbia
05161	Hepatitis B	5.03732	0.000841022	0.00528267	50646	Ptk2b
05161	Hepatitis B	5.03732	0.000841022	0.00528267	81736	Nfkb1
05161	Hepatitis B	5.03732	0.000841022	0.00528267	309165	Rela
05161	Hepatitis B	5.03732	0.000841022	0.00528267	81809	Tgfb2
05161	Hepatitis B	5.03732	0.000841022	0.00528267	24498	Il6
05161	Hepatitis B	5.03732	0.000841022	0.00528267	81687	Mmp9
00280	Valine, leucine and isoleucine degradation	8.65789	0.00111995	0.00682149	79238	Hmgcl
00280	Valine, leucine and isoleucine degradation	8.65789	0.00111995	0.00682149	29592	Bcat1
00280	Valine, leucine and isoleucine degradation	8.65789	0.00111995	0.00682149	29539	Aldh2
00280	Valine, leucine and isoleucine degradation	8.65789	0.00111995	0.00682149	171142	Ehhadh
00280	Valine, leucine and isoleucine degradation	8.65789	0.00111995	0.00682149	24450	Hmgcs2
00410	beta-Alanine metabolism	12.0056	0.00131042	0.00755607	29539	Aldh2
00410	beta-Alanine metabolism	12.0056	0.00131042	0.00755607	171142	Ehhadh
00410	beta-Alanine metabolism	12.0056	0.00131042	0.00755607	65135	Dpys
00410	beta-Alanine metabolism	12.0056	0.00131042	0.00755607	84596	Srm
04660	T cell receptor signaling pathway	5.43357	0.00131573	0.00755607	301626	Pdcd1
04660	T cell receptor signaling pathway	5.43357	0.00131573	0.00755607	81736	Nfkb1
04660	T cell receptor signaling pathway	5.43357	0.00131573	0.00755607	171136	Cblb
04660	T cell receptor signaling pathway	5.43357	0.00131573	0.00755607	309165	Rela
04660	T cell receptor signaling pathway	5.43357	0.00131573	0.00755607	25493	Nfkbia
04660	T cell receptor signaling pathway	5.43357	0.00131573	0.00755607	83477	Bcl10
04660	T cell receptor signaling pathway	5.43357	0.00131573	0.00755607	116596	Map3k8
04623	Cytosolic DNA-sensing pathway	7.89843	0.00172415	0.00936634	25493	Nfkbia
04623	Cytosolic DNA-sensing pathway	7.89843	0.00172415	0.00936634	24498	Il6
04623	Cytosolic DNA-sensing pathway	7.89843	0.00172415	0.00936634	361640	Polr3e
04623	Cytosolic DNA-sensing pathway	7.89843	0.00172415	0.00936634	81736	Nfkb1
04623	Cytosolic DNA-sensing pathway	7.89843	0.00172415	0.00936634	309165	Rela
05221	Acute myeloid leukemia	7.89843	0.00172415	0.00936634	81736	Nfkb1
05221	Acute myeloid leukemia	7.89843	0.00172415	0.00936634	50662	Runx1
05221	Acute myeloid leukemia	7.89843	0.00172415	0.00936634	309165	Rela
05221	Acute myeloid leukemia	7.89843	0.00172415	0.00936634	24649	Pim1
05221	Acute myeloid leukemia	7.89843	0.00172415	0.00936634	140635	Flt3
00480	Glutathione metabolism	7.76225	0.00186975	0.00989001	24404	Gpx1
00480	Glutathione metabolism	7.76225	0.00186975	0.00989001	84596	Srm
00480	Glutathione metabolism	7.76225	0.00186975	0.00989001	494499	Gsta5
00480	Glutathione metabolism	7.76225	0.00186975	0.00989001	24423	Gstm1
00480	Glutathione metabolism	7.76225	0.00186975	0.00989001	25260	Gstt1
05144	Malaria	7.63069	0.00202441	0.0104335	25544	Sele
05144	Malaria	7.63069	0.00202441	0.0104335	24498	Il6
05144	Malaria	7.63069	0.00202441	0.0104335	25464	Icam1
05144	Malaria	7.63069	0.00202441	0.0104335	25361	Vcam1
05144	Malaria	7.63069	0.00202441	0.0104335	81809	Tgfb2
04514	Cell adhesion molecules (CAMs)	4.11621	0.0032304	0.0162327	306454	Cldn22
04514	Cell adhesion molecules (CAMs)	4.11621	0.0032304	0.0162327	83501	Cdh2
04514	Cell adhesion molecules (CAMs)	4.11621	0.0032304	0.0162327	25361	Vcam1
04514	Cell adhesion molecules (CAMs)	4.11621	0.0032304	0.0162327	301626	Pdcd1
04514	Cell adhesion molecules (CAMs)	4.11621	0.0032304	0.0162327	25544	Sele
04514	Cell adhesion molecules (CAMs)	4.11621	0.0032304	0.0162327	287098	Cldn6
04514	Cell adhesion molecules (CAMs)	4.11621	0.0032304	0.0162327	192183	Pvrl1
04514	Cell adhesion molecules (CAMs)	4.11621	0.0032304	0.0162327	25464	Icam1
05164	Influenza A	4.0697	0.00347728	0.0170471	116465	Ifngr1
05164	Influenza A	4.0697	0.00347728	0.0170471	303200	Map2k3
05164	Influenza A	4.0697	0.00347728	0.0170471	25493	Nfkbia
05164	Influenza A	4.0697	0.00347728	0.0170471	309165	Rela
05164	Influenza A	4.0697	0.00347728	0.0170471	24498	Il6
05164	Influenza A	4.0697	0.00347728	0.0170471	81736	Nfkb1
05164	Influenza A	4.0697	0.00347728	0.0170471	25464	Icam1
05164	Influenza A	4.0697	0.00347728	0.0170471	300682	Tmprss13
00670	One carbon pool by folate	14.2172	0.00462299	0.0221243	64300	Mthfd1
00670	One carbon pool by folate	14.2172	0.00462299	0.0221243	306586	Amt
00670	One carbon pool by folate	14.2172	0.00462299	0.0221243	299857	Shmt2
05169	Epstein-Barr virus infection	3.49301	0.00497414	0.0232512	316077	Entpd3
05169	Epstein-Barr virus infection	3.49301	0.00497414	0.0232512	25493	Nfkbia
05169	Epstein-Barr virus infection	3.49301	0.00497414	0.0232512	361640	Polr3e
05169	Epstein-Barr virus infection	3.49301	0.00497414	0.0232512	309165	Rela
05169	Epstein-Barr virus infection	3.49301	0.00497414	0.0232512	25464	Icam1
05169	Epstein-Barr virus infection	3.49301	0.00497414	0.0232512	309452	Nfkb2
05169	Epstein-Barr virus infection	3.49301	0.00497414	0.0232512	81736	Nfkb1
05169	Epstein-Barr virus infection	3.49301	0.00497414	0.0232512	303200	Map2k3
05169	Epstein-Barr virus infection	3.49301	0.00497414	0.0232512	114851	Cdkn1a
04920	Adipocytokine signaling pathway	6.16727	0.00535023	0.0244408	25493	Nfkbia
04920	Adipocytokine signaling pathway	6.16727	0.00535023	0.0244408	81736	Nfkb1
04920	Adipocytokine signaling pathway	6.16727	0.00535023	0.0244408	362282	Pck1
04920	Adipocytokine signaling pathway	6.16727	0.00535023	0.0244408	25747	Ppara
04920	Adipocytokine signaling pathway	6.16727	0.00535023	0.0244408	309165	Rela
05140	Leishmaniasis	6.08392	0.00568629	0.0253988	81736	Nfkb1
05140	Leishmaniasis	6.08392	0.00568629	0.0253988	116465	Ifngr1
05140	Leishmaniasis	6.08392	0.00568629	0.0253988	309165	Rela
05140	Leishmaniasis	6.08392	0.00568629	0.0253988	25493	Nfkbia
05140	Leishmaniasis	6.08392	0.00568629	0.0253988	81809	Tgfb2
00071	Fatty acid degradation	7.82975	0.00678417	0.0296439	171142	Ehhadh
00071	Fatty acid degradation	7.82975	0.00678417	0.0296439	29539	Aldh2
00071	Fatty acid degradation	7.82975	0.00678417	0.0296439	50549	Cyp4a1
00071	Fatty acid degradation	7.82975	0.00678417	0.0296439	24172	Adh1
04670	Leukocyte transendothelial migration	4.53994	0.0087903	0.0375926	81687	Mmp9
04670	Leukocyte transendothelial migration	4.53994	0.0087903	0.0375926	50646	Ptk2b
04670	Leukocyte transendothelial migration	4.53994	0.0087903	0.0375926	306454	Cldn22
04670	Leukocyte transendothelial migration	4.53994	0.0087903	0.0375926	25464	Icam1
04670	Leukocyte transendothelial migration	4.53994	0.0087903	0.0375926	287098	Cldn6
04670	Leukocyte transendothelial migration	4.53994	0.0087903	0.0375926	25361	Vcam1
04146	Peroxisome	5.42422	0.00944923	0.0387611	79238	Hmgcl
04146	Peroxisome	5.42422	0.00944923	0.0387611	282634	Pxmp4
04146	Peroxisome	5.42422	0.00944923	0.0387611	303272	Pipox
04146	Peroxisome	5.42422	0.00944923	0.0387611	171142	Ehhadh
04146	Peroxisome	5.42422	0.00944923	0.0387611	85249	Pex11a
04350	TGF-beta signaling pathway	5.42422	0.00944923	0.0387611	117275	Chrd
04350	TGF-beta signaling pathway	5.42422	0.00944923	0.0387611	81809	Tgfb2
04350	TGF-beta signaling pathway	5.42422	0.00944923	0.0387611	64549	Inhbc
04350	TGF-beta signaling pathway	5.42422	0.00944923	0.0387611	25196	Inhbb
04350	TGF-beta signaling pathway	5.42422	0.00944923	0.0387611	117281	Ppp2r1a
00310	Lysine degradation	6.79563	0.011454	0.0460452	296925	Aass
00310	Lysine degradation	6.79563	0.011454	0.0460452	303272	Pipox
00310	Lysine degradation	6.79563	0.011454	0.0460452	29539	Aldh2
00310	Lysine degradation	6.79563	0.011454	0.0460452	171142	Ehhadh
05145	Toxoplasmosis	4.28772	0.0116956	0.0460945	81809	Tgfb2
05145	Toxoplasmosis	4.28772	0.0116956	0.0460945	81736	Nfkb1
05145	Toxoplasmosis	4.28772	0.0116956	0.0460945	309165	Rela
05145	Toxoplasmosis	4.28772	0.0116956	0.0460945	303200	Map2k3
05145	Toxoplasmosis	4.28772	0.0116956	0.0460945	25493	Nfkbia
05145	Toxoplasmosis	4.28772	0.0116956	0.0460945	116465	Ifngr1
05215	Prostate cancer	5.11603	0.0121882	0.047112	24329	Egfr
05215	Prostate cancer	5.11603	0.0121882	0.047112	309165	Rela
05215	Prostate cancer	5.11603	0.0121882	0.047112	114851	Cdkn1a
05215	Prostate cancer	5.11603	0.0121882	0.047112	25493	Nfkbia
05215	Prostate cancer	5.11603	0.0121882	0.047112	81736	Nfkb1
00561	Glycerolipid metabolism	6.54852	0.0131107	0.0479775	29539	Aldh2
00561	Glycerolipid metabolism	6.54852	0.0131107	0.0479775	305166	Agpat9
00561	Glycerolipid metabolism	6.54852	0.0131107	0.0479775	361676	Pnpla2
00561	Glycerolipid metabolism	6.54852	0.0131107	0.0479775	316737	Lpin2
01230	Biosynthesis of amino acids	5.00234	0.0134294	0.0479775	25721	Got2
01230	Biosynthesis of amino acids	5.00234	0.0134294	0.0479775	25044	Sds
01230	Biosynthesis of amino acids	5.00234	0.0134294	0.0479775	299857	Shmt2
01230	Biosynthesis of amino acids	5.00234	0.0134294	0.0479775	25104	Pc
01230	Biosynthesis of amino acids	5.00234	0.0134294	0.0479775	29592	Bcat1
04012	ErbB signaling pathway	5.00234	0.0134294	0.0479775	112400	Nrg1
04012	ErbB signaling pathway	5.00234	0.0134294	0.0479775	25433	Hbegf
04012	ErbB signaling pathway	5.00234	0.0134294	0.0479775	114851	Cdkn1a
04012	ErbB signaling pathway	5.00234	0.0134294	0.0479775	171136	Cblb
04012	ErbB signaling pathway	5.00234	0.0134294	0.0479775	24329	Egfr
00330	Arginine and proline metabolism	6.43158	0.0139971	0.0479775	680409	Prodh
00330	Arginine and proline metabolism	6.43158	0.0139971	0.0479775	29539	Aldh2
00330	Arginine and proline metabolism	6.43158	0.0139971	0.0479775	25721	Got2
00330	Arginine and proline metabolism	6.43158	0.0139971	0.0479775	84596	Srm
00564	Glycerophospholipid metabolism	4.94737	0.0140829	0.0479775	361401	Pla2g15
00564	Glycerophospholipid metabolism	4.94737	0.0140829	0.0479775	316737	Lpin2
00564	Glycerophospholipid metabolism	4.94737	0.0140829	0.0479775	60666	Gpd1
00564	Glycerophospholipid metabolism	4.94737	0.0140829	0.0479775	360843	Etnk2
00564	Glycerophospholipid metabolism	4.94737	0.0140829	0.0479775	305166	Agpat9
05204	Chemical carcinogenesis	4.94737	0.0140829	0.0479775	494499	Gsta5
05204	Chemical carcinogenesis	4.94737	0.0140829	0.0479775	24423	Gstm1
05204	Chemical carcinogenesis	4.94737	0.0140829	0.0479775	25426	Cyp1b1
05204	Chemical carcinogenesis	4.94737	0.0140829	0.0479775	25260	Gstt1
05204	Chemical carcinogenesis	4.94737	0.0140829	0.0479775	24172	Adh1
05323	Rheumatoid arthritis	4.94737	0.0140829	0.0479775	24498	Il6
05323	Rheumatoid arthritis	4.94737	0.0140829	0.0479775	25464	Icam1
05323	Rheumatoid arthritis	4.94737	0.0140829	0.0479775	81809	Tgfb2
05323	Rheumatoid arthritis	4.94737	0.0140829	0.0479775	155140	Il23a
05323	Rheumatoid arthritis	4.94737	0.0140829	0.0479775	170667	Atp6v0c
00650	Butanoate metabolism	9.3147	0.0160571	0.0533156	79238	Hmgcl
00650	Butanoate metabolism	9.3147	0.0160571	0.0533156	171142	Ehhadh
00650	Butanoate metabolism	9.3147	0.0160571	0.0533156	24450	Hmgcs2
00980	Metabolism of xenobiotics by cytochrome P450	4.78947	0.0161803	0.0533156	25260	Gstt1
00980	Metabolism of xenobiotics by cytochrome P450	4.78947	0.0161803	0.0533156	25426	Cyp1b1
00980	Metabolism of xenobiotics by cytochrome P450	4.78947	0.0161803	0.0533156	24172	Adh1
00980	Metabolism of xenobiotics by cytochrome P450	4.78947	0.0161803	0.0533156	494499	Gsta5
00980	Metabolism of xenobiotics by cytochrome P450	4.78947	0.0161803	0.0533156	24423	Gstm1
00982	Drug metabolism - cytochrome P450	4.73906	0.0169265	0.0542997	494499	Gsta5
00982	Drug metabolism - cytochrome P450	4.73906	0.0169265	0.0542997	246248	Fmo5
00982	Drug metabolism - cytochrome P450	4.73906	0.0169265	0.0542997	25260	Gstt1
00982	Drug metabolism - cytochrome P450	4.73906	0.0169265	0.0542997	24172	Adh1
00982	Drug metabolism - cytochrome P450	4.73906	0.0169265	0.0542997	24423	Gstm1
04360	Axon guidance	3.97244	0.0170193	0.0542997	310207	Sema5a
04360	Axon guidance	3.97244	0.0170193	0.0542997	362993	Rnd1
04360	Axon guidance	3.97244	0.0170193	0.0542997	293042	Sema4b
04360	Axon guidance	3.97244	0.0170193	0.0542997	301346	Sema4c
04360	Axon guidance	3.97244	0.0170193	0.0542997	84609	Sema6b
04360	Axon guidance	3.97244	0.0170193	0.0542997	361764	Sema4g
00072	Synthesis and degradation of ketone bodies	18.0084	0.0208875	0.0645905	24450	Hmgcs2
00072	Synthesis and degradation of ketone bodies	18.0084	0.0208875	0.0645905	79238	Hmgcl
00130	Ubiquinone and other terpenoid-quinone biosynthesis	18.0084	0.0208875	0.0645905	299195	Coq6
00130	Ubiquinone and other terpenoid-quinone biosynthesis	18.0084	0.0208875	0.0645905	81716	Ggcx
04080	Neuroactive ligand-receptor interaction	2.79441	0.0219107	0.066728	29659	P2rx4
04080	Neuroactive ligand-receptor interaction	2.79441	0.0219107	0.066728	29665	P2rx7
04080	Neuroactive ligand-receptor interaction	2.79441	0.0219107	0.066728	116506	Calcr
04080	Neuroactive ligand-receptor interaction	2.79441	0.0219107	0.066728	83567	Mchr1
04080	Neuroactive ligand-receptor interaction	2.79441	0.0219107	0.066728	25354	Sstr5
04080	Neuroactive ligand-receptor interaction	2.79441	0.0219107	0.066728	29733	S1pr1
04080	Neuroactive ligand-receptor interaction	2.79441	0.0219107	0.066728	29705	Gabra1
04080	Neuroactive ligand-receptor interaction	2.79441	0.0219107	0.066728	66025	Lpar3
04080	Neuroactive ligand-receptor interaction	2.79441	0.0219107	0.066728	116677	F2rl1
04721	Synaptic vesicle cycle	5.62763	0.0225912	0.0677736	308578	Ap2a1
04721	Synaptic vesicle cycle	5.62763	0.0225912	0.0677736	170667	Atp6v0c
04721	Synaptic vesicle cycle	5.62763	0.0225912	0.0677736	140673	Napa
04721	Synaptic vesicle cycle	5.62763	0.0225912	0.0677736	171574	Dnm3
00250	Alanine, aspartate and glutamate metabolism	8.18564	0.0232033	0.0685863	117544	Ppat
00250	Alanine, aspartate and glutamate metabolism	8.18564	0.0232033	0.0685863	293653	Acy3
00250	Alanine, aspartate and glutamate metabolism	8.18564	0.0232033	0.0685863	25721	Got2
05212	Pancreatic cancer	5.37565	0.0265546	0.0773547	81736	Nfkb1
05212	Pancreatic cancer	5.37565	0.0265546	0.0773547	81809	Tgfb2
05212	Pancreatic cancer	5.37565	0.0265546	0.0773547	309165	Rela
05212	Pancreatic cancer	5.37565	0.0265546	0.0773547	24329	Egfr
05219	Bladder cancer	7.30071	0.0319821	0.0918344	24329	Egfr
05219	Bladder cancer	7.30071	0.0319821	0.0918344	81687	Mmp9
05219	Bladder cancer	7.30071	0.0319821	0.0918344	114851	Cdkn1a
05133	Pertussis	5.00234	0.034136	0.0966386	81736	Nfkb1
05133	Pertussis	5.00234	0.034136	0.0966386	24498	Il6
05133	Pertussis	5.00234	0.034136	0.0966386	309165	Rela
05133	Pertussis	5.00234	0.034136	0.0966386	155140	Il23a
04115	p53 signaling pathway	4.80224	0.0392998	0.109712	680110	Rprm
04115	p53 signaling pathway	4.80224	0.0392998	0.109712	299626	Gadd45b
04115	p53 signaling pathway	4.80224	0.0392998	0.109712	24617	Serpine1
04115	p53 signaling pathway	4.80224	0.0392998	0.109712	114851	Cdkn1a
04141	Protein processing in endoplasmic reticulum	3.27426	0.0424406	0.116857	140639	Nploc4
04141	Protein processing in endoplasmic reticulum	3.27426	0.0424406	0.116857	85430	Herpud1
04141	Protein processing in endoplasmic reticulum	3.27426	0.0424406	0.116857	297504	Edem1
04141	Protein processing in endoplasmic reticulum	3.27426	0.0424406	0.116857	289754	Xbp1
04141	Protein processing in endoplasmic reticulum	3.27426	0.0424406	0.116857	58842	Preb
04141	Protein processing in endoplasmic reticulum	3.27426	0.0424406	0.116857	294993	Hspa4l
04662	B cell receptor signaling pathway	4.55909	0.0469367	0.12579	309165	Rela
04662	B cell receptor signaling pathway	4.55909	0.0469367	0.12579	25493	Nfkbia
04662	B cell receptor signaling pathway	4.55909	0.0469367	0.12579	83477	Bcl10
04662	B cell receptor signaling pathway	4.55909	0.0469367	0.12579	81736	Nfkb1
05100	Bacterial invasion of epithelial cells	4.55909	0.0469367	0.12579	171136	Cblb
05100	Bacterial invasion of epithelial cells	4.55909	0.0469367	0.12579	303135	Sept8
05100	Bacterial invasion of epithelial cells	4.55909	0.0469367	0.12579	171574	Dnm3
05100	Bacterial invasion of epithelial cells	4.55909	0.0469367	0.12579	297518	Arpc4
00620	Pyruvate metabolism	6.13923	0.0514936	0.136187	29539	Aldh2
00620	Pyruvate metabolism	6.13923	0.0514936	0.136187	362282	Pck1
00620	Pyruvate metabolism	6.13923	0.0514936	0.136187	25104	Pc
04110	Cell cycle	3.5731	0.054077	0.141162	308937	Wee1
04110	Cell cycle	3.5731	0.054077	0.141162	114851	Cdkn1a
04110	Cell cycle	3.5731	0.054077	0.141162	81809	Tgfb2
04110	Cell cycle	3.5731	0.054077	0.141162	246060	Cdkn1c
04110	Cell cycle	3.5731	0.054077	0.141162	299626	Gadd45b
05205	Proteoglycans in cancer	2.76445	0.0571767	0.14734	50692	Plaur
05205	Proteoglycans in cancer	2.76445	0.0571767	0.14734	25433	Hbegf
05205	Proteoglycans in cancer	2.76445	0.0571767	0.14734	81809	Tgfb2
05205	Proteoglycans in cancer	2.76445	0.0571767	0.14734	114851	Cdkn1a
05205	Proteoglycans in cancer	2.76445	0.0571767	0.14734	81687	Mmp9
05205	Proteoglycans in cancer	2.76445	0.0571767	0.14734	24329	Egfr
05205	Proteoglycans in cancer	2.76445	0.0571767	0.14734	171136	Cblb
00380	Tryptophan metabolism	5.87231	0.0580701	0.147748	171142	Ehhadh
00380	Tryptophan metabolism	5.87231	0.0580701	0.147748	25426	Cyp1b1
00380	Tryptophan metabolism	5.87231	0.0580701	0.147748	29539	Aldh2
04640	Hematopoietic cell lineage	4.23727	0.0600746	0.150938	24498	Il6
04640	Hematopoietic cell lineage	4.23727	0.0600746	0.150938	25704	Il2ra
04640	Hematopoietic cell lineage	4.23727	0.0600746	0.150938	81811	Thpo
04640	Hematopoietic cell lineage	4.23727	0.0600746	0.150938	140635	Flt3
04144	Endocytosis	2.67074	0.0678042	0.168255	362162	Arfgap2
04144	Endocytosis	2.67074	0.0678042	0.168255	25704	Il2ra
04144	Endocytosis	2.67074	0.0678042	0.168255	81809	Tgfb2
04144	Endocytosis	2.67074	0.0678042	0.168255	24329	Egfr
04144	Endocytosis	2.67074	0.0678042	0.168255	171136	Cblb
04144	Endocytosis	2.67074	0.0678042	0.168255	308578	Ap2a1
04144	Endocytosis	2.67074	0.0678042	0.168255	171574	Dnm3
04210	Apoptosis	4.00187	0.0726315	0.178036	309165	Rela
04210	Apoptosis	4.00187	0.0726315	0.178036	171081	Csf2rb
04210	Apoptosis	4.00187	0.0726315	0.178036	81736	Nfkb1
04210	Apoptosis	4.00187	0.0726315	0.178036	25493	Nfkbia
01210	2-Oxocarboxylic acid metabolism	9.47811	0.0743119	0.17996	29592	Bcat1
01210	2-Oxocarboxylic acid metabolism	9.47811	0.0743119	0.17996	25721	Got2
04912	GnRH signaling pathway	3.95789	0.0753234	0.180238	50646	Ptk2b
04912	GnRH signaling pathway	3.95789	0.0753234	0.180238	25433	Hbegf
04912	GnRH signaling pathway	3.95789	0.0753234	0.180238	303200	Map2k3
04912	GnRH signaling pathway	3.95789	0.0753234	0.180238	24329	Egfr
04961	Endocrine and other factor-regulated calcium reabsorption	5.19474	0.0805314	0.190433	308578	Ap2a1
04961	Endocrine and other factor-regulated calcium reabsorption	5.19474	0.0805314	0.190433	24873	Vdr
04961	Endocrine and other factor-regulated calcium reabsorption	5.19474	0.0805314	0.190433	171574	Dnm3
00290	Valine, leucine and isoleucine biosynthesis	45.021	0.088355	0.206504	29592	Bcat1
00531	Glycosaminoglycan degradation	8.57544	0.0899408	0.207794	360904	Idua
00531	Glycosaminoglycan degradation	8.57544	0.0899408	0.207794	64468	Hyal2
04915	Estrogen signaling pathway	3.71308	0.0927679	0.21189	24329	Egfr
04915	Estrogen signaling pathway	3.71308	0.0927679	0.21189	25433	Hbegf
04915	Estrogen signaling pathway	3.71308	0.0927679	0.21189	81687	Mmp9
04915	Estrogen signaling pathway	3.71308	0.0927679	0.21189	361810	Fkbp5
05150	Staphylococcus aureus infection	4.65735	0.107123	0.241929	79126	Cfi
05150	Staphylococcus aureus infection	4.65735	0.107123	0.241929	25464	Icam1
05150	Staphylococcus aureus infection	4.65735	0.107123	0.241929	64023	Masp1
04390	Hippo signaling pathway	2.83151	0.131419	0.290666	81809	Tgfb2
04390	Hippo signaling pathway	2.83151	0.131419	0.290666	24617	Serpine1
04390	Hippo signaling pathway	2.83151	0.131419	0.290666	64032	Ctgf
04390	Hippo signaling pathway	2.83151	0.131419	0.290666	117281	Ppp2r1a
04390	Hippo signaling pathway	2.83151	0.131419	0.290666	64462	Csnk1d
04622	RIG-I-like receptor signaling pathway	4.28772	0.13243	0.290666	309165	Rela
04622	RIG-I-like receptor signaling pathway	4.28772	0.13243	0.290666	81736	Nfkb1
04622	RIG-I-like receptor signaling pathway	4.28772	0.13243	0.290666	25493	Nfkbia
00340	Histidine metabolism	6.92631	0.134234	0.290666	29539	Aldh2
00340	Histidine metabolism	6.92631	0.134234	0.290666	293653	Acy3
00240	Pyrimidine metabolism	3.3043	0.134487	0.290666	65135	Dpys
00240	Pyrimidine metabolism	3.3043	0.134487	0.290666	316077	Entpd3
00240	Pyrimidine metabolism	3.3043	0.134487	0.290666	361640	Polr3e
00240	Pyrimidine metabolism	3.3043	0.134487	0.290666	301323	Prim2
05146	Amoebiasis	3.24476	0.142343	0.302056	309165	Rela
05146	Amoebiasis	3.24476	0.142343	0.302056	81809	Tgfb2
05146	Amoebiasis	3.24476	0.142343	0.302056	81736	Nfkb1
05146	Amoebiasis	3.24476	0.142343	0.302056	24498	Il6
05168	Herpes simplex infection	2.47822	0.142763	0.302056	25493	Nfkbia
05168	Herpes simplex infection	2.47822	0.142763	0.302056	24498	Il6
05168	Herpes simplex infection	2.47822	0.142763	0.302056	81736	Nfkb1
05168	Herpes simplex infection	2.47822	0.142763	0.302056	192183	Pvrl1
05168	Herpes simplex infection	2.47822	0.142763	0.302056	309165	Rela
05168	Herpes simplex infection	2.47822	0.142763	0.302056	116465	Ifngr1
05216	Thyroid cancer	6.00281	0.174548	0.36546	619385	Ncoa4
05216	Thyroid cancer	6.00281	0.174548	0.36546	117557	Tpm3
04722	Neurotrophin signaling pathway	2.9282	0.194949	0.401919	309165	Rela
04722	Neurotrophin signaling pathway	2.9282	0.194949	0.401919	25493	Nfkbia
04722	Neurotrophin signaling pathway	2.9282	0.194949	0.401919	81736	Nfkb1
04722	Neurotrophin signaling pathway	2.9282	0.194949	0.401919	294515	Foxo3
00020	Citrate cycle (TCA cycle)	5.62763	0.196177	0.401919	362282	Pck1
00020	Citrate cycle (TCA cycle)	5.62763	0.196177	0.401919	25104	Pc
04520	Adherens junction	3.65035	0.19796	0.401919	24329	Egfr
04520	Adherens junction	3.65035	0.19796	0.401919	686098	Sorbs1
04520	Adherens junction	3.65035	0.19796	0.401919	192183	Pvrl1
05203	Viral carcinogenesis	2.26047	0.206564	0.412621	25493	Nfkbia
05203	Viral carcinogenesis	2.26047	0.206564	0.412621	309452	Nfkb2
05203	Viral carcinogenesis	2.26047	0.206564	0.412621	309165	Rela
05203	Viral carcinogenesis	2.26047	0.206564	0.412621	114851	Cdkn1a
05203	Viral carcinogenesis	2.26047	0.206564	0.412621	81736	Nfkb1
05203	Viral carcinogenesis	2.26047	0.206564	0.412621	305584	Rel
00640	Propanoate metabolism	5.4571	0.207337	0.412621	29539	Aldh2
00640	Propanoate metabolism	5.4571	0.207337	0.412621	171142	Ehhadh
00010	Glycolysis / Gluconeogenesis	3.33489	0.246435	0.485622	362282	Pck1
00010	Glycolysis / Gluconeogenesis	3.33489	0.246435	0.485622	24172	Adh1
00010	Glycolysis / Gluconeogenesis	3.33489	0.246435	0.485622	29539	Aldh2
04020	Calcium signaling pathway	2.3327	0.260161	0.507693	29665	P2rx7
04020	Calcium signaling pathway	2.3327	0.260161	0.507693	308451	Itpkc
04020	Calcium signaling pathway	2.3327	0.260161	0.507693	50646	Ptk2b
04020	Calcium signaling pathway	2.3327	0.260161	0.507693	24329	Egfr
04020	Calcium signaling pathway	2.3327	0.260161	0.507693	29659	P2rx4
05410	Hypertrophic cardiomyopathy (HCM)	3.21579	0.268744	0.519399	117557	Tpm3
05410	Hypertrophic cardiomyopathy (HCM)	3.21579	0.268744	0.519399	81809	Tgfb2
05410	Hypertrophic cardiomyopathy (HCM)	3.21579	0.268744	0.519399	24498	Il6
04530	Tight junction	2.60992	0.273784	0.524101	316233	Tjap1
04530	Tight junction	2.60992	0.273784	0.524101	306454	Cldn22
04530	Tight junction	2.60992	0.273784	0.524101	287098	Cldn6
04530	Tight junction	2.60992	0.273784	0.524101	117281	Ppp2r1a
00350	Tyrosine metabolism	4.61754	0.278727	0.52853	24172	Adh1
00350	Tyrosine metabolism	4.61754	0.278727	0.52853	25721	Got2
00590	Arachidonic acid metabolism	3.141	0.28411	0.533701	24404	Gpx1
00590	Arachidonic acid metabolism	3.141	0.28411	0.533701	59103	Ptges
00590	Arachidonic acid metabolism	3.141	0.28411	0.533701	50549	Cyp4a1
04975	Fat digestion and absorption	4.5021	0.291309	0.542158	25073	Scarb1
04975	Fat digestion and absorption	4.5021	0.291309	0.542158	25721	Got2
00400	Phenylalanine, tyrosine and tryptophan biosynthesis	12.8632	0.300814	0.549056	25721	Got2
00460	Cyanoamino acid metabolism	12.8632	0.300814	0.549056	299857	Shmt2
04910	Insulin signaling pathway	2.51866	0.30321	0.549056	686098	Sorbs1
04910	Insulin signaling pathway	2.51866	0.30321	0.549056	171136	Cblb
04910	Insulin signaling pathway	2.51866	0.30321	0.549056	362282	Pck1
04910	Insulin signaling pathway	2.51866	0.30321	0.549056	29516	Pde3b
04540	Gap junction	3.03513	0.30788	0.552535	24329	Egfr
04540	Gap junction	3.03513	0.30788	0.552535	24392	Gja1
04540	Gap junction	3.03513	0.30788	0.552535	64462	Csnk1d
04974	Protein digestion and absorption	3.0014	0.315992	0.562074	117261	Slc15a1
04974	Protein digestion and absorption	3.0014	0.315992	0.562074	293118	Prcp
04974	Protein digestion and absorption	3.0014	0.315992	0.562074	364241	Kcnk5
05222	Small cell lung cancer	2.96842	0.324197	0.57161	25493	Nfkbia
05222	Small cell lung cancer	2.96842	0.324197	0.57161	309165	Rela
05222	Small cell lung cancer	2.96842	0.324197	0.57161	81736	Nfkb1
05032	Morphine addiction	2.87368	0.349356	0.610613	29705	Gabra1
05032	Morphine addiction	2.87368	0.349356	0.610613	29516	Pde3b
05032	Morphine addiction	2.87368	0.349356	0.610613	63885	Pde10a
00600	Sphingolipid metabolism	3.83158	0.384107	0.659876	58970	Degs1
00600	Sphingolipid metabolism	3.83158	0.384107	0.659876	65196	B4galt6
05030	Cocaine addiction	3.83158	0.384107	0.659876	309165	Rela
05030	Cocaine addiction	3.83158	0.384107	0.659876	81736	Nfkb1
04340	Hedgehog signaling pathway	3.75175	0.397977	0.67791	64462	Csnk1d
04340	Hedgehog signaling pathway	3.75175	0.397977	0.67791	291936	Hhip
04650	Natural killer cell mediated cytotoxicity	2.57263	0.448196	0.757037	50646	Ptk2b
04650	Natural killer cell mediated cytotoxicity	2.57263	0.448196	0.757037	116465	Ifngr1
04650	Natural killer cell mediated cytotoxicity	2.57263	0.448196	0.757037	25464	Icam1
05213	Endometrial cancer	3.46316	0.454792	0.761776	24329	Egfr
05213	Endometrial cancer	3.46316	0.454792	0.761776	294515	Foxo3
04122	Sulfur relay system	8.18564	0.462458	0.768216	192172	Mpst
05223	Non-small cell lung cancer	3.33489	0.483936	0.797304	294515	Foxo3
05223	Non-small cell lung cancer	3.33489	0.483936	0.797304	24329	Egfr
04913	Ovarian steroidogenesis	3.15937	0.528473	0.863603	25426	Cyp1b1
04913	Ovarian steroidogenesis	3.15937	0.528473	0.863603	25073	Scarb1
00790	Folate biosynthesis	6.92631	0.540617	0.876323	64192	Qdpr
04730	Long-term depression	2.90458	0.60462	0.972229	117281	Ppp2r1a
04730	Long-term depression	2.90458	0.60462	0.972229	81663	Gna12
00604	Glycosphingolipid biosynthesis - ganglio series	6.00281	0.617052	0.984346	64828	B4galnt1
05014	Amyotrophic lateral sclerosis (ALS)	2.81382	0.635658	0.996934	303200	Map2k3
05014	Amyotrophic lateral sclerosis (ALS)	2.81382	0.635658	0.996934	24404	Gpx1
05214	Glioma	2.81382	0.635658	0.996934	114851	Cdkn1a
05214	Glioma	2.81382	0.635658	0.996934	24329	Egfr
04270	Vascular smooth muscle contraction	2.17844	0.639823	0.996934	50549	Cyp4a1
04270	Vascular smooth muscle contraction	2.17844	0.639823	0.996934	56820	Ramp3
04270	Vascular smooth muscle contraction	2.17844	0.639823	0.996934	81663	Gna12
04728	Dopaminergic synapse	2.04641	0.726874	1	311024	Kif5c
04728	Dopaminergic synapse	2.04641	0.726874	1	50686	Gsk3a
04728	Dopaminergic synapse	2.04641	0.726874	1	117281	Ppp2r1a
00450	Selenocompound metabolism	5.00234	0.728557	1	316403	Mars2
05218	Melanoma	2.5364	0.746379	1	114851	Cdkn1a
05218	Melanoma	2.5364	0.746379	1	24329	Egfr
05412	Arrhythmogenic right ventricular cardiomyopathy (ARVC)	2.43357	0.794626	1	83501	Cdh2
05412	Arrhythmogenic right ventricular cardiomyopathy (ARVC)	2.43357	0.794626	1	24392	Gja1
00360	Phenylalanine metabolism	4.5021	0.800848	1	25721	Got2
04964	Proximal tubule bicarbonate reclamation	4.5021	0.800848	1	362282	Pck1
00900	Terpenoid backbone biosynthesis	4.09282	0.871544	1	24450	Hmgcs2
04320	Dorso-ventral axis formation	4.09282	0.871544	1	24329	Egfr
04614	Renin-angiotensin system	4.09282	0.871544	1	296370	Ctsa
00830	Retinol metabolism	2.25105	0.89212	1	50549	Cyp4a1
00830	Retinol metabolism	2.25105	0.89212	1	24172	Adh1
04310	Wnt signaling pathway	1.82518	0.909216	1	317368	Porcn
04310	Wnt signaling pathway	1.82518	0.909216	1	25445	Fosl1
04310	Wnt signaling pathway	1.82518	0.909216	1	310552	Sfrp2
00534	Glycosaminoglycan biosynthesis - heparan sulfate / heparin	3.75175	0.940682	1	316325	Hs6st1
00630	Glyoxylate and dicarboxylate metabolism	3.75175	0.940682	1	299857	Shmt2
03060	Protein export	3.75175	0.940682	1	691393	Oxa1l
04260	Cardiac muscle contraction	2.094	0.990464	1	117557	Tpm3
04260	Cardiac muscle contraction	2.094	0.990464	1	29445	Cox4i1
00053	Ascorbate and aldarate metabolism	3.33489	1	1	29539	Aldh2
00062	Fatty acid elongation	3.33489	1	1	171402	Elovl6
00563	Glycosylphosphatidylinositol(GPI)-anchor biosynthesis	3.33489	1	1	79112	Pigm
01040	Biosynthesis of unsaturated fatty acids	3.33489	1	1	171402	Elovl6
04966	Collecting duct acid secretion	3.33489	1	1	170667	Atp6v0c
05414	Dilated cardiomyopathy	2.00094	1	1	81809	Tgfb2
05414	Dilated cardiomyopathy	2.00094	1	1	117557	Tpm3
00601	Glycosphingolipid biosynthesis - lacto and neolacto series	3.21579	1	1	116740	B3gnt5
04140	Regulation of autophagy	3.1049	1	1	312647	Atg7
04710	Circadian rhythm	3.1049	1	1	64462	Csnk1d
04666	Fc gamma R-mediated phagocytosis	1.89562	1	1	297518	Arpc4
04666	Fc gamma R-mediated phagocytosis	1.89562	1	1	171574	Dnm3
00040	Pentose and glucuronate interconversions	2.6483	1	1	29539	Aldh2
03020	RNA polymerase	2.6483	1	1	361640	Polr3e
04130	SNARE interactions in vesicular transport	2.57263	1	1	292483	Stx11
05020	Prion diseases	2.50117	1	1	24498	Il6
03030	DNA replication	2.43357	1	1	301323	Prim2
05416	Viral myocarditis	1.63713	1	1	89843	Cxadr
05416	Viral myocarditis	1.63713	1	1	25464	Icam1
05340	Primary immunodeficiency	2.36953	1	1	24165	Ada
05033	Nicotine addiction	2.25105	1	1	29705	Gabra1
04114	Oocyte meiosis	1.57969	1	1	117281	Ppp2r1a
04114	Oocyte meiosis	1.57969	1	1	292263	Fbxo5
00565	Ether lipid metabolism	2.19615	1	1	84050	Enpp2
04960	Aldosterone-regulated sodium reabsorption	2.19615	1	1	29517	Sgk1
04973	Carbohydrate digestion and absorption	2.14386	1	1	29573	Slc37a4
00860	Porphyrin and chlorophyll metabolism	2.094	1	1	79239	Hmox2
00520	Amino sugar and nucleotide sugar metabolism	1.87588	1	1	25035	Cyb5r3
04672	Intestinal immune network for IgA production	1.80084	1	1	24498	Il6
00510	N-Glycan biosynthesis	1.76553	1	1	65271	Mgat5
05217	Basal cell carcinoma	1.63713	1	1	291936	Hhip
00140	Steroid hormone biosynthesis	1.52614	1	1	25426	Cyp1b1
04145	Phagosome	1.3782	1	1	25073	Scarb1
04145	Phagosome	1.3782	1	1	170667	Atp6v0c
04145	Phagosome	1.3782	1	1	140914	Olr1
00983	Drug metabolism - other enzymes	1.4761	1	1	65135	Dpys
04150	mTOR signaling pathway	1.40691	1	1	140942	Ddit4
00970	Aminoacyl-tRNA biosynthesis	1.38526	1	1	316403	Mars2
04810	Regulation of actin cytoskeleton	1.23345	1	1	24329	Egfr
04810	Regulation of actin cytoskeleton	1.23345	1	1	81663	Gna12
04810	Regulation of actin cytoskeleton	1.23345	1	1	297518	Arpc4
05016	Huntington's disease	1.23345	1	1	29445	Cox4i1
05016	Huntington's disease	1.23345	1	1	24404	Gpx1
05016	Huntington's disease	1.23345	1	1	308578	Ap2a1
00562	Inositol phosphate metabolism	1.34391	1	1	308451	Itpkc
05210	Colorectal cancer	1.32415	1	1	81809	Tgfb2
05211	Renal cell carcinoma	1.30496	1	1	81809	Tgfb2
05332	Graft-versus-host disease	1.30496	1	1	24498	Il6
04664	Fc epsilon RI signaling pathway	1.2682	1	1	303200	Map2k3
04971	Gastric acid secretion	1.23345	1	1	65272	Kcnk10
04976	Bile secretion	1.23345	1	1	25073	Scarb1
04070	Phosphatidylinositol signaling system	1.09807	1	1	308451	Itpkc
04914	Progesterone-mediated oocyte maturation	1.047	1	1	29516	Pde3b
03008	Ribosome biogenesis in eukaryotes	1.03497	1	1	362967	Rrp7a
04120	Ubiquitin mediated proteolysis	1.32415	1	1	296161	Ubox5
04120	Ubiquitin mediated proteolysis	1.32415	1	1	171136	Cblb
00190	Oxidative phosphorylation	1.11163	1	1	29445	Cox4i1
00190	Oxidative phosphorylation	1.11163	1	1	170667	Atp6v0c
05012	Parkinson's disease	1.09807	1	1	29445	Cox4i1
05012	Parkinson's disease	1.09807	1	1	298575	Pink1
03013	RNA transport	1.07193	1	1	298700	Eif3g
03013	RNA transport	1.07193	1	1	287436	Eif4a1
05034	Alcoholism	0.494737	1	1	500987	H2afx
03010	Ribosome	0.457066	1	1	64638	Rpl28
05010	Alzheimer's disease	0.420757	1	1	29445	Cox4i1
03015	mRNA surveillance pathway	0.928269	1	1	117281	Ppp2r1a
03040	Spliceosome	0.638596	1	1	292729	Snrpa
04510	Focal adhesion	0.865789	1	1	24329	Egfr
04510	Focal adhesion	0.865789	1	1	114636	Zyx
04723	Retrograde endocannabinoid signaling	0.857544	1	1	29705	Gabra1
04727	GABAergic synapse	0.978718	1	1	29705	Gabra1
05322	Systemic lupus erythematosus	0.662074	1	1	500987	H2afx

## Sheet: downregulated pathways
path_id	path_name	path_diffgene_count	path_gene_count	enrichment	pvalue	FDR
01100	Metabolic pathways	41	1272	2.61889	1.22293e-07	2.23796e-05
04740	Olfactory transduction	1	1202	0.0675953	3.09676e-05	0.00283353
05160	Hepatitis C	9	127	5.75784	0.000119068	0.00726313
04144	Endocytosis	12	236	4.13133	0.000167042	0.00764219
05202	Transcriptional misregulation in cancer	10	179	4.53908	0.000331825	0.0121448
04070	Phosphatidylinositol signaling system	6	82	5.94509	0.00214889	0.0655411
04110	Cell cycle	7	126	4.51386	0.00394733	0.103195
05164	Influenza A	8	177	3.6723	0.00665713	0.152282
05161	Hepatitis B	7	143	3.97725	0.00818031	0.166333
04614	Renin-angiotensin system	3	22	11.0795	0.00959609	0.175609
05203	Viral carcinogenesis	9	239	3.05961	0.0121374	0.201922
05010	Alzheimer's disease	8	214	3.03737	0.021157	0.309372
05168	Herpes simplex infection	8	218	2.98163	0.0235832	0.309372
04010	MAPK signaling pathway	9	265	2.75942	0.0236678	0.309372
04120	Ubiquitin mediated proteolysis	6	136	3.58454	0.0277305	0.338312
05162	Measles	6	140	3.48212	0.0317858	0.353759
03040	Spliceosome	6	141	3.45743	0.0328628	0.353759
00562	Inositol phosphate metabolism	4	67	4.85072	0.0377807	0.384104
00565	Ether lipid metabolism	3	41	5.94509	0.0559171	0.53857
04141	Protein processing in endoplasmic reticulum	6	165	2.95453	0.067241	0.567737
04724	Glutamatergic synapse	5	121	3.35742	0.06883	0.567737
03018	RNA degradation	4	81	4.01232	0.0717623	0.567737
03013	RNA transport	6	168	2.90177	0.0728057	0.567737
04810	Regulation of actin cytoskeleton	7	219	2.59702	0.0775597	0.567737
05016	Huntington's disease	7	219	2.59702	0.0775597	0.567737
00100	Steroid biosynthesis	2	18	9.02773	0.081232	0.571748
05200	Pathways in cancer	9	331	2.2092	0.0896734	0.607787
05205	Proteoglycans in cancer	7	228	2.4945	0.0941239	0.615167
00510	N-Glycan biosynthesis	3	51	4.77939	0.099859	0.618992
05034	Alcoholism	6	182	2.67856	0.102947	0.618992
00564	Glycerophospholipid metabolism	4	91	3.57141	0.104857	0.618992
00310	Lysine degradation	3	53	4.59903	0.110341	0.625954
04530	Tight junction	5	138	2.94382	0.113583	0.625954
04064	NF-kappa B signaling pathway	4	94	3.45743	0.116298	0.625954
04972	Pancreatic secretion	4	98	3.31631	0.13266	0.693623
00534	Glycosaminoglycan biosynthesis - heparan sulfate / heparin	2	24	6.7708	0.139624	0.709758
04622	RIG-I-like receptor signaling pathway	3	63	3.86903	0.171113	0.834807
00563	Glycosylphosphatidylinositol(GPI)-anchor biosynthesis	2	27	6.01849	0.173348	0.834807
00240	Pyrimidine metabolism	4	109	2.98163	0.184249	0.864554
05212	Pancreatic cancer	3	67	3.63804	0.199234	0.911495
05012	Parkinson's disease	5	164	2.47712	0.211506	0.94404
05218	Melanoma	3	71	3.43308	0.229451	0.999753
04971	Gastric acid secretion	3	73	3.33902	0.245325	1
04976	Bile secretion	3	73	3.33902	0.245325	1
04066	HIF-1 signaling pathway	4	122	2.66392	0.257648	1
04115	p53 signaling pathway	3	75	3.24998	0.261698	1
04514	Cell adhesion molecules (CAMs)	5	175	2.32142	0.264143	1
04270	Vascular smooth muscle contraction	4	124	2.62095	0.270114	1
05169	Epstein-Barr virus infection	6	232	2.10128	0.273336	1
05145	Toxoplasmosis	4	126	2.57935	0.282888	1
03320	PPAR signaling pathway	3	78	3.12498	0.287168	1
04970	Salivary secretion	3	78	3.12498	0.287168	1
04062	Chemokine signaling pathway	5	180	2.25693	0.290272	1
05219	Bladder cancer	2	37	4.39187	0.303759	1
04350	TGF-beta signaling pathway	3	83	2.93673	0.331965	1
00350	Tyrosine metabolism	2	39	4.16664	0.332665	1
05322	Systemic lupus erythematosus	4	136	2.38969	0.351256	1
04960	Aldosterone-regulated sodium reabsorption	2	41	3.96339	0.362371	1
04020	Calcium signaling pathway	5	193	2.10491	0.364528	1
05215	Prostate cancer	3	88	2.76987	0.379546	1
04962	Vasopressin-regulated water reabsorption	2	43	3.77905	0.392819	1
04012	ErbB signaling pathway	3	90	2.70832	0.399317	1
04210	Apoptosis	3	90	2.70832	0.399317	1
04974	Protein digestion and absorption	3	90	2.70832	0.399317	1
05222	Small cell lung cancer	3	91	2.67856	0.409356	1
04666	Fc gamma R-mediated phagocytosis	3	95	2.56578	0.450491	1
04620	Toll-like receptor signaling pathway	3	96	2.53905	0.461013	1
03015	mRNA surveillance pathway	3	97	2.51287	0.471627	1
04915	Estrogen signaling pathway	3	97	2.51287	0.471627	1
00500	Starch and sucrose metabolism	2	51	3.18626	0.520991	1
03460	Fanconi anemia pathway	2	52	3.12498	0.53763	1
00561	Glycerolipid metabolism	2	55	2.95453	0.588231	1
00790	Folate biosynthesis	1	13	6.24997	0.594884	1
04623	Cytosolic DNA-sensing pathway	2	57	2.85086	0.622485	1
03450	Non-homologous end-joining	1	14	5.80354	0.636805	1
04725	Cholinergic synapse	3	113	2.15707	0.652696	1
00604	Glycosphingolipid biosynthesis - ganglio series	1	15	5.41664	0.678212	1
05134	Legionellosis	2	61	2.66392	0.692059	1
00120	Primary bile acid biosynthesis	1	16	5.0781	0.719109	1
00770	Pantothenate and CoA biosynthesis	1	16	5.0781	0.719109	1
04670	Leukocyte transendothelial migration	3	119	2.04831	0.725269	1
04742	Taste transduction	2	63	2.57935	0.727303	1
04721	Synaptic vesicle cycle	2	64	2.53905	0.745025	1
00511	Other glycan degradation	1	17	4.77939	0.759504	1
04726	Serotonergic synapse	3	125	1.94999	0.799876	1
05211	Renal cell carcinoma	2	69	2.35506	0.834453	1
04720	Long-term potentiation	2	71	2.28872	0.870533	1
04728	Dopaminergic synapse	3	132	1.84658	0.889059	1
04360	Axon guidance	3	136	1.79227	0.940879	1
00900	Terpenoid backbone biosynthesis	1	22	3.69316	0.954152	1
05220	Chronic myeloid leukemia	2	77	2.11038	0.979457	1
05100	Bacterial invasion of epithelial cells	2	79	2.05695	1	1
04950	Maturity onset diabetes of the young	1	26	3.12498	1	1
05410	Hypertrophic cardiomyopathy (HCM)	2	84	1.93451	1	1
04640	Hematopoietic cell lineage	2	85	1.91175	1	1
00053	Ascorbate and aldarate metabolism	1	27	3.00924	1	1
00062	Fatty acid elongation	1	27	3.00924	1	1
03440	Homologous recombination	1	27	3.00924	1	1
04744	Phototransduction	1	27	3.00924	1	1
00590	Arachidonic acid metabolism	2	86	1.88952	1	1
03008	Ribosome biogenesis in eukaryotes	2	87	1.86781	1	1
00030	Pentose phosphate pathway	1	28	2.90177	1	1
00512	Mucin type O-Glycan biosynthesis	1	28	2.90177	1	1
04911	Insulin secretion	2	88	1.84658	1	1
04540	Gap junction	2	89	1.82583	1	1
00760	Nicotinate and nicotinamide metabolism	1	29	2.80171	1	1
04912	GnRH signaling pathway	2	91	1.7857	1	1
00514	Other types of O-glycan biosynthesis	1	30	2.70832	1	1
00052	Galactose metabolism	1	31	2.62095	1	1
05032	Morphine addiction	2	94	1.72871	1	1
04151	PI3K-Akt signaling pathway	6	344	1.41714	1	1
04612	Antigen processing and presentation	2	98	1.65815	1	1
04713	Circadian entrainment	2	98	1.65815	1	1
04916	Melanogenesis	2	98	1.65815	1	1
04130	SNARE interactions in vesicular transport	1	35	2.32142	1	1
04723	Retrograde endocannabinoid signaling	2	105	1.54761	1	1
00270	Cysteine and methionine metabolism	1	38	2.13815	1	1
00591	Linoleic acid metabolism	1	40	2.03124	1	1
05416	Viral myocarditis	2	110	1.47726	1	1
00051	Fructose and mannose metabolism	1	42	1.93451	1	1
04973	Carbohydrate digestion and absorption	1	42	1.93451	1	1
03410	Base excision repair	1	43	1.88952	1	1
00620	Pyruvate metabolism	1	44	1.84658	1	1
05166	HTLV-I infection	5	305	1.33196	1	1
00071	Fatty acid degradation	1	46	1.76629	1	1
02010	ABC transporters	1	46	1.76629	1	1
03420	Nucleotide excision repair	1	47	1.72871	1	1
04978	Mineral absorption	1	47	1.72871	1	1
05030	Cocaine addiction	1	47	1.72871	1	1
00520	Amino sugar and nucleotide sugar metabolism	1	48	1.6927	1	1
04340	Hedgehog signaling pathway	1	48	1.6927	1	1
04330	Notch signaling pathway	1	51	1.59313	1	1
04961	Endocrine and other factor-regulated calcium reabsorption	1	52	1.56249	1	1
05213	Endometrial cancer	1	52	1.56249	1	1
00230	Purine metabolism	3	179	1.36172	1	1
05223	Non-small cell lung cancer	1	54	1.50462	1	1
00330	Arginine and proline metabolism	1	56	1.45088	1	1
04913	Ovarian steroidogenesis	1	57	1.42543	1	1
00480	Glutathione metabolism	1	58	1.40085	1	1
00140	Steroid hormone biosynthesis	1	59	1.37711	1	1
05144	Malaria	1	59	1.37711	1	1
04145	Phagosome	3	196	1.24362	1	1
03010	Ribosome	3	197	1.2373	1	1
04730	Long-term depression	1	62	1.31048	1	1
05014	Amyotrophic lateral sclerosis (ALS)	1	64	1.26952	1	1
05214	Glioma	1	64	1.26952	1	1
05210	Colorectal cancer	1	68	1.19485	1	1
05031	Amphetamine addiction	1	69	1.17753	1	1
05332	Graft-versus-host disease	1	69	1.17753	1	1
04664	Fc epsilon RI signaling pathway	1	71	1.14436	1	1
04610	Complement and coagulation cascades	1	72	1.12847	1	1
05330	Allograft rejection	1	72	1.12847	1	1
05140	Leishmaniasis	1	74	1.09797	1	1
05412	Arrhythmogenic right ventricular cardiomyopathy (ARVC)	1	74	1.09797	1	1
04940	Type I diabetes mellitus	1	78	1.04166	1	1
04662	B cell receptor signaling pathway	1	79	1.02848	1	1
00830	Retinol metabolism	1	80	1.01562	1	1
05320	Autoimmune thyroid disease	1	80	1.01562	1	1
04114	Oocyte meiosis	2	114	1.42543	1	1
04722	Neurotrophin signaling pathway	2	123	1.32113	1	1
04142	Lysosome	2	127	1.27952	1	1
04380	Osteoclast differentiation	2	131	1.24045	1	1
04630	Jak-STAT signaling pathway	2	145	1.12068	1	1
04310	Wnt signaling pathway	2	148	1.09797	1	1
04390	Hippo signaling pathway	2	159	1.02201	1	1
04510	Focal adhesion	3	208	1.17187	1	1
04060	Cytokine-cytokine receptor interaction	3	215	1.13371	1	1
05142	Chagas disease (American trypanosomiasis)	1	107	0.759342	1	1
00010	Glycolysis / Gluconeogenesis	1	81	1.00308	1	1
00190	Oxidative phosphorylation	2	162	1.00308	1	1
00980	Metabolism of xenobiotics by cytochrome P450	1	94	0.864357	1	1
00982	Drug metabolism - cytochrome P450	1	95	0.855258	1	1
04080	Neuroactive ligand-receptor interaction	3	290	0.840513	1	1
04146	Peroxisome	1	83	0.97891	1	1
04260	Cardiac muscle contraction	1	86	0.944762	1	1
04650	Natural killer cell mediated cytotoxicity	1	105	0.773805	1	1
04660	T cell receptor signaling pathway	1	116	0.700427	1	1
04727	GABAergic synapse	1	92	0.883147	1	1
04910	Insulin signaling pathway	1	143	0.568179	1	1
04914	Progesterone-mediated oocyte maturation	1	86	0.944762	1	1
05152	Tuberculosis	2	186	0.873651	1	1
05204	Chemical carcinogenesis	1	91	0.892852	1	1
05414	Dilated cardiomyopathy	1	90	0.902773	1	1

## Sheet: downregulated genes
path_id	path_name	enrichment	pvalue	FDR	gene_id	gene_name
01100	Metabolic pathways	2.61889	1.22293e-07	2.23796e-05	298653	Nmnat1
01100	Metabolic pathways	2.61889	1.22293e-07	2.23796e-05	302980	Fahd1
01100	Metabolic pathways	2.61889	1.22293e-07	2.23796e-05	309051	Pign
01100	Metabolic pathways	2.61889	1.22293e-07	2.23796e-05	310803	Extl2
01100	Metabolic pathways	2.61889	1.22293e-07	2.23796e-05	310848	Cyp2u1
01100	Metabolic pathways	2.61889	1.22293e-07	2.23796e-05	310903	Adh6
01100	Metabolic pathways	2.61889	1.22293e-07	2.23796e-05	313231	Alg2
01100	Metabolic pathways	2.61889	1.22293e-07	2.23796e-05	313997	Mboat2
01100	Metabolic pathways	2.61889	1.22293e-07	2.23796e-05	314004	Cmpk2
01100	Metabolic pathways	2.61889	1.22293e-07	2.23796e-05	360511	Pank3
01100	Metabolic pathways	2.61889	1.22293e-07	2.23796e-05	361467	Lpcat1
01100	Metabolic pathways	2.61889	1.22293e-07	2.23796e-05	362031	Alg14
01100	Metabolic pathways	2.61889	1.22293e-07	2.23796e-05	362625	Man1c1
01100	Metabolic pathways	2.61889	1.22293e-07	2.23796e-05	497778	Dut
01100	Metabolic pathways	2.61889	1.22293e-07	2.23796e-05	499529	Ndufs4
01100	Metabolic pathways	2.61889	1.22293e-07	2.23796e-05	58964	Nme6
01100	Metabolic pathways	2.61889	1.22293e-07	2.23796e-05	64018	Slc33a1
01100	Metabolic pathways	2.61889	1.22293e-07	2.23796e-05	64043	Gcnt1
01100	Metabolic pathways	2.61889	1.22293e-07	2.23796e-05	64313	Oat
01100	Metabolic pathways	2.61889	1.22293e-07	2.23796e-05	65210	Cyp2j4
01100	Metabolic pathways	2.61889	1.22293e-07	2.23796e-05	678759	Ndufa10
01100	Metabolic pathways	2.61889	1.22293e-07	2.23796e-05	691221	LOC691221
01100	Metabolic pathways	2.61889	1.22293e-07	2.23796e-05	81641	Anpep
01100	Metabolic pathways	2.61889	1.22293e-07	2.23796e-05	81681	Lss
01100	Metabolic pathways	2.61889	1.22293e-07	2.23796e-05	81747	Pi4kb
01100	Metabolic pathways	2.61889	1.22293e-07	2.23796e-05	81821	Dgkz
01100	Metabolic pathways	2.61889	1.22293e-07	2.23796e-05	116699	Inpp4b
01100	Metabolic pathways	2.61889	1.22293e-07	2.23796e-05	171088	Inpp5j
01100	Metabolic pathways	2.61889	1.22293e-07	2.23796e-05	171566	Nme7
01100	Metabolic pathways	2.61889	1.22293e-07	2.23796e-05	192263	Pigl
01100	Metabolic pathways	2.61889	1.22293e-07	2.23796e-05	24382	Ganc
01100	Metabolic pathways	2.61889	1.22293e-07	2.23796e-05	24552	Me1
01100	Metabolic pathways	2.61889	1.22293e-07	2.23796e-05	25096	Pld1
01100	Metabolic pathways	2.61889	1.22293e-07	2.23796e-05	25106	Rgn
01100	Metabolic pathways	2.61889	1.22293e-07	2.23796e-05	25541	Scp2
01100	Metabolic pathways	2.61889	1.22293e-07	2.23796e-05	25739	Pygb
01100	Metabolic pathways	2.61889	1.22293e-07	2.23796e-05	291211	Ggps1
01100	Metabolic pathways	2.61889	1.22293e-07	2.23796e-05	29498	Pts
01100	Metabolic pathways	2.61889	1.22293e-07	2.23796e-05	29633	Ndst1
01100	Metabolic pathways	2.61889	1.22293e-07	2.23796e-05	298071	Nans
01100	Metabolic pathways	2.61889	1.22293e-07	2.23796e-05	84350	Dnmt1
04740	Olfactory transduction	0.0675953	3.09676e-05	0.00283353	25372	Adrbk2
05160	Hepatitis C	5.75784	0.000119068	0.00726313	29702	Eif2ak3
05160	Hepatitis C	5.75784	0.000119068	0.00726313	304125	Cldn17
05160	Hepatitis C	5.75784	0.000119068	0.00726313	311430	Mavs
05160	Hepatitis C	5.75784	0.000119068	0.00726313	362788	Traf3
05160	Hepatitis C	5.75784	0.000119068	0.00726313	364594	Tlr3
05160	Hepatitis C	5.75784	0.000119068	0.00726313	83497	Ocln
05160	Hepatitis C	5.75784	0.000119068	0.00726313	25124	Stat1
05160	Hepatitis C	5.75784	0.000119068	0.00726313	25313	Egf
05160	Hepatitis C	5.75784	0.000119068	0.00726313	297989	Ddx58
04144	Endocytosis	4.13133	0.000167042	0.00764219	116743	Sh3gl2
04144	Endocytosis	4.13133	0.000167042	0.00764219	64678	Tfrc
04144	Endocytosis	4.13133	0.000167042	0.00764219	297930	Wwp1
04144	Endocytosis	4.13133	0.000167042	0.00764219	25096	Pld1
04144	Endocytosis	4.13133	0.000167042	0.00764219	140694	Dnm1
04144	Endocytosis	4.13133	0.000167042	0.00764219	25372	Adrbk2
04144	Endocytosis	4.13133	0.000167042	0.00764219	60460	Hspa2
04144	Endocytosis	4.13133	0.000167042	0.00764219	303337	Rab11fip4
04144	Endocytosis	4.13133	0.000167042	0.00764219	360605	Epn3
04144	Endocytosis	4.13133	0.000167042	0.00764219	367100	Smad6
04144	Endocytosis	4.13133	0.000167042	0.00764219	24750	RT1-N3
04144	Endocytosis	4.13133	0.000167042	0.00764219	25313	Egf
05202	Transcriptional misregulation in cancer	4.53908	0.000331825	0.0121448	499497	Mef2c
05202	Transcriptional misregulation in cancer	4.53908	0.000331825	0.0121448	60357	Prom1
05202	Transcriptional misregulation in cancer	4.53908	0.000331825	0.0121448	686117	Meis1
05202	Transcriptional misregulation in cancer	4.53908	0.000331825	0.0121448	25619	Plau
05202	Transcriptional misregulation in cancer	4.53908	0.000331825	0.0121448	300711	Atm
05202	Transcriptional misregulation in cancer	4.53908	0.000331825	0.0121448	680537	Whsc1
05202	Transcriptional misregulation in cancer	4.53908	0.000331825	0.0121448	362176	Lmo2
05202	Transcriptional misregulation in cancer	4.53908	0.000331825	0.0121448	363067	Sin3a
05202	Transcriptional misregulation in cancer	4.53908	0.000331825	0.0121448	83571	Cdkn1b
05202	Transcriptional misregulation in cancer	4.53908	0.000331825	0.0121448	303991	Hoxd10
04070	Phosphatidylinositol signaling system	5.94509	0.00214889	0.0655411	116699	Inpp4b
04070	Phosphatidylinositol signaling system	5.94509	0.00214889	0.0655411	81821	Dgkz
04070	Phosphatidylinositol signaling system	5.94509	0.00214889	0.0655411	171088	Inpp5j
04070	Phosphatidylinositol signaling system	5.94509	0.00214889	0.0655411	81678	Itpr2
04070	Phosphatidylinositol signaling system	5.94509	0.00214889	0.0655411	81747	Pi4kb
04070	Phosphatidylinositol signaling system	5.94509	0.00214889	0.0655411	89812	Pip4k2b
04110	Cell cycle	4.51386	0.00394733	0.103195	300711	Atm
04110	Cell cycle	4.51386	0.00394733	0.103195	300947	Tfdp2
04110	Cell cycle	4.51386	0.00394733	0.103195	311412	Anapc1
04110	Cell cycle	4.51386	0.00394733	0.103195	361195	Cdc14b
04110	Cell cycle	4.51386	0.00394733	0.103195	680111	Rbl1
04110	Cell cycle	4.51386	0.00394733	0.103195	81758	Rbl2
04110	Cell cycle	4.51386	0.00394733	0.103195	83571	Cdkn1b
05164	Influenza A	3.6723	0.00665713	0.152282	364594	Tlr3
05164	Influenza A	3.6723	0.00665713	0.152282	29702	Eif2ak3
05164	Influenza A	3.6723	0.00665713	0.152282	311430	Mavs
05164	Influenza A	3.6723	0.00665713	0.152282	25124	Stat1
05164	Influenza A	3.6723	0.00665713	0.152282	25309	Cycs
05164	Influenza A	3.6723	0.00665713	0.152282	60460	Hspa2
05164	Influenza A	3.6723	0.00665713	0.152282	304277	Cpsf4
05164	Influenza A	3.6723	0.00665713	0.152282	297989	Ddx58
05161	Hepatitis B	3.97725	0.00818031	0.166333	83571	Cdkn1b
05161	Hepatitis B	3.97725	0.00818031	0.166333	362339	Creb3l2
05161	Hepatitis B	3.97725	0.00818031	0.166333	25124	Stat1
05161	Hepatitis B	3.97725	0.00818031	0.166333	297989	Ddx58
05161	Hepatitis B	3.97725	0.00818031	0.166333	311430	Mavs
05161	Hepatitis B	3.97725	0.00818031	0.166333	25309	Cycs
05161	Hepatitis B	3.97725	0.00818031	0.166333	364594	Tlr3
04614	Renin-angiotensin system	11.0795	0.00959609	0.175609	24310	Ace
04614	Renin-angiotensin system	11.0795	0.00959609	0.175609	81638	Agtr1b
04614	Renin-angiotensin system	11.0795	0.00959609	0.175609	81641	Anpep
05203	Viral carcinogenesis	3.05961	0.0121374	0.201922	84582	Hdac7
05203	Viral carcinogenesis	3.05961	0.0121374	0.201922	680111	Rbl1
05203	Viral carcinogenesis	3.05961	0.0121374	0.201922	295274	Hist2h2be
05203	Viral carcinogenesis	3.05961	0.0121374	0.201922	24750	RT1-N3
05203	Viral carcinogenesis	3.05961	0.0121374	0.201922	362339	Creb3l2
05203	Viral carcinogenesis	3.05961	0.0121374	0.201922	81758	Rbl2
05203	Viral carcinogenesis	3.05961	0.0121374	0.201922	83571	Cdkn1b
05203	Viral carcinogenesis	3.05961	0.0121374	0.201922	362788	Traf3
05203	Viral carcinogenesis	3.05961	0.0121374	0.201922	29240	Polb
05010	Alzheimer's disease	3.03737	0.021157	0.309372	29153	Capn1
05010	Alzheimer's disease	3.03737	0.021157	0.309372	25309	Cycs
05010	Alzheimer's disease	3.03737	0.021157	0.309372	29650	Adam10
05010	Alzheimer's disease	3.03737	0.021157	0.309372	29219	Snca
05010	Alzheimer's disease	3.03737	0.021157	0.309372	81678	Itpr2
05010	Alzheimer's disease	3.03737	0.021157	0.309372	499529	Ndufs4
05010	Alzheimer's disease	3.03737	0.021157	0.309372	678759	Ndufa10
05010	Alzheimer's disease	3.03737	0.021157	0.309372	29702	Eif2ak3
05168	Herpes simplex infection	2.98163	0.0235832	0.309372	24750	RT1-N3
05168	Herpes simplex infection	2.98163	0.0235832	0.309372	25124	Stat1
05168	Herpes simplex infection	2.98163	0.0235832	0.309372	29702	Eif2ak3
05168	Herpes simplex infection	2.98163	0.0235832	0.309372	297989	Ddx58
05168	Herpes simplex infection	2.98163	0.0235832	0.309372	362788	Traf3
05168	Herpes simplex infection	2.98163	0.0235832	0.309372	25309	Cycs
05168	Herpes simplex infection	2.98163	0.0235832	0.309372	364594	Tlr3
05168	Herpes simplex infection	2.98163	0.0235832	0.309372	311430	Mavs
04010	MAPK signaling pathway	2.75942	0.0236678	0.309372	116600	Cacnb2
04010	MAPK signaling pathway	2.75942	0.0236678	0.309372	294924	Mecom
04010	MAPK signaling pathway	2.75942	0.0236678	0.309372	25482	Mras
04010	MAPK signaling pathway	2.75942	0.0236678	0.309372	25444	Fgf9
04010	MAPK signaling pathway	2.75942	0.0236678	0.309372	499497	Mef2c
04010	MAPK signaling pathway	2.75942	0.0236678	0.309372	314384	Rps6ka5
04010	MAPK signaling pathway	2.75942	0.0236678	0.309372	25313	Egf
04010	MAPK signaling pathway	2.75942	0.0236678	0.309372	25579	Map3k12
04010	MAPK signaling pathway	2.75942	0.0236678	0.309372	60460	Hspa2
04120	Ubiquitin mediated proteolysis	3.58454	0.0277305	0.338312	297930	Wwp1
04120	Ubiquitin mediated proteolysis	3.58454	0.0277305	0.338312	310363	Fbxo4
04120	Ubiquitin mediated proteolysis	3.58454	0.0277305	0.338312	116725	Ube2n
04120	Ubiquitin mediated proteolysis	3.58454	0.0277305	0.338312	360592	Trim37
04120	Ubiquitin mediated proteolysis	3.58454	0.0277305	0.338312	313264	Trim32
04120	Ubiquitin mediated proteolysis	3.58454	0.0277305	0.338312	311412	Anapc1
05162	Measles	3.48212	0.0317858	0.353759	60460	Hspa2
05162	Measles	3.48212	0.0317858	0.353759	297989	Ddx58
05162	Measles	3.48212	0.0317858	0.353759	311430	Mavs
05162	Measles	3.48212	0.0317858	0.353759	25124	Stat1
05162	Measles	3.48212	0.0317858	0.353759	83571	Cdkn1b
05162	Measles	3.48212	0.0317858	0.353759	29702	Eif2ak3
03040	Spliceosome	3.45743	0.0328628	0.353759	362392	Snrnp27
03040	Spliceosome	3.45743	0.0328628	0.353759	313308	Thoc2
03040	Spliceosome	3.45743	0.0328628	0.353759	291794	Snrpd1
03040	Spliceosome	3.45743	0.0328628	0.353759	100910202	Crnkl1
03040	Spliceosome	3.45743	0.0328628	0.353759	362394	Isy1
03040	Spliceosome	3.45743	0.0328628	0.353759	60460	Hspa2
00562	Inositol phosphate metabolism	4.85072	0.0377807	0.384104	89812	Pip4k2b
00562	Inositol phosphate metabolism	4.85072	0.0377807	0.384104	81747	Pi4kb
00562	Inositol phosphate metabolism	4.85072	0.0377807	0.384104	171088	Inpp5j
00562	Inositol phosphate metabolism	4.85072	0.0377807	0.384104	116699	Inpp4b
00565	Ether lipid metabolism	5.94509	0.0559171	0.53857	361467	Lpcat1
00565	Ether lipid metabolism	5.94509	0.0559171	0.53857	25096	Pld1
00565	Ether lipid metabolism	5.94509	0.0559171	0.53857	306460	Enpp6
04141	Protein processing in endoplasmic reticulum	2.95453	0.067241	0.567737	60460	Hspa2
04141	Protein processing in endoplasmic reticulum	2.95453	0.067241	0.567737	116598	Pdia4
04141	Protein processing in endoplasmic reticulum	2.95453	0.067241	0.567737	29702	Eif2ak3
04141	Protein processing in endoplasmic reticulum	2.95453	0.067241	0.567737	362625	Man1c1
04141	Protein processing in endoplasmic reticulum	2.95453	0.067241	0.567737	288444	Hsph1
04141	Protein processing in endoplasmic reticulum	2.95453	0.067241	0.567737	29153	Capn1
04724	Glutamatergic synapse	3.35742	0.06883	0.567737	25372	Adrbk2
04724	Glutamatergic synapse	3.35742	0.06883	0.567737	25096	Pld1
04724	Glutamatergic synapse	3.35742	0.06883	0.567737	64199	Gng11
04724	Glutamatergic synapse	3.35742	0.06883	0.567737	81678	Itpr2
04724	Glutamatergic synapse	3.35742	0.06883	0.567737	171093	Shank2
03018	RNA degradation	4.01232	0.0717623	0.567737	363603	Cnot8
03018	RNA degradation	4.01232	0.0717623	0.567737	312227	Cnot4
03018	RNA degradation	4.01232	0.0717623	0.567737	287249	Cnot6
03018	RNA degradation	4.01232	0.0717623	0.567737	291604	Dcp2
03013	RNA transport	2.90177	0.0728057	0.567737	295692	Nup35
03013	RNA transport	2.90177	0.0728057	0.567737	24917	Kpnb1
03013	RNA transport	2.90177	0.0728057	0.567737	301068	Eif1b
03013	RNA transport	2.90177	0.0728057	0.567737	303073	Cyfip2
03013	RNA transport	2.90177	0.0728057	0.567737	361271	Upf2
03013	RNA transport	2.90177	0.0728057	0.567737	313308	Thoc2
04810	Regulation of actin cytoskeleton	2.59702	0.0775597	0.567737	25444	Fgf9
04810	Regulation of actin cytoskeleton	2.59702	0.0775597	0.567737	25482	Mras
04810	Regulation of actin cytoskeleton	2.59702	0.0775597	0.567737	25313	Egf
04810	Regulation of actin cytoskeleton	2.59702	0.0775597	0.567737	304813	Ppp1r12b
04810	Regulation of actin cytoskeleton	2.59702	0.0775597	0.567737	89812	Pip4k2b
04810	Regulation of actin cytoskeleton	2.59702	0.0775597	0.567737	295378	Vav3
04810	Regulation of actin cytoskeleton	2.59702	0.0775597	0.567737	303073	Cyfip2
05016	Huntington's disease	2.59702	0.0775597	0.567737	25309	Cycs
05016	Huntington's disease	2.59702	0.0775597	0.567737	499529	Ndufs4
05016	Huntington's disease	2.59702	0.0775597	0.567737	363067	Sin3a
05016	Huntington's disease	2.59702	0.0775597	0.567737	282819	Ppif
05016	Huntington's disease	2.59702	0.0775597	0.567737	678759	Ndufa10
05016	Huntington's disease	2.59702	0.0775597	0.567737	362339	Creb3l2
05016	Huntington's disease	2.59702	0.0775597	0.567737	83474	Tfam
00100	Steroid biosynthesis	9.02773	0.081232	0.571748	691221	LOC691221
00100	Steroid biosynthesis	9.02773	0.081232	0.571748	81681	Lss
05200	Pathways in cancer	2.2092	0.0896734	0.607787	25094	Mitf
05200	Pathways in cancer	2.2092	0.0896734	0.607787	83571	Cdkn1b
05200	Pathways in cancer	2.2092	0.0896734	0.607787	25444	Fgf9
05200	Pathways in cancer	2.2092	0.0896734	0.607787	25309	Cycs
05200	Pathways in cancer	2.2092	0.0896734	0.607787	25313	Egf
05200	Pathways in cancer	2.2092	0.0896734	0.607787	25124	Stat1
05200	Pathways in cancer	2.2092	0.0896734	0.607787	54702	Egln3
05200	Pathways in cancer	2.2092	0.0896734	0.607787	294924	Mecom
05200	Pathways in cancer	2.2092	0.0896734	0.607787	362788	Traf3
05205	Proteoglycans in cancer	2.4945	0.0941239	0.615167	25619	Plau
05205	Proteoglycans in cancer	2.4945	0.0941239	0.615167	25444	Fgf9
05205	Proteoglycans in cancer	2.4945	0.0941239	0.615167	304813	Ppp1r12b
05205	Proteoglycans in cancer	2.4945	0.0941239	0.615167	361388	Gab1
05205	Proteoglycans in cancer	2.4945	0.0941239	0.615167	81678	Itpr2
05205	Proteoglycans in cancer	2.4945	0.0941239	0.615167	303991	Hoxd10
05205	Proteoglycans in cancer	2.4945	0.0941239	0.615167	25482	Mras
00510	N-Glycan biosynthesis	4.77939	0.099859	0.618992	362031	Alg14
00510	N-Glycan biosynthesis	4.77939	0.099859	0.618992	362625	Man1c1
00510	N-Glycan biosynthesis	4.77939	0.099859	0.618992	313231	Alg2
05034	Alcoholism	2.67856	0.102947	0.618992	361844	H2afy2
05034	Alcoholism	2.67856	0.102947	0.618992	84582	Hdac7
05034	Alcoholism	2.67856	0.102947	0.618992	295274	Hist2h2be
05034	Alcoholism	2.67856	0.102947	0.618992	362339	Creb3l2
05034	Alcoholism	2.67856	0.102947	0.618992	64199	Gng11
05034	Alcoholism	2.67856	0.102947	0.618992	64646	Hist3h2a
00564	Glycerophospholipid metabolism	3.57141	0.104857	0.618992	313997	Mboat2
00564	Glycerophospholipid metabolism	3.57141	0.104857	0.618992	25096	Pld1
00564	Glycerophospholipid metabolism	3.57141	0.104857	0.618992	361467	Lpcat1
00564	Glycerophospholipid metabolism	3.57141	0.104857	0.618992	81821	Dgkz
00310	Lysine degradation	4.59903	0.110341	0.625954	680537	Whsc1
00310	Lysine degradation	4.59903	0.110341	0.625954	306764	Nsd1
00310	Lysine degradation	4.59903	0.110341	0.625954	310638	Ash1l
04530	Tight junction	2.94382	0.113583	0.625954	25482	Mras
04530	Tight junction	2.94382	0.113583	0.625954	83497	Ocln
04530	Tight junction	2.94382	0.113583	0.625954	304125	Cldn17
04530	Tight junction	2.94382	0.113583	0.625954	29365	Mpdz
04530	Tight junction	2.94382	0.113583	0.625954	310638	Ash1l
04064	NF-kappa B signaling pathway	3.45743	0.116298	0.625954	297989	Ddx58
04064	NF-kappa B signaling pathway	3.45743	0.116298	0.625954	25619	Plau
04064	NF-kappa B signaling pathway	3.45743	0.116298	0.625954	300711	Atm
04064	NF-kappa B signaling pathway	3.45743	0.116298	0.625954	362788	Traf3
04972	Pancreatic secretion	3.31631	0.13266	0.693623	24255	Cftr
04972	Pancreatic secretion	3.31631	0.13266	0.693623	81678	Itpr2
04972	Pancreatic secretion	3.31631	0.13266	0.693623	29600	Atp2b4
04972	Pancreatic secretion	3.31631	0.13266	0.693623	29599	Atp2b3
00534	Glycosaminoglycan biosynthesis - heparan sulfate / heparin	6.7708	0.139624	0.709758	29633	Ndst1
00534	Glycosaminoglycan biosynthesis - heparan sulfate / heparin	6.7708	0.139624	0.709758	310803	Extl2
04622	RIG-I-like receptor signaling pathway	3.86903	0.171113	0.834807	297989	Ddx58
04622	RIG-I-like receptor signaling pathway	3.86903	0.171113	0.834807	362788	Traf3
04622	RIG-I-like receptor signaling pathway	3.86903	0.171113	0.834807	311430	Mavs
00563	Glycosylphosphatidylinositol(GPI)-anchor biosynthesis	6.01849	0.173348	0.834807	192263	Pigl
00563	Glycosylphosphatidylinositol(GPI)-anchor biosynthesis	6.01849	0.173348	0.834807	309051	Pign
00240	Pyrimidine metabolism	2.98163	0.184249	0.864554	171566	Nme7
00240	Pyrimidine metabolism	2.98163	0.184249	0.864554	497778	Dut
00240	Pyrimidine metabolism	2.98163	0.184249	0.864554	314004	Cmpk2
00240	Pyrimidine metabolism	2.98163	0.184249	0.864554	58964	Nme6
05212	Pancreatic cancer	3.63804	0.199234	0.911495	25096	Pld1
05212	Pancreatic cancer	3.63804	0.199234	0.911495	25124	Stat1
05212	Pancreatic cancer	3.63804	0.199234	0.911495	25313	Egf
05012	Parkinson's disease	2.47712	0.211506	0.94404	282819	Ppif
05012	Parkinson's disease	2.47712	0.211506	0.94404	29219	Snca
05012	Parkinson's disease	2.47712	0.211506	0.94404	499529	Ndufs4
05012	Parkinson's disease	2.47712	0.211506	0.94404	25309	Cycs
05012	Parkinson's disease	2.47712	0.211506	0.94404	678759	Ndufa10
05218	Melanoma	3.43308	0.229451	0.999753	25094	Mitf
05218	Melanoma	3.43308	0.229451	0.999753	25444	Fgf9
05218	Melanoma	3.43308	0.229451	0.999753	25313	Egf
04971	Gastric acid secretion	3.33902	0.245325	1	81678	Itpr2
04971	Gastric acid secretion	3.33902	0.245325	1	29718	Kcnj10
04971	Gastric acid secretion	3.33902	0.245325	1	24255	Cftr
04976	Bile secretion	3.33902	0.245325	1	80899	Slc21a4
04976	Bile secretion	3.33902	0.245325	1	117274	Nr0b2
04976	Bile secretion	3.33902	0.245325	1	24255	Cftr
04066	HIF-1 signaling pathway	2.66392	0.257648	1	25313	Egf
04066	HIF-1 signaling pathway	2.66392	0.257648	1	54702	Egln3
04066	HIF-1 signaling pathway	2.66392	0.257648	1	83571	Cdkn1b
04066	HIF-1 signaling pathway	2.66392	0.257648	1	64678	Tfrc
04115	p53 signaling pathway	3.24998	0.261698	1	29157	Ccng2
04115	p53 signaling pathway	3.24998	0.261698	1	25309	Cycs
04115	p53 signaling pathway	3.24998	0.261698	1	300711	Atm
04514	Cell adhesion molecules (CAMs)	2.32142	0.264143	1	304125	Cldn17
04514	Cell adhesion molecules (CAMs)	2.32142	0.264143	1	60391	Nrxn1
04514	Cell adhesion molecules (CAMs)	2.32142	0.264143	1	83497	Ocln
04514	Cell adhesion molecules (CAMs)	2.32142	0.264143	1	24750	RT1-N3
04514	Cell adhesion molecules (CAMs)	2.32142	0.264143	1	116777	Cdh3
04270	Vascular smooth muscle contraction	2.62095	0.270114	1	81638	Agtr1b
04270	Vascular smooth muscle contraction	2.62095	0.270114	1	304813	Ppp1r12b
04270	Vascular smooth muscle contraction	2.62095	0.270114	1	81678	Itpr2
04270	Vascular smooth muscle contraction	2.62095	0.270114	1	308899	Mrvi1
05169	Epstein-Barr virus infection	2.10128	0.273336	1	24750	RT1-N3
05169	Epstein-Barr virus infection	2.10128	0.273336	1	362788	Traf3
05169	Epstein-Barr virus infection	2.10128	0.273336	1	60460	Hspa2
05169	Epstein-Barr virus infection	2.10128	0.273336	1	29702	Eif2ak3
05169	Epstein-Barr virus infection	2.10128	0.273336	1	83571	Cdkn1b
05169	Epstein-Barr virus infection	2.10128	0.273336	1	297989	Ddx58
05145	Toxoplasmosis	2.57935	0.282888	1	25124	Stat1
05145	Toxoplasmosis	2.57935	0.282888	1	60460	Hspa2
05145	Toxoplasmosis	2.57935	0.282888	1	25309	Cycs
05145	Toxoplasmosis	2.57935	0.282888	1	282819	Ppif
03320	PPAR signaling pathway	3.12498	0.287168	1	25541	Scp2
03320	PPAR signaling pathway	3.12498	0.287168	1	79131	Fabp3
03320	PPAR signaling pathway	3.12498	0.287168	1	24552	Me1
04970	Salivary secretion	3.12498	0.287168	1	81678	Itpr2
04970	Salivary secretion	3.12498	0.287168	1	29599	Atp2b3
04970	Salivary secretion	3.12498	0.287168	1	29600	Atp2b4
04062	Chemokine signaling pathway	2.25693	0.290272	1	362505	Ccl27
04062	Chemokine signaling pathway	2.25693	0.290272	1	64199	Gng11
04062	Chemokine signaling pathway	2.25693	0.290272	1	25372	Adrbk2
04062	Chemokine signaling pathway	2.25693	0.290272	1	295378	Vav3
04062	Chemokine signaling pathway	2.25693	0.290272	1	25124	Stat1
05219	Bladder cancer	4.39187	0.303759	1	25313	Egf
05219	Bladder cancer	4.39187	0.303759	1	314384	Rps6ka5
04350	TGF-beta signaling pathway	2.93673	0.331965	1	367100	Smad6
04350	TGF-beta signaling pathway	2.93673	0.331965	1	29263	Acvr2a
04350	TGF-beta signaling pathway	2.93673	0.331965	1	680111	Rbl1
00350	Tyrosine metabolism	4.16664	0.332665	1	310903	Adh6
00350	Tyrosine metabolism	4.16664	0.332665	1	302980	Fahd1
05322	Systemic lupus erythematosus	2.38969	0.351256	1	64646	Hist3h2a
05322	Systemic lupus erythematosus	2.38969	0.351256	1	361844	H2afy2
05322	Systemic lupus erythematosus	2.38969	0.351256	1	291794	Snrpd1
05322	Systemic lupus erythematosus	2.38969	0.351256	1	295274	Hist2h2be
04960	Aldosterone-regulated sodium reabsorption	3.96339	0.362371	1	116501	Slc9a3r2
04960	Aldosterone-regulated sodium reabsorption	3.96339	0.362371	1	24768	Scnn1g
04020	Calcium signaling pathway	2.10491	0.364528	1	29599	Atp2b3
04020	Calcium signaling pathway	2.10491	0.364528	1	29600	Atp2b4
04020	Calcium signaling pathway	2.10491	0.364528	1	282819	Ppif
04020	Calcium signaling pathway	2.10491	0.364528	1	81638	Agtr1b
04020	Calcium signaling pathway	2.10491	0.364528	1	81678	Itpr2
05215	Prostate cancer	2.76987	0.379546	1	362339	Creb3l2
05215	Prostate cancer	2.76987	0.379546	1	25313	Egf
05215	Prostate cancer	2.76987	0.379546	1	83571	Cdkn1b
04962	Vasopressin-regulated water reabsorption	3.77905	0.392819	1	290798	Dctn6
04962	Vasopressin-regulated water reabsorption	3.77905	0.392819	1	362339	Creb3l2
04012	ErbB signaling pathway	2.70832	0.399317	1	25313	Egf
04012	ErbB signaling pathway	2.70832	0.399317	1	83571	Cdkn1b
04012	ErbB signaling pathway	2.70832	0.399317	1	361388	Gab1
04210	Apoptosis	2.70832	0.399317	1	29153	Capn1
04210	Apoptosis	2.70832	0.399317	1	300711	Atm
04210	Apoptosis	2.70832	0.399317	1	25309	Cycs
04974	Protein digestion and absorption	2.70832	0.399317	1	25684	Mep1a
04974	Protein digestion and absorption	2.70832	0.399317	1	25253	Dpp4
04974	Protein digestion and absorption	2.70832	0.399317	1	29484	Slc3a1
05222	Small cell lung cancer	2.67856	0.409356	1	362788	Traf3
05222	Small cell lung cancer	2.67856	0.409356	1	83571	Cdkn1b
05222	Small cell lung cancer	2.67856	0.409356	1	25309	Cycs
04666	Fc gamma R-mediated phagocytosis	2.56578	0.450491	1	295378	Vav3
04666	Fc gamma R-mediated phagocytosis	2.56578	0.450491	1	25096	Pld1
04666	Fc gamma R-mediated phagocytosis	2.56578	0.450491	1	140694	Dnm1
04620	Toll-like receptor signaling pathway	2.53905	0.461013	1	362788	Traf3
04620	Toll-like receptor signaling pathway	2.53905	0.461013	1	364594	Tlr3
04620	Toll-like receptor signaling pathway	2.53905	0.461013	1	25124	Stat1
03015	mRNA surveillance pathway	2.51287	0.471627	1	361271	Upf2
03015	mRNA surveillance pathway	2.51287	0.471627	1	304277	Cpsf4
03015	mRNA surveillance pathway	2.51287	0.471627	1	365407	Cpsf7
04915	Estrogen signaling pathway	2.51287	0.471627	1	81678	Itpr2
04915	Estrogen signaling pathway	2.51287	0.471627	1	60460	Hspa2
04915	Estrogen signaling pathway	2.51287	0.471627	1	362339	Creb3l2
00500	Starch and sucrose metabolism	3.18626	0.520991	1	24382	Ganc
00500	Starch and sucrose metabolism	3.18626	0.520991	1	25739	Pygb
03460	Fanconi anemia pathway	3.12498	0.53763	1	313387	Usp1
03460	Fanconi anemia pathway	3.12498	0.53763	1	171525	Polk
00561	Glycerolipid metabolism	2.95453	0.588231	1	313997	Mboat2
00561	Glycerolipid metabolism	2.95453	0.588231	1	81821	Dgkz
00790	Folate biosynthesis	6.24997	0.594884	1	29498	Pts
04623	Cytosolic DNA-sensing pathway	2.85086	0.622485	1	311430	Mavs
04623	Cytosolic DNA-sensing pathway	2.85086	0.622485	1	297989	Ddx58
03450	Non-homologous end-joining	5.80354	0.636805	1	64012	Rad50
04725	Cholinergic synapse	2.15707	0.652696	1	64199	Gng11
04725	Cholinergic synapse	2.15707	0.652696	1	362339	Creb3l2
04725	Cholinergic synapse	2.15707	0.652696	1	81678	Itpr2
00604	Glycosphingolipid biosynthesis - ganglio series	5.41664	0.678212	1	64018	Slc33a1
05134	Legionellosis	2.66392	0.692059	1	25309	Cycs
05134	Legionellosis	2.66392	0.692059	1	60460	Hspa2
00120	Primary bile acid biosynthesis	5.0781	0.719109	1	25541	Scp2
00770	Pantothenate and CoA biosynthesis	5.0781	0.719109	1	360511	Pank3
04670	Leukocyte transendothelial migration	2.04831	0.725269	1	295378	Vav3
04670	Leukocyte transendothelial migration	2.04831	0.725269	1	83497	Ocln
04670	Leukocyte transendothelial migration	2.04831	0.725269	1	304125	Cldn17
04742	Taste transduction	2.57935	0.727303	1	24768	Scnn1g
04742	Taste transduction	2.57935	0.727303	1	286924	Gnat3
04721	Synaptic vesicle cycle	2.53905	0.745025	1	140694	Dnm1
04721	Synaptic vesicle cycle	2.53905	0.745025	1	25531	Rab3a
00511	Other glycan degradation	4.77939	0.759504	1	310864	Manba
04726	Serotonergic synapse	1.94999	0.799876	1	65210	Cyp2j4
04726	Serotonergic synapse	1.94999	0.799876	1	81678	Itpr2
04726	Serotonergic synapse	1.94999	0.799876	1	64199	Gng11
05211	Renal cell carcinoma	2.35506	0.834453	1	361388	Gab1
05211	Renal cell carcinoma	2.35506	0.834453	1	54702	Egln3
04720	Long-term potentiation	2.28872	0.870533	1	304813	Ppp1r12b
04720	Long-term potentiation	2.28872	0.870533	1	81678	Itpr2
04728	Dopaminergic synapse	1.84658	0.889059	1	81678	Itpr2
04728	Dopaminergic synapse	1.84658	0.889059	1	64199	Gng11
04728	Dopaminergic synapse	1.84658	0.889059	1	362339	Creb3l2
04360	Axon guidance	1.79227	0.940879	1	54293	Rgs3
04360	Axon guidance	1.79227	0.940879	1	246262	Sema3d
04360	Axon guidance	1.79227	0.940879	1	362049	Unc5c
00900	Terpenoid backbone biosynthesis	3.69316	0.954152	1	291211	Ggps1
05220	Chronic myeloid leukemia	2.11038	0.979457	1	294924	Mecom
05220	Chronic myeloid leukemia	2.11038	0.979457	1	83571	Cdkn1b
05100	Bacterial invasion of epithelial cells	2.05695	1	1	361388	Gab1
05100	Bacterial invasion of epithelial cells	2.05695	1	1	140694	Dnm1
04950	Maturity onset diabetes of the young	3.12498	1	1	365744	Hnf4g
05410	Hypertrophic cardiomyopathy (HCM)	1.93451	1	1	116600	Cacnb2
05410	Hypertrophic cardiomyopathy (HCM)	1.93451	1	1	24310	Ace
04640	Hematopoietic cell lineage	1.91175	1	1	64678	Tfrc
04640	Hematopoietic cell lineage	1.91175	1	1	81641	Anpep
00053	Ascorbate and aldarate metabolism	3.00924	1	1	25106	Rgn
00062	Fatty acid elongation	3.00924	1	1	361895	Elovl7
03440	Homologous recombination	3.00924	1	1	64012	Rad50
04744	Phototransduction	3.00924	1	1	286924	Gnat3
00590	Arachidonic acid metabolism	1.88952	1	1	310848	Cyp2u1
00590	Arachidonic acid metabolism	1.88952	1	1	65210	Cyp2j4
03008	Ribosome biogenesis in eukaryotes	1.86781	1	1	362426	Bms1
03008	Ribosome biogenesis in eukaryotes	1.86781	1	1	289323	Nvl
00030	Pentose phosphate pathway	2.90177	1	1	25106	Rgn
00512	Mucin type O-Glycan biosynthesis	2.90177	1	1	64043	Gcnt1
04911	Insulin secretion	1.84658	1	1	362339	Creb3l2
04911	Insulin secretion	1.84658	1	1	25531	Rab3a
04540	Gap junction	1.82583	1	1	81678	Itpr2
04540	Gap junction	1.82583	1	1	25313	Egf
00760	Nicotinate and nicotinamide metabolism	2.80171	1	1	298653	Nmnat1
04912	GnRH signaling pathway	1.7857	1	1	25096	Pld1
04912	GnRH signaling pathway	1.7857	1	1	81678	Itpr2
00514	Other types of O-glycan biosynthesis	2.70832	1	1	26295	Ogt
00052	Galactose metabolism	2.62095	1	1	24382	Ganc
05032	Morphine addiction	1.72871	1	1	25372	Adrbk2
05032	Morphine addiction	1.72871	1	1	64199	Gng11
04151	PI3K-Akt signaling pathway	1.41714	1	1	83571	Cdkn1b
04151	PI3K-Akt signaling pathway	1.41714	1	1	64199	Gng11
04151	PI3K-Akt signaling pathway	1.41714	1	1	25313	Egf
04151	PI3K-Akt signaling pathway	1.41714	1	1	25444	Fgf9
04151	PI3K-Akt signaling pathway	1.41714	1	1	81758	Rbl2
04151	PI3K-Akt signaling pathway	1.41714	1	1	362339	Creb3l2
04612	Antigen processing and presentation	1.65815	1	1	24750	RT1-N3
04612	Antigen processing and presentation	1.65815	1	1	60460	Hspa2
04713	Circadian entrainment	1.65815	1	1	314384	Rps6ka5
04713	Circadian entrainment	1.65815	1	1	64199	Gng11
04916	Melanogenesis	1.65815	1	1	362339	Creb3l2
04916	Melanogenesis	1.65815	1	1	25094	Mitf
04130	SNARE interactions in vesicular transport	2.32142	1	1	54400	Bet1l
04723	Retrograde endocannabinoid signaling	1.54761	1	1	81678	Itpr2
04723	Retrograde endocannabinoid signaling	1.54761	1	1	64199	Gng11
00270	Cysteine and methionine metabolism	2.13815	1	1	84350	Dnmt1
00591	Linoleic acid metabolism	2.03124	1	1	65210	Cyp2j4
05416	Viral myocarditis	1.47726	1	1	24750	RT1-N3
05416	Viral myocarditis	1.47726	1	1	25309	Cycs
00051	Fructose and mannose metabolism	1.93451	1	1	306490	Mtmr7
04973	Carbohydrate digestion and absorption	1.93451	1	1	286924	Gnat3
03410	Base excision repair	1.88952	1	1	29240	Polb
00620	Pyruvate metabolism	1.84658	1	1	24552	Me1
05166	HTLV-I infection	1.33196	1	1	24750	RT1-N3
05166	HTLV-I infection	1.33196	1	1	29240	Polb
05166	HTLV-I infection	1.33196	1	1	311412	Anapc1
05166	HTLV-I infection	1.33196	1	1	25482	Mras
05166	HTLV-I infection	1.33196	1	1	300711	Atm
00071	Fatty acid degradation	1.76629	1	1	310903	Adh6
02010	ABC transporters	1.76629	1	1	24255	Cftr
03420	Nucleotide excision repair	1.72871	1	1	301382	Ercc5
04978	Mineral absorption	1.72871	1	1	679906	Trpm7
05030	Cocaine addiction	1.72871	1	1	362339	Creb3l2
00520	Amino sugar and nucleotide sugar metabolism	1.6927	1	1	298071	Nans
04340	Hedgehog signaling pathway	1.6927	1	1	84399	Ihh
04330	Notch signaling pathway	1.59313	1	1	311332	Dll4
04961	Endocrine and other factor-regulated calcium reabsorption	1.56249	1	1	140694	Dnm1
05213	Endometrial cancer	1.56249	1	1	25313	Egf
00230	Purine metabolism	1.36172	1	1	171566	Nme7
00230	Purine metabolism	1.36172	1	1	58964	Nme6
00230	Purine metabolism	1.36172	1	1	64467	Entpd2
05223	Non-small cell lung cancer	1.50462	1	1	25313	Egf
00330	Arginine and proline metabolism	1.45088	1	1	64313	Oat
04913	Ovarian steroidogenesis	1.42543	1	1	65210	Cyp2j4
00480	Glutathione metabolism	1.40085	1	1	81641	Anpep
00140	Steroid hormone biosynthesis	1.37711	1	1	24950	Srd5a1
05144	Malaria	1.37711	1	1	364837	Gypc
04145	Phagosome	1.24362	1	1	24750	RT1-N3
04145	Phagosome	1.24362	1	1	64678	Tfrc
04145	Phagosome	1.24362	1	1	361289	Colec12
03010	Ribosome	1.2373	1	1	364656	Mrpl36
03010	Ribosome	1.2373	1	1	81767	Rpl19
03010	Ribosome	1.2373	1	1	295224	mrpl24
04730	Long-term depression	1.31048	1	1	81678	Itpr2
05014	Amyotrophic lateral sclerosis (ALS)	1.26952	1	1	25309	Cycs
05214	Glioma	1.26952	1	1	25313	Egf
05210	Colorectal cancer	1.19485	1	1	25309	Cycs
05031	Amphetamine addiction	1.17753	1	1	362339	Creb3l2
05332	Graft-versus-host disease	1.17753	1	1	24750	RT1-N3
04664	Fc epsilon RI signaling pathway	1.14436	1	1	295378	Vav3
04610	Complement and coagulation cascades	1.12847	1	1	25619	Plau
05330	Allograft rejection	1.12847	1	1	24750	RT1-N3
05140	Leishmaniasis	1.09797	1	1	25124	Stat1
05412	Arrhythmogenic right ventricular cardiomyopathy (ARVC)	1.09797	1	1	116600	Cacnb2
04940	Type I diabetes mellitus	1.04166	1	1	24750	RT1-N3
04662	B cell receptor signaling pathway	1.02848	1	1	295378	Vav3
00830	Retinol metabolism	1.01562	1	1	310903	Adh6
05320	Autoimmune thyroid disease	1.01562	1	1	24750	RT1-N3
04114	Oocyte meiosis	1.42543	1	1	311412	Anapc1
04114	Oocyte meiosis	1.42543	1	1	81678	Itpr2
04722	Neurotrophin signaling pathway	1.32113	1	1	361388	Gab1
04722	Neurotrophin signaling pathway	1.32113	1	1	314384	Rps6ka5
04142	Lysosome	1.27952	1	1	83689	Cd164
04142	Lysosome	1.27952	1	1	310864	Manba
04380	Osteoclast differentiation	1.24045	1	1	25124	Stat1
04380	Osteoclast differentiation	1.24045	1	1	25094	Mitf
04630	Jak-STAT signaling pathway	1.12068	1	1	500616	Socs5
04630	Jak-STAT signaling pathway	1.12068	1	1	25124	Stat1
04310	Wnt signaling pathway	1.09797	1	1	312781	Lrp6
04310	Wnt signaling pathway	1.09797	1	1	308068	Nkd2
04390	Hippo signaling pathway	1.02201	1	1	305251	Rassf6
04390	Hippo signaling pathway	1.02201	1	1	305922	Lats2
04510	Focal adhesion	1.17187	1	1	304813	Ppp1r12b
04510	Focal adhesion	1.17187	1	1	25313	Egf
04510	Focal adhesion	1.17187	1	1	295378	Vav3
04060	Cytokine-cytokine receptor interaction	1.13371	1	1	25313	Egf
04060	Cytokine-cytokine receptor interaction	1.13371	1	1	362505	Ccl27
04060	Cytokine-cytokine receptor interaction	1.13371	1	1	29263	Acvr2a
05142	Chagas disease (American trypanosomiasis)	0.759342	1	1	24310	Ace
00010	Glycolysis / Gluconeogenesis	1.00308	1	1	310903	Adh6
00190	Oxidative phosphorylation	1.00308	1	1	499529	Ndufs4
00190	Oxidative phosphorylation	1.00308	1	1	678759	Ndufa10
00980	Metabolism of xenobiotics by cytochrome P450	0.864357	1	1	310903	Adh6
00982	Drug metabolism - cytochrome P450	0.855258	1	1	310903	Adh6
04080	Neuroactive ligand-receptor interaction	0.840513	1	1	83518	Aplnr
04080	Neuroactive ligand-receptor interaction	0.840513	1	1	81638	Agtr1b
04080	Neuroactive ligand-receptor interaction	0.840513	1	1	24953	Gcgr
04146	Peroxisome	0.97891	1	1	25541	Scp2
04260	Cardiac muscle contraction	0.944762	1	1	116600	Cacnb2
04650	Natural killer cell mediated cytotoxicity	0.773805	1	1	295378	Vav3
04660	T cell receptor signaling pathway	0.700427	1	1	295378	Vav3
04727	GABAergic synapse	0.883147	1	1	64199	Gng11
04910	Insulin signaling pathway	0.568179	1	1	25739	Pygb
04914	Progesterone-mediated oocyte maturation	0.944762	1	1	311412	Anapc1
05152	Tuberculosis	0.873651	1	1	25309	Cycs
05152	Tuberculosis	0.873651	1	1	25124	Stat1
05204	Chemical carcinogenesis	0.892852	1	1	310903	Adh6
05414	Dilated cardiomyopathy	0.902773	1	1	116600	Cacnb2
