# Supplementary material for: Integrative microRNA-gene expression network analysis in genetic hypercalciuric stone-forming rat kidney
Source: PeerJ. 2016 Mar 31;4:e1884. doi: 10.7717/peerj.1884 (PMC4824905; doi:10.7717/peerj.1884)
Supplement: Table S11 — MicroRNA-gene relationships and properties of genes presented in Fig. 5. [file peerj-04-1884-s011.xls]

## Sheet: MicroRNA-gene
	microRNA	miRNA-style	Genesymbol	Description	Gene-style
1	rno-miR-138-1-3p	down	Adam10	ADAM metallopeptidase domain 10	down
2	rno-miR-138-1-3p	down	Cxcl16	chemokine (C-X-C motif) ligand 16	up
3	rno-miR-138-1-3p	down	Cyp4a1	cytochrome P450, family 4, subfamily a, polypeptide 1	up
4	rno-miR-138-1-3p	down	Dnm3	dynamin 3	up
5	rno-miR-138-1-3p	down	Ehhadh	enoyl-CoA, hydratase/3-hydroxyacyl CoA dehydrogenase	up
6	rno-miR-138-1-3p	down	Ganc	glucosidase, alpha; neutral C	down
7	rno-miR-138-1-3p	down	Hbegf	heparin-binding EGF-like growth factor	up
8	rno-miR-138-1-3p	down	Hspa4l	heat shock protein 4-like	up
9	rno-miR-138-1-3p	down	Inhbb	inhibin beta-B	up
10	rno-miR-138-1-3p	down	Inpp5j	inositol polyphosphate-5-phosphatase J	down
11	rno-miR-138-1-3p	down	Lpcat1	lysophosphatidylcholine acyltransferase 1	down
12	rno-miR-138-1-3p	down	Masp1	mannan-binding lectin serine peptidase 1	up
13	rno-miR-138-1-3p	down	Mmp9	matrix metallopeptidase 9	up
14	rno-miR-138-1-3p	down	Nr4a3	nuclear receptor subfamily 4, group A, member 3	up
15	rno-miR-138-1-3p	down	Pld1	phospholipase D1	down
16	rno-miR-138-1-3p	down	Rprm	reprimo, TP53 dependent G2 arrest mediator candidate	up
17	rno-miR-138-1-3p	down	Sema5a	sema domain, seven thrombospondin repeats (type 1 and type 1-like), transmembrane domain (TM) and short cytoplasmic domain, (semaphorin) 5A	up
18	rno-miR-138-1-3p	down	Steap2	STEAP family member 2, metalloreductase	up
19	rno-miR-138-1-3p	down	Traf3	Tnf receptor-associated factor 3	down
20	rno-miR-138-1-3p	down	Whsc1	Wolf-Hirschhorn syndrome candidate 1	down
21	rno-miR-138-5p	down	Aass	aminoadipate-semialdehyde synthase	up
22	rno-miR-138-5p	down	Adh1	alcohol dehydrogenase 1 (class I)	up
23	rno-miR-138-5p	down	Ak7	adenylate kinase 7	up
24	rno-miR-138-5p	down	Bhmt	betaine-homocysteine S-methyltransferase	up
25	rno-miR-138-5p	down	Calcr	calcitonin receptor	up
26	rno-miR-138-5p	down	Capn1	calpain 1, (mu/I) large subunit	down
27	rno-miR-138-5p	down	Cdh2	cadherin 2	up
28	rno-miR-138-5p	down	Csf2rb	colony stimulating factor 2 receptor, beta, low-affinity (granulocyte-macrophage)	up
29	rno-miR-138-5p	down	Cxcl1	chemokine (C-X-C motif) ligand 1 (melanoma growth stimulating activity, alpha)	up
30	rno-miR-138-5p	down	Dnm1	dynamin 1	down
31	rno-miR-138-5p	down	F3	coagulation factor III (thromboplastin, tissue factor)	up
32	rno-miR-138-5p	down	Gcnt1	glucosaminyl (N-acetyl) transferase 1, core 2	down
33	rno-miR-138-5p	down	Ggcx	gamma-glutamyl carboxylase	up
34	rno-miR-138-5p	down	Ggps1	geranylgeranyl diphosphate synthase 1	down
35	rno-miR-138-5p	down	Gna12	guanine nucleotide binding protein (G protein) alpha 12	up
36	rno-miR-138-5p	down	Gpd1	glycerol-3-phosphate dehydrogenase 1 (soluble)	up
37	rno-miR-138-5p	down	Gsk3a	glycogen synthase kinase 3 alpha	up
38	rno-miR-138-5p	down	Gstt1	glutathione S-transferase theta 1	up
39	rno-miR-138-5p	down	Hbegf	heparin-binding EGF-like growth factor	up
40	rno-miR-138-5p	down	Hmgcl	3-hydroxymethyl-3-methylglutaryl-CoA lyase	up
41	rno-miR-138-5p	down	Hspa4l	heat shock protein 4-like	up
42	rno-miR-138-5p	down	Icam1	intercellular adhesion molecule 1	up
43	rno-miR-138-5p	down	Inhbb	inhibin beta-B	up
44	rno-miR-138-5p	down	Itpr2	inositol 1,4,5-trisphosphate receptor, type 2	down
45	rno-miR-138-5p	down	Lpin2	lipin 2	up
46	rno-miR-138-5p	down	Mavs	mitochondrial antiviral signaling protein	down
47	rno-miR-138-5p	down	Mecom	MDS1 and EVI1 complex locus	down
48	rno-miR-138-5p	down	Nr4a3	nuclear receptor subfamily 4, group A, member 3	up
49	rno-miR-138-5p	down	Pnpla2	patatin-like phospholipase domain containing 2	up
50	rno-miR-138-5p	down	Rela	v-rel reticuloendotheliosis viral oncogene homolog A (avian)	up
51	rno-miR-138-5p	down	Rps6ka5	ribosomal protein S6 kinase, polypeptide 5	down
52	rno-miR-138-5p	down	Sds	serine dehydratase	up
53	rno-miR-138-5p	down	Sema4b	sema domain, immunoglobulin domain (Ig), transmembrane domain (TM) and short cytoplasmic domain, (semaphorin) 4B	up
54	rno-miR-138-5p	down	Sema4c	sema domain, immunoglobulin domain (Ig), transmembrane domain (TM) and short cytoplasmic domain, (semaphorin) 4C	up
55	rno-miR-138-5p	down	Sema5a	sema domain, seven thrombospondin repeats (type 1 and type 1-like), transmembrane domain (TM) and short cytoplasmic domain, (semaphorin) 5A	up
56	rno-miR-138-5p	down	Sh3gl2	SH3-domain GRB2-like 2	down
57	rno-miR-138-5p	down	Sin3a	SIN3 transcription regulator homolog A (yeast)	down
58	rno-miR-138-5p	down	Spry4	sprouty homolog 4 (Drosophila)	up
59	rno-miR-138-5p	down	Stat1	signal transducer and activator of transcription 1	down
60	rno-miR-138-5p	down	Tmprss13	transmembrane protease, serine 13	up
61	rno-miR-138-5p	down	Traf3	Tnf receptor-associated factor 3	down
62	rno-miR-138-5p	down	Trim37	tripartite motif-containing 37	down
63	rno-miR-138-5p	down	Whsc1	Wolf-Hirschhorn syndrome candidate 1	down
64	rno-miR-138-5p	down	Zfp36	zinc finger protein 36	up
65	rno-miR-146a-5p	up	Adh1	alcohol dehydrogenase 1 (class I)	up
66	rno-miR-146a-5p	up	Adh6	alcohol dehydrogenase 6 (class V)	down
67	rno-miR-146a-5p	up	Alg2	ALG2, alpha-1,3/1,6-mannosyltransferase	down
68	rno-miR-146a-5p	up	Cdh2	cadherin 2	up
69	rno-miR-146a-5p	up	Cfi	complement factor I	up
70	rno-miR-146a-5p	up	Crem	cAMP responsive element modulator	up
71	rno-miR-146a-5p	up	Ctsf	cathepsin F	up
72	rno-miR-146a-5p	up	Cyp1b1	cytochrome P450, family 1, subfamily b, polypeptide 1	up
73	rno-miR-146a-5p	up	Dusp10	dual specificity phosphatase 10	up
74	rno-miR-146a-5p	up	Dusp16	dual specificity phosphatase 16	up
75	rno-miR-146a-5p	up	Gstm1	glutathione S-transferase mu 1	up
76	rno-miR-146a-5p	up	Hmox2	heme oxygenase (decycling) 2	up
77	rno-miR-146a-5p	up	Hoxd10	homeo box D10	down
78	rno-miR-146a-5p	up	Inpp4b	inositol polyphosphate-4-phosphatase, type II	down
79	rno-miR-146a-5p	up	Inpp5j	inositol polyphosphate-5-phosphatase J	down
80	rno-miR-146a-5p	up	Lpin2	lipin 2	up
81	rno-miR-146a-5p	up	Lss	lanosterol synthase (2,3-oxidosqualene-lanosterol cyclase)	down
82	rno-miR-146a-5p	up	Map3k12	mitogen activated protein kinase kinase kinase 12	down
83	rno-miR-146a-5p	up	Nfkb1	nuclear factor of kappa light polypeptide gene enhancer in B-cells 1	up
84	rno-miR-146a-5p	up	Nfkbiz	nuclear factor of kappa light polypeptide gene enhancer in B-cells inhibitor, zeta	up
85	rno-miR-146a-5p	up	Nr4a3	nuclear receptor subfamily 4, group A, member 3	up
86	rno-miR-146a-5p	up	Nrg1	neuregulin 1	up
87	rno-miR-146a-5p	up	Ocln	occludin	down
88	rno-miR-146a-5p	up	P2rx4	purinergic receptor P2X, ligand-gated ion channel 4	up
89	rno-miR-146a-5p	up	Pc	pyruvate carboxylase	up
90	rno-miR-146a-5p	up	Pck1	phosphoenolpyruvate carboxykinase 1 (soluble)	up
91	rno-miR-146a-5p	up	Pde3b	phosphodiesterase 3B, cGMP-inhibited	up
92	rno-miR-146a-5p	up	Pex11a	peroxisomal biogenesis factor 11 alpha	up
93	rno-miR-146a-5p	up	Rprm	reprimo, TP53 dependent G2 arrest mediator candidate	up
94	rno-miR-146a-5p	up	Rps6ka5	ribosomal protein S6 kinase, polypeptide 5	down
95	rno-miR-146a-5p	up	S1pr1	sphingosine-1-phosphate receptor 1	up
96	rno-miR-146a-5p	up	Scp2	sterol carrier protein 2	down
97	rno-miR-146a-5p	up	Sema5a	sema domain, seven thrombospondin repeats (type 1 and type 1-like), transmembrane domain (TM) and short cytoplasmic domain, (semaphorin) 5A	up
98	rno-miR-146a-5p	up	Smad6	SMAD family member 6	down
99	rno-miR-146a-5p	up	Spry4	sprouty homolog 4 (Drosophila)	up
100	rno-miR-146a-5p	up	Steap2	STEAP family member 2, metalloreductase	up
101	rno-miR-146a-5p	up	Tfrc	transferrin receptor	down
102	rno-miR-146a-5p	up	Trim32	tripartite motif-containing 32	down
103	rno-miR-146a-5p	up	Vnn1	vanin 1	up
104	rno-miR-146a-5p	up	Xbp1	X-box binding protein 1	up
105	rno-miR-154-5p	up	Crem	cAMP responsive element modulator	up
106	rno-miR-154-5p	up	Dnmt1	DNA (cytosine-5-)-methyltransferase 1	down
107	rno-miR-154-5p	up	Eif2ak3	eukaryotic translation initiation factor 2 alpha kinase 3	down
108	rno-miR-154-5p	up	F3	coagulation factor III (thromboplastin, tissue factor)	up
109	rno-miR-154-5p	up	Ganc	glucosidase, alpha; neutral C	down
110	rno-miR-154-5p	up	Got2	glutamic-oxaloacetic transaminase 2, mitochondrial (aspartate aminotransferase 2)	up
111	rno-miR-154-5p	up	Npc2	Niemann-Pick disease, type C2	up
112	rno-miR-154-5p	up	P2rx7	purinergic receptor P2X, ligand-gated ion channel, 7	up
113	rno-miR-154-5p	up	Rps6ka5	ribosomal protein S6 kinase, polypeptide 5	down
114	rno-miR-154-5p	up	Sema4c	sema domain, immunoglobulin domain (Ig), transmembrane domain (TM) and short cytoplasmic domain, (semaphorin) 4C	up
115	rno-miR-154-5p	up	Sept8	septin 8	up
116	rno-miR-154-5p	up	Sqstm1	sequestosome 1	up
117	rno-miR-154-5p	up	Tfrc	transferrin receptor	down
118	rno-miR-154-5p	up	Traf3	Tnf receptor-associated factor 3	down
119	rno-miR-184	up	Alg2	ALG2, alpha-1,3/1,6-mannosyltransferase	down
120	rno-miR-184	up	Cebpb	CCAAT/enhancer binding protein (C/EBP), beta	up
121	rno-miR-184	up	Dnm1	dynamin 1	down
122	rno-miR-184	up	Gsk3a	glycogen synthase kinase 3 alpha	up
123	rno-miR-184	up	Hspa4l	heat shock protein 4-like	up
124	rno-miR-184	up	Inhbb	inhibin beta-B	up
125	rno-miR-184	up	Lpcat1	lysophosphatidylcholine acyltransferase 1	down
126	rno-miR-184	up	Ndst1	N-deacetylase/N-sulfotransferase (heparan glucosaminyl) 1	down
127	rno-miR-184	up	Ocln	occludin	down
128	rno-miR-184	up	Pnpla2	patatin-like phospholipase domain containing 2	up
129	rno-miR-184	up	Ppp2r1a	protein phosphatase 2, regulatory subunit A, alpha	up
130	rno-miR-184	up	Prom1	prominin 1	down
131	rno-miR-184	up	Ptges	prostaglandin E synthase	up
132	rno-miR-184	up	Ptk2b	protein tyrosine kinase 2 beta	up
133	rno-miR-184	up	Rela	v-rel reticuloendotheliosis viral oncogene homolog A (avian)	up
134	rno-miR-184	up	Scarb1	scavenger receptor class B, member 1	up
135	rno-miR-184	up	Sema4g	sema domain, immunoglobulin domain (Ig), transmembrane domain (TM) and short cytoplasmic domain, (semaphorin) 4G	up
136	rno-miR-184	up	Sema5a	sema domain, seven thrombospondin repeats (type 1 and type 1-like), transmembrane domain (TM) and short cytoplasmic domain, (semaphorin) 5A	up
137	rno-miR-184	up	Tpm3	tropomyosin 3	up
138	rno-miR-184	up	Ube2n	ubiquitin-conjugating enzyme E2N	down
139	rno-miR-184	up	Wwp1	WW domain containing E3 ubiquitin protein ligase 1	down
140	rno-miR-196c-3p	down	Adam10	ADAM metallopeptidase domain 10	down
141	rno-miR-196c-3p	down	Agpat9	1-acylglycerol-3-phosphate O-acyltransferase 9	up
142	rno-miR-196c-3p	down	Cdc14b	cell division cycle 14B	down
143	rno-miR-196c-3p	down	Cebpb	CCAAT/enhancer binding protein (C/EBP), beta	up
144	rno-miR-196c-3p	down	Dusp16	dual specificity phosphatase 16	up
145	rno-miR-196c-3p	down	Gcnt1	glucosaminyl (N-acetyl) transferase 1, core 2	down
146	rno-miR-196c-3p	down	Hbegf	heparin-binding EGF-like growth factor	up
147	rno-miR-196c-3p	down	Hspa2	heat shock protein 2	down
148	rno-miR-196c-3p	down	Inhbb	inhibin beta-B	up
149	rno-miR-196c-3p	down	Masp1	mannan-binding lectin serine peptidase 1	up
150	rno-miR-196c-3p	down	Mecom	MDS1 and EVI1 complex locus	down
151	rno-miR-196c-3p	down	Ndufs4	NADH dehydrogenase (ubiquinone) Fe-S protein 4	down
152	rno-miR-196c-3p	down	Nfkbia	nuclear factor of kappa light polypeptide gene enhancer in B-cells inhibitor, alpha	up
153	rno-miR-196c-3p	down	Nfkbiz	nuclear factor of kappa light polypeptide gene enhancer in B-cells inhibitor, zeta	up
154	rno-miR-196c-3p	down	Olr1	oxidized low density lipoprotein (lectin-like) receptor 1	up
155	rno-miR-196c-3p	down	Pvrl1	poliovirus receptor-related 1	up
156	rno-miR-196c-3p	down	Rel	v-rel reticuloendotheliosis viral oncogene homolog (avian)	up
157	rno-miR-196c-3p	down	Sema4c	sema domain, immunoglobulin domain (Ig), transmembrane domain (TM) and short cytoplasmic domain, (semaphorin) 4C	up
158	rno-miR-196c-3p	down	Sorbs1	sorbin and SH3 domain containing 1	up
159	rno-miR-196c-3p	down	Tfrc	transferrin receptor	down
160	rno-miR-196c-3p	down	Tnfrsf21	tumor necrosis factor receptor superfamily, member 21	up
161	rno-miR-196c-3p	down	Trim32	tripartite motif-containing 32	down
162	rno-miR-201-3p	down	Ace	angiotensin I converting enzyme (peptidyl-dipeptidase A) 1	down
163	rno-miR-201-3p	down	Amt	aminomethyltransferase	up
164	rno-miR-201-3p	down	Bcl10	B-cell CLL/lymphoma 10	up
165	rno-miR-201-3p	down	Cdc14b	cell division cycle 14B	down
166	rno-miR-201-3p	down	Crem	cAMP responsive element modulator	up
167	rno-miR-201-3p	down	Crnkl1	crooked neck pre-mRNA splicing factor-like 1 (Drosophila)	down
168	rno-miR-201-3p	down	Ctsd	cathepsin D	up
169	rno-miR-201-3p	down	Cubn	cubilin (intrinsic factor-cobalamin receptor)	up
170	rno-miR-201-3p	down	Ddit4	DNA-damage-inducible transcript 4	up
171	rno-miR-201-3p	down	Dnm1	dynamin 1	down
172	rno-miR-201-3p	down	Dusp16	dual specificity phosphatase 16	up
173	rno-miR-201-3p	down	Entpd3	ectonucleoside triphosphate diphosphohydrolase 3	up
174	rno-miR-201-3p	down	Gcnt1	glucosaminyl (N-acetyl) transferase 1, core 2	down
175	rno-miR-201-3p	down	Ggps1	geranylgeranyl diphosphate synthase 1	down
176	rno-miR-201-3p	down	Got2	glutamic-oxaloacetic transaminase 2, mitochondrial (aspartate aminotransferase 2)	up
177	rno-miR-201-3p	down	Gpx1	glutathione peroxidase 1	up
178	rno-miR-201-3p	down	Hbegf	heparin-binding EGF-like growth factor	up
179	rno-miR-201-3p	down	Il23a	Interleukin 23, alpha subunit p19	up
180	rno-miR-201-3p	down	Lpin2	lipin 2	up
181	rno-miR-201-3p	down	Map2k3	mitogen activated protein kinase kinase 3	up
182	rno-miR-201-3p	down	Masp1	mannan-binding lectin serine peptidase 1	up
183	rno-miR-201-3p	down	Mboat2	membrane bound O-acyltransferase domain containing 2	down
184	rno-miR-201-3p	down	Mef2c	myocyte enhancer factor 2C	down
185	rno-miR-201-3p	down	Nr4a3	nuclear receptor subfamily 4, group A, member 3	up
186	rno-miR-201-3p	down	Ocln	occludin	down
187	rno-miR-201-3p	down	Pld1	phospholipase D1	down
188	rno-miR-201-3p	down	Ppp2r1a	protein phosphatase 2, regulatory subunit A, alpha	up
189	rno-miR-201-3p	down	Scp2	sterol carrier protein 2	down
190	rno-miR-201-3p	down	Sema5a	sema domain, seven thrombospondin repeats (type 1 and type 1-like), transmembrane domain (TM) and short cytoplasmic domain, (semaphorin) 5A	up
191	rno-miR-201-3p	down	Sept8	septin 8	up
192	rno-miR-201-3p	down	Snca	synuclein, alpha (non A4 component of amyloid precursor)	down
193	rno-miR-201-3p	down	Tmprss13	transmembrane protease, serine 13	up
194	rno-miR-201-3p	down	Vdr	vitamin D (1,25- dihydroxyvitamin D3) receptor	up
195	rno-miR-201-3p	down	Wwp1	WW domain containing E3 ubiquitin protein ligase 1	down
196	rno-miR-203a-3p	down	Adam10	ADAM metallopeptidase domain 10	down
197	rno-miR-203a-3p	down	Angptl4	angiopoietin-like 4	up
198	rno-miR-203a-3p	down	B3gnt5	UDP-GlcNAc:betaGal beta-1,3-N-acetylglucosaminyltransferase 5	up
199	rno-miR-203a-3p	down	Bcl10	B-cell CLL/lymphoma 10	up
200	rno-miR-203a-3p	down	Bhmt	betaine-homocysteine S-methyltransferase	up
201	rno-miR-203a-3p	down	Cdkn1b	cyclin-dependent kinase inhibitor 1B	down
202	rno-miR-203a-3p	down	Creb3l2	cAMP responsive element binding protein 3-like 2	down
203	rno-miR-203a-3p	down	Crem	cAMP responsive element modulator	up
204	rno-miR-203a-3p	down	Cxcl1	chemokine (C-X-C motif) ligand 1 (melanoma growth stimulating activity, alpha)	up
205	rno-miR-203a-3p	down	Cxcl11	chemokine (C-X-C motif) ligand 11	up
206	rno-miR-203a-3p	down	Cyp1b1	cytochrome P450, family 1, subfamily b, polypeptide 1	up
207	rno-miR-203a-3p	down	Dgkz	diacylglycerol kinase zeta	down
208	rno-miR-203a-3p	down	Dpys	dihydropyrimidinase	up
209	rno-miR-203a-3p	down	Fbxo4	F-box protein 4	down
210	rno-miR-203a-3p	down	Gcnt1	glucosaminyl (N-acetyl) transferase 1, core 2	down
211	rno-miR-203a-3p	down	Hbegf	heparin-binding EGF-like growth factor	up
212	rno-miR-203a-3p	down	Il2ra	interleukin 2 receptor, alpha	up
213	rno-miR-203a-3p	down	Inhbb	inhibin beta-B	up
214	rno-miR-203a-3p	down	Itpr2	inositol 1,4,5-trisphosphate receptor, type 2	down
215	rno-miR-203a-3p	down	Lmo2	LIM domain only 2	down
216	rno-miR-203a-3p	down	Lpin2	lipin 2	up
217	rno-miR-203a-3p	down	Mef2c	myocyte enhancer factor 2C	down
218	rno-miR-203a-3p	down	Nr4a3	nuclear receptor subfamily 4, group A, member 3	up
219	rno-miR-203a-3p	down	Olr1	oxidized low density lipoprotein (lectin-like) receptor 1	up
220	rno-miR-203a-3p	down	Qdpr	quinoid dihydropteridine reductase	up
221	rno-miR-203a-3p	down	S1pr1	sphingosine-1-phosphate receptor 1	up
222	rno-miR-203a-3p	down	Sema4g	sema domain, immunoglobulin domain (Ig), transmembrane domain (TM) and short cytoplasmic domain, (semaphorin) 4G	up
223	rno-miR-203a-3p	down	Sema5a	sema domain, seven thrombospondin repeats (type 1 and type 1-like), transmembrane domain (TM) and short cytoplasmic domain, (semaphorin) 5A	up
224	rno-miR-203a-3p	down	Serpine1	serpin peptidase inhibitor, clade E (nexin, plasminogen activator inhibitor type 1), member 1	up
225	rno-miR-203a-3p	down	Sorbs1	sorbin and SH3 domain containing 1	up
226	rno-miR-203a-3p	down	Steap2	STEAP family member 2, metalloreductase	up
227	rno-miR-203a-3p	down	Tlr3	toll-like receptor 3	down
228	rno-miR-203a-3p	down	Tpm3	tropomyosin 3	up
229	rno-miR-203a-3p	down	Traf3	Tnf receptor-associated factor 3	down
230	rno-miR-203a-3p	down	Vcam1	vascular cell adhesion molecule 1	up
231	rno-miR-203a-3p	down	Wwp1	WW domain containing E3 ubiquitin protein ligase 1	down
232	rno-miR-203a-3p	down	Xbp1	X-box binding protein 1	up
233	rno-miR-203b-3p	down	B3gnt5	UDP-GlcNAc:betaGal beta-1,3-N-acetylglucosaminyltransferase 5	up
234	rno-miR-203b-3p	down	Capn1	calpain 1, (mu/I) large subunit	down
235	rno-miR-203b-3p	down	Cblb	Cbl proto-oncogene, E3 ubiquitin protein ligase B	up
236	rno-miR-203b-3p	down	Crnkl1	crooked neck pre-mRNA splicing factor-like 1 (Drosophila)	down
237	rno-miR-203b-3p	down	Etnk2	ethanolamine kinase 2	up
238	rno-miR-203b-3p	down	Gcnt1	glucosaminyl (N-acetyl) transferase 1, core 2	down
239	rno-miR-203b-3p	down	Ggps1	geranylgeranyl diphosphate synthase 1	down
240	rno-miR-203b-3p	down	Hmgcs2	3-hydroxy-3-methylglutaryl-CoA synthase 2 (mitochondrial)	up
241	rno-miR-203b-3p	down	Hmox2	heme oxygenase (decycling) 2	up
242	rno-miR-203b-3p	down	Il23a	Interleukin 23, alpha subunit p19	up
243	rno-miR-203b-3p	down	Lpin2	lipin 2	up
244	rno-miR-203b-3p	down	Nrg1	neuregulin 1	up
245	rno-miR-203b-3p	down	Olr1	oxidized low density lipoprotein (lectin-like) receptor 1	up
246	rno-miR-203b-3p	down	Pde10a	phosphodiesterase 10A	up
247	rno-miR-203b-3p	down	Pld1	phospholipase D1	down
248	rno-miR-203b-3p	down	Prom1	prominin 1	down
249	rno-miR-203b-3p	down	Qdpr	quinoid dihydropteridine reductase	up
250	rno-miR-203b-3p	down	Sele	selectin E	up
251	rno-miR-203b-3p	down	Sema5a	sema domain, seven thrombospondin repeats (type 1 and type 1-like), transmembrane domain (TM) and short cytoplasmic domain, (semaphorin) 5A	up
252	rno-miR-203b-3p	down	Sept8	septin 8	up
253	rno-miR-203b-3p	down	Smad6	SMAD family member 6	down
254	rno-miR-203b-3p	down	Tfrc	transferrin receptor	down
255	rno-miR-203b-3p	down	Tgfb2	transforming growth factor, beta 2	up
256	rno-miR-203b-3p	down	Tmprss13	transmembrane protease, serine 13	up
257	rno-miR-203b-3p	down	Tnfrsf21	tumor necrosis factor receptor superfamily, member 21	up
258	rno-miR-203b-3p	down	Vnn1	vanin 1	up
259	rno-miR-203b-3p	down	Xbp1	X-box binding protein 1	up
260	rno-miR-206-3p	down	Amt	aminomethyltransferase	up
261	rno-miR-206-3p	down	Angpt4	angiopoietin 4	up
262	rno-miR-206-3p	down	Angptl4	angiopoietin-like 4	up
263	rno-miR-206-3p	down	Cacnb2	calcium channel, voltage-dependent, beta 2 subunit	down
264	rno-miR-206-3p	down	Cdh2	cadherin 2	up
265	rno-miR-206-3p	down	Crem	cAMP responsive element modulator	up
266	rno-miR-206-3p	down	Cyp4a1	cytochrome P450, family 4, subfamily a, polypeptide 1	up
267	rno-miR-206-3p	down	Dgkz	diacylglycerol kinase zeta	down
268	rno-miR-206-3p	down	Dnm3	dynamin 3	up
269	rno-miR-206-3p	down	Ehhadh	enoyl-CoA, hydratase/3-hydroxyacyl CoA dehydrogenase	up
270	rno-miR-206-3p	down	Gadd45b	growth arrest and DNA-damage-inducible, beta	up
271	rno-miR-206-3p	down	Icam1	intercellular adhesion molecule 1	up
272	rno-miR-206-3p	down	Il6	interleukin 6	up
273	rno-miR-206-3p	down	Map3k8	mitogen-activated protein kinase kinase kinase 8	up
274	rno-miR-206-3p	down	Mchr1	melanin-concentrating hormone receptor 1	up
275	rno-miR-206-3p	down	Mecom	MDS1 and EVI1 complex locus	down
276	rno-miR-206-3p	down	Meis1	Meis homeobox 1	down
277	rno-miR-206-3p	down	Ncoa4	nuclear receptor coactivator 4	up
278	rno-miR-206-3p	down	Nr1h3	nuclear receptor subfamily 1, group H, member 3	up
279	rno-miR-206-3p	down	Nr4a3	nuclear receptor subfamily 4, group A, member 3	up
280	rno-miR-206-3p	down	Olr1	oxidized low density lipoprotein (lectin-like) receptor 1	up
281	rno-miR-206-3p	down	Pex11a	peroxisomal biogenesis factor 11 alpha	up
282	rno-miR-206-3p	down	Pla2g15	phospholipase A2, group XV	up
283	rno-miR-206-3p	down	Pld1	phospholipase D1	down
284	rno-miR-206-3p	down	Rgn	regucalcin (senescence marker protein-30)	down
285	rno-miR-206-3p	down	Sema4g	sema domain, immunoglobulin domain (Ig), transmembrane domain (TM) and short cytoplasmic domain, (semaphorin) 4G	up
286	rno-miR-206-3p	down	Sema5a	sema domain, seven thrombospondin repeats (type 1 and type 1-like), transmembrane domain (TM) and short cytoplasmic domain, (semaphorin) 5A	up
287	rno-miR-206-3p	down	Sgk1	serum/glucocorticoid regulated kinase 1	up
288	rno-miR-206-3p	down	Slc33a1	solute carrier family 33 (acetyl-CoA transporter), member 1	down
289	rno-miR-206-3p	down	Spry4	sprouty homolog 4 (Drosophila)	up
290	rno-miR-206-3p	down	Tpm3	tropomyosin 3	up
291	rno-miR-206-3p	down	Zfp36	zinc finger protein 36	up
292	rno-miR-20b-3p	down	Alg2	ALG2, alpha-1,3/1,6-mannosyltransferase	down
293	rno-miR-20b-3p	down	B3gnt5	UDP-GlcNAc:betaGal beta-1,3-N-acetylglucosaminyltransferase 5	up
294	rno-miR-20b-3p	down	Bhmt	betaine-homocysteine S-methyltransferase	up
295	rno-miR-20b-3p	down	Cblb	Cbl proto-oncogene, E3 ubiquitin protein ligase B	up
296	rno-miR-20b-3p	down	Crem	cAMP responsive element modulator	up
297	rno-miR-20b-3p	down	Dnmt1	DNA (cytosine-5-)-methyltransferase 1	down
298	rno-miR-20b-3p	down	Gcnt1	glucosaminyl (N-acetyl) transferase 1, core 2	down
299	rno-miR-20b-3p	down	Got2	glutamic-oxaloacetic transaminase 2, mitochondrial (aspartate aminotransferase 2)	up
300	rno-miR-20b-3p	down	Hbegf	heparin-binding EGF-like growth factor	up
301	rno-miR-20b-3p	down	Hhip	Hedgehog-interacting protein	up
302	rno-miR-20b-3p	down	Hmox2	heme oxygenase (decycling) 2	up
303	rno-miR-20b-3p	down	Ifngr1	interferon gamma receptor 1	up
304	rno-miR-20b-3p	down	Itpr2	inositol 1,4,5-trisphosphate receptor, type 2	down
305	rno-miR-20b-3p	down	Lpin2	lipin 2	up
306	rno-miR-20b-3p	down	Map2k3	mitogen activated protein kinase kinase 3	up
307	rno-miR-20b-3p	down	Map3k6	mitogen-activated protein kinase kinase kinase 6	up
308	rno-miR-20b-3p	down	Mef2c	myocyte enhancer factor 2C	down
309	rno-miR-20b-3p	down	Meis1	Meis homeobox 1	down
310	rno-miR-20b-3p	down	Nme7	NME/NM23 family member 7	down
311	rno-miR-20b-3p	down	Olr1	oxidized low density lipoprotein (lectin-like) receptor 1	up
312	rno-miR-20b-3p	down	P2rx7	purinergic receptor P2X, ligand-gated ion channel, 7	up
313	rno-miR-20b-3p	down	Pde10a	phosphodiesterase 10A	up
314	rno-miR-20b-3p	down	Pde9a	phosphodiesterase 9A	up
315	rno-miR-20b-3p	down	Preb	prolactin regulatory element binding	up
316	rno-miR-20b-3p	down	Prom1	prominin 1	down
317	rno-miR-20b-3p	down	Rbl2	retinoblastoma-like 2	down
318	rno-miR-20b-3p	down	Rgn	regucalcin (senescence marker protein-30)	down
319	rno-miR-20b-3p	down	Rprm	reprimo, TP53 dependent G2 arrest mediator candidate	up
320	rno-miR-20b-3p	down	Rps6ka5	ribosomal protein S6 kinase, polypeptide 5	down
321	rno-miR-20b-3p	down	Sema4b	sema domain, immunoglobulin domain (Ig), transmembrane domain (TM) and short cytoplasmic domain, (semaphorin) 4B	up
322	rno-miR-20b-3p	down	Sema4g	sema domain, immunoglobulin domain (Ig), transmembrane domain (TM) and short cytoplasmic domain, (semaphorin) 4G	up
323	rno-miR-20b-3p	down	Sema5a	sema domain, seven thrombospondin repeats (type 1 and type 1-like), transmembrane domain (TM) and short cytoplasmic domain, (semaphorin) 5A	up
324	rno-miR-20b-3p	down	Serpine1	serpin peptidase inhibitor, clade E (nexin, plasminogen activator inhibitor type 1), member 1	up
325	rno-miR-20b-3p	down	Sin3a	SIN3 transcription regulator homolog A (yeast)	down
326	rno-miR-20b-3p	down	Smad6	SMAD family member 6	down
327	rno-miR-20b-3p	down	Spry4	sprouty homolog 4 (Drosophila)	up
328	rno-miR-20b-3p	down	Traf3	Tnf receptor-associated factor 3	down
329	rno-miR-20b-3p	down	Ube2n	ubiquitin-conjugating enzyme E2N	down
330	rno-miR-21-3p	up	Ace	angiotensin I converting enzyme (peptidyl-dipeptidase A) 1	down
331	rno-miR-21-3p	up	Adam10	ADAM metallopeptidase domain 10	down
332	rno-miR-21-3p	up	Adh6	alcohol dehydrogenase 6 (class V)	down
333	rno-miR-21-3p	up	Ap2a1	adaptor-related protein complex 2, alpha 1 subunit	up
334	rno-miR-21-3p	up	Cacnb2	calcium channel, voltage-dependent, beta 2 subunit	down
335	rno-miR-21-3p	up	Cblb	Cbl proto-oncogene, E3 ubiquitin protein ligase B	up
336	rno-miR-21-3p	up	Cdc14b	cell division cycle 14B	down
337	rno-miR-21-3p	up	Cdkn1a	cyclin-dependent kinase inhibitor 1A	up
338	rno-miR-21-3p	up	Cebpb	CCAAT/enhancer binding protein (C/EBP), beta	up
339	rno-miR-21-3p	up	Cubn	cubilin (intrinsic factor-cobalamin receptor)	up
340	rno-miR-21-3p	up	Cxcl2	chemokine (C-X-C motif) ligand 2	up
341	rno-miR-21-3p	up	Cycs	cytochrome c, somatic	down
342	rno-miR-21-3p	up	Dut	deoxyuridine triphosphatase	down
343	rno-miR-21-3p	up	Egf	epidermal growth factor	down
344	rno-miR-21-3p	up	Flt3	fms-related tyrosine kinase 3	up
345	rno-miR-21-3p	up	Ganc	glucosidase, alpha; neutral C	down
346	rno-miR-21-3p	up	Ggps1	geranylgeranyl diphosphate synthase 1	down
347	rno-miR-21-3p	up	Hbegf	heparin-binding EGF-like growth factor	up
348	rno-miR-21-3p	up	Hspa4l	heat shock protein 4-like	up
349	rno-miR-21-3p	up	Il23a	Interleukin 23, alpha subunit p19	up
350	rno-miR-21-3p	up	Itpr2	inositol 1,4,5-trisphosphate receptor, type 2	down
351	rno-miR-21-3p	up	Lpar3	lysophosphatidic acid receptor 3	up
352	rno-miR-21-3p	up	Lpin2	lipin 2	up
353	rno-miR-21-3p	up	Map2k3	mitogen activated protein kinase kinase 3	up
354	rno-miR-21-3p	up	Masp1	mannan-binding lectin serine peptidase 1	up
355	rno-miR-21-3p	up	Mboat2	membrane bound O-acyltransferase domain containing 2	down
356	rno-miR-21-3p	up	Mecom	MDS1 and EVI1 complex locus	down
357	rno-miR-21-3p	up	Npc2	Niemann-Pick disease, type C2	up
358	rno-miR-21-3p	up	Ocln	occludin	down
359	rno-miR-21-3p	up	Olr1	oxidized low density lipoprotein (lectin-like) receptor 1	up
360	rno-miR-21-3p	up	P2rx4	purinergic receptor P2X, ligand-gated ion channel 4	up
361	rno-miR-21-3p	up	Plau	plasminogen activator, urokinase	down
362	rno-miR-21-3p	up	Plaur	plasminogen activator, urokinase receptor	up
363	rno-miR-21-3p	up	Pld1	phospholipase D1	down
364	rno-miR-21-3p	up	Rgn	regucalcin (senescence marker protein-30)	down
365	rno-miR-21-3p	up	Rps6ka5	ribosomal protein S6 kinase, polypeptide 5	down
366	rno-miR-21-3p	up	Sema4b	sema domain, immunoglobulin domain (Ig), transmembrane domain (TM) and short cytoplasmic domain, (semaphorin) 4B	up
367	rno-miR-21-3p	up	Snca	synuclein, alpha (non A4 component of amyloid precursor)	down
368	rno-miR-21-3p	up	Spry4	sprouty homolog 4 (Drosophila)	up
369	rno-miR-21-3p	up	Tmprss13	transmembrane protease, serine 13	up
370	rno-miR-21-3p	up	Tnfrsf21	tumor necrosis factor receptor superfamily, member 21	up
371	rno-miR-21-3p	up	Traf3	Tnf receptor-associated factor 3	down
372	rno-miR-21-3p	up	Vdr	vitamin D (1,25- dihydroxyvitamin D3) receptor	up
373	rno-miR-21-3p	up	Whsc1	Wolf-Hirschhorn syndrome candidate 1	down
374	rno-miR-376a-3p	up	Cacnb2	calcium channel, voltage-dependent, beta 2 subunit	down
375	rno-miR-376a-3p	up	Il6	interleukin 6	up
376	rno-miR-376a-3p	up	Ndufs4	NADH dehydrogenase (ubiquinone) Fe-S protein 4	down
377	rno-miR-376a-3p	up	Olr1	oxidized low density lipoprotein (lectin-like) receptor 1	up
378	rno-miR-376a-3p	up	Pim1	pim-1 oncogene	up
379	rno-miR-376a-3p	up	Rps6ka5	ribosomal protein S6 kinase, polypeptide 5	down
380	rno-miR-376a-3p	up	Sele	selectin E	up
381	rno-miR-484	down	Alg2	ALG2, alpha-1,3/1,6-mannosyltransferase	down
382	rno-miR-484	down	Angptl4	angiopoietin-like 4	up
383	rno-miR-484	down	B4galnt1	beta-1,4-N-acetyl-galactosaminyl transferase 1	up
384	rno-miR-484	down	Bcl10	B-cell CLL/lymphoma 10	up
385	rno-miR-484	down	Cacnb2	calcium channel, voltage-dependent, beta 2 subunit	down
386	rno-miR-484	down	Chrd	chordin	up
387	rno-miR-484	down	Cox4i1	cytochrome c oxidase subunit IV isoform 1	up
388	rno-miR-484	down	Cxcl16	chemokine (C-X-C motif) ligand 16	up
389	rno-miR-484	down	Ddit4	DNA-damage-inducible transcript 4	up
390	rno-miR-484	down	Dgkz	diacylglycerol kinase zeta	down
391	rno-miR-484	down	Flt3	fms-related tyrosine kinase 3	up
392	rno-miR-484	down	Foxo3	forkhead box O3	up
393	rno-miR-484	down	Gadd45b	growth arrest and DNA-damage-inducible, beta	up
394	rno-miR-484	down	Gcat	glycine C-acetyltransferase	up
395	rno-miR-484	down	Gpd1	glycerol-3-phosphate dehydrogenase 1 (soluble)	up
396	rno-miR-484	down	Hyal2	hyaluronoglucosaminidase 2	up
397	rno-miR-484	down	Inpp4b	inositol polyphosphate-4-phosphatase, type II	down
398	rno-miR-484	down	Itpr2	inositol 1,4,5-trisphosphate receptor, type 2	down
399	rno-miR-484	down	Lss	lanosterol synthase (2,3-oxidosqualene-lanosterol cyclase)	down
400	rno-miR-484	down	Mgat5	mannosyl (alpha-1,6-)-glycoprotein beta-1,6-N-acetyl-glucosaminyltransferase	up
401	rno-miR-484	down	Ncoa4	nuclear receptor coactivator 4	up
402	rno-miR-484	down	Nfkbiz	nuclear factor of kappa light polypeptide gene enhancer in B-cells inhibitor, zeta	up
403	rno-miR-484	down	Nme6	NME/NM23 nucleoside diphosphate kinase 6	down
404	rno-miR-484	down	P2rx7	purinergic receptor P2X, ligand-gated ion channel, 7	up
405	rno-miR-484	down	Pex11a	peroxisomal biogenesis factor 11 alpha	up
406	rno-miR-484	down	Pim1	pim-1 oncogene	up
407	rno-miR-484	down	Ppara	peroxisome proliferator activated receptor alpha	up
408	rno-miR-484	down	Rprm	reprimo, TP53 dependent G2 arrest mediator candidate	up
409	rno-miR-484	down	Runx1	runt-related transcription factor 1	up
410	rno-miR-484	down	S1pr1	sphingosine-1-phosphate receptor 1	up
411	rno-miR-484	down	Scarb1	scavenger receptor class B, member 1	up
412	rno-miR-484	down	Sele	selectin E	up
413	rno-miR-484	down	Sema4g	sema domain, immunoglobulin domain (Ig), transmembrane domain (TM) and short cytoplasmic domain, (semaphorin) 4G	up
414	rno-miR-484	down	Sema5a	sema domain, seven thrombospondin repeats (type 1 and type 1-like), transmembrane domain (TM) and short cytoplasmic domain, (semaphorin) 5A	up
415	rno-miR-484	down	Sema6b	sema domain, transmembrane domain (TM), and cytoplasmic domain, (semaphorin) 6B	up
416	rno-miR-484	down	Sh3gl2	SH3-domain GRB2-like 2	down
417	rno-miR-484	down	Sin3a	SIN3 transcription regulator homolog A (yeast)	down
418	rno-miR-484	down	Sorbs1	sorbin and SH3 domain containing 1	up
419	rno-miR-484	down	Tnfrsf21	tumor necrosis factor receptor superfamily, member 21	up
420	rno-miR-484	down	Tpm3	tropomyosin 3	up
421	rno-miR-6324	up	Agtr1b	angiotensin II receptor, type 1b	down
422	rno-miR-6324	up	Alg2	ALG2, alpha-1,3/1,6-mannosyltransferase	down
423	rno-miR-6324	up	Amt	aminomethyltransferase	up
424	rno-miR-6324	up	Bcat1	branched chain amino acid transaminase 1, cytosolic	up
425	rno-miR-6324	up	Ctsd	cathepsin D	up
426	rno-miR-6324	up	Cxcl16	chemokine (C-X-C motif) ligand 16	up
427	rno-miR-6324	up	Fgf9	fibroblast growth factor 9	down
428	rno-miR-6324	up	Fosl1	fos-like antigen 1	up
429	rno-miR-6324	up	Gcnt1	glucosaminyl (N-acetyl) transferase 1, core 2	down
430	rno-miR-6324	up	Masp1	mannan-binding lectin serine peptidase 1	up
431	rno-miR-6324	up	Mmp9	matrix metallopeptidase 9	up
432	rno-miR-6324	up	Ncoa4	nuclear receptor coactivator 4	up
433	rno-miR-6324	up	Ndst1	N-deacetylase/N-sulfotransferase (heparan glucosaminyl) 1	down
434	rno-miR-6324	up	Pex11a	peroxisomal biogenesis factor 11 alpha	up
435	rno-miR-6324	up	Pla2g15	phospholipase A2, group XV	up
436	rno-miR-6324	up	Preb	prolactin regulatory element binding	up
437	rno-miR-6324	up	Pygb	phosphorylase, glycogen; brain	down
438	rno-miR-6324	up	Sema5a	sema domain, seven thrombospondin repeats (type 1 and type 1-like), transmembrane domain (TM) and short cytoplasmic domain, (semaphorin) 5A	up
439	rno-miR-6324	up	Sema6b	sema domain, transmembrane domain (TM), and cytoplasmic domain, (semaphorin) 6B	up
440	rno-miR-6324	up	Sin3a	SIN3 transcription regulator homolog A (yeast)	down
441	rno-miR-6324	up	Stat1	signal transducer and activator of transcription 1	down
442	rno-miR-6324	up	Tnfrsf21	tumor necrosis factor receptor superfamily, member 21	up
443	rno-miR-6324	up	Vdr	vitamin D (1,25- dihydroxyvitamin D3) receptor	up
444	rno-miR-6324	up	Whsc1	Wolf-Hirschhorn syndrome candidate 1	down
445	rno-miR-672-5p	up	Acy3	aspartoacylase (aminocyclase) 3	up
446	rno-miR-672-5p	up	Agtr1b	angiotensin II receptor, type 1b	down
447	rno-miR-672-5p	up	Alg2	ALG2, alpha-1,3/1,6-mannosyltransferase	down
448	rno-miR-672-5p	up	Angptl4	angiopoietin-like 4	up
449	rno-miR-672-5p	up	Bhmt	betaine-homocysteine S-methyltransferase	up
450	rno-miR-672-5p	up	Creb3l2	cAMP responsive element binding protein 3-like 2	down
451	rno-miR-672-5p	up	Cxcl16	chemokine (C-X-C motif) ligand 16	up
452	rno-miR-672-5p	up	Dnm1	dynamin 1	down
453	rno-miR-672-5p	up	F2rl1	coagulation factor II (thrombin) receptor-like 1	up
454	rno-miR-672-5p	up	Fga	fibrinogen alpha chain	up
455	rno-miR-672-5p	up	Gadd45b	growth arrest and DNA-damage-inducible, beta	up
456	rno-miR-672-5p	up	Gcnt1	glucosaminyl (N-acetyl) transferase 1, core 2	down
457	rno-miR-672-5p	up	Ggcx	gamma-glutamyl carboxylase	up
458	rno-miR-672-5p	up	Ggps1	geranylgeranyl diphosphate synthase 1	down
459	rno-miR-672-5p	up	Got2	glutamic-oxaloacetic transaminase 2, mitochondrial (aspartate aminotransferase 2)	up
460	rno-miR-672-5p	up	Gstm1	glutathione S-transferase mu 1	up
461	rno-miR-672-5p	up	Il2ra	interleukin 2 receptor, alpha	up
462	rno-miR-672-5p	up	Itpr2	inositol 1,4,5-trisphosphate receptor, type 2	down
463	rno-miR-672-5p	up	Lpar3	lysophosphatidic acid receptor 3	up
464	rno-miR-672-5p	up	Lpcat1	lysophosphatidylcholine acyltransferase 1	down
465	rno-miR-672-5p	up	Lpin2	lipin 2	up
466	rno-miR-672-5p	up	Masp1	mannan-binding lectin serine peptidase 1	up
467	rno-miR-672-5p	up	Mmp9	matrix metallopeptidase 9	up
468	rno-miR-672-5p	up	Napa	N-ethylmaleimide-sensitive factor attachment protein, alpha	up
469	rno-miR-672-5p	up	Ndst1	N-deacetylase/N-sulfotransferase (heparan glucosaminyl) 1	down
470	rno-miR-672-5p	up	Pde3b	phosphodiesterase 3B, cGMP-inhibited	up
471	rno-miR-672-5p	up	Pim1	pim-1 oncogene	up
472	rno-miR-672-5p	up	Ppat	phosphoribosyl pyrophosphate amidotransferase	up
473	rno-miR-672-5p	up	Prom1	prominin 1	down
474	rno-miR-672-5p	up	Ptk2b	protein tyrosine kinase 2 beta	up
475	rno-miR-672-5p	up	Rbl2	retinoblastoma-like 2	down
476	rno-miR-672-5p	up	Rela	v-rel reticuloendotheliosis viral oncogene homolog A (avian)	up
477	rno-miR-672-5p	up	Scp2	sterol carrier protein 2	down
478	rno-miR-672-5p	up	Sele	selectin E	up
479	rno-miR-672-5p	up	Sema4c	sema domain, immunoglobulin domain (Ig), transmembrane domain (TM) and short cytoplasmic domain, (semaphorin) 4C	up
480	rno-miR-672-5p	up	Sema4g	sema domain, immunoglobulin domain (Ig), transmembrane domain (TM) and short cytoplasmic domain, (semaphorin) 4G	up
481	rno-miR-672-5p	up	Sema5a	sema domain, seven thrombospondin repeats (type 1 and type 1-like), transmembrane domain (TM) and short cytoplasmic domain, (semaphorin) 5A	up
482	rno-miR-672-5p	up	Sh3gl2	SH3-domain GRB2-like 2	down
483	rno-miR-672-5p	up	Shmt2	serine hydroxymethyltransferase 2 (mitochondrial)	up
484	rno-miR-672-5p	up	Sin3a	SIN3 transcription regulator homolog A (yeast)	down
485	rno-miR-672-5p	up	Slc11a1	solute carrier family 11 (proton-coupled divalent metal ion transporters), member 1	up
486	rno-miR-672-5p	up	Smad6	SMAD family member 6	down
487	rno-miR-672-5p	up	Spry4	sprouty homolog 4 (Drosophila)	up
488	rno-miR-672-5p	up	Stat1	signal transducer and activator of transcription 1	down
489	rno-miR-672-5p	up	Steap2	STEAP family member 2, metalloreductase	up
490	rno-miR-672-5p	up	Traf3	Tnf receptor-associated factor 3	down
491	rno-miR-672-5p	up	Vdr	vitamin D (1,25- dihydroxyvitamin D3) receptor	up
492	rno-miR-672-5p	up	Vnn1	vanin 1	up
493	rno-miR-672-5p	up	Xbp1	X-box binding protein 1	up
494	rno-miR-674-5p	up	Adam10	ADAM metallopeptidase domain 10	down
495	rno-miR-674-5p	up	Adh1	alcohol dehydrogenase 1 (class I)	up
496	rno-miR-674-5p	up	Adh6	alcohol dehydrogenase 6 (class V)	down
497	rno-miR-674-5p	up	Agtr1b	angiotensin II receptor, type 1b	down
498	rno-miR-674-5p	up	Aldh2	aldehyde dehydrogenase 2 family (mitochondrial)	up
499	rno-miR-674-5p	up	Alg2	ALG2, alpha-1,3/1,6-mannosyltransferase	down
500	rno-miR-674-5p	up	Calcr	calcitonin receptor	up
501	rno-miR-674-5p	up	Capn1	calpain 1, (mu/I) large subunit	down
502	rno-miR-674-5p	up	Cdkn1a	cyclin-dependent kinase inhibitor 1A	up
503	rno-miR-674-5p	up	Dgkz	diacylglycerol kinase zeta	down
504	rno-miR-674-5p	up	Dnmt1	DNA (cytosine-5-)-methyltransferase 1	down
505	rno-miR-674-5p	up	Etnk2	ethanolamine kinase 2	up
506	rno-miR-674-5p	up	F2rl1	coagulation factor II (thrombin) receptor-like 1	up
507	rno-miR-674-5p	up	Ganc	glucosidase, alpha; neutral C	down
508	rno-miR-674-5p	up	Gcat	glycine C-acetyltransferase	up
509	rno-miR-674-5p	up	Ggps1	geranylgeranyl diphosphate synthase 1	down
510	rno-miR-674-5p	up	Gstm1	glutathione S-transferase mu 1	up
511	rno-miR-674-5p	up	Hdac7	histone deacetylase 7	down
512	rno-miR-674-5p	up	Idua	iduronidase, alpha-L-	up
513	rno-miR-674-5p	up	Il2ra	interleukin 2 receptor, alpha	up
514	rno-miR-674-5p	up	Itpr2	inositol 1,4,5-trisphosphate receptor, type 2	down
515	rno-miR-674-5p	up	Lpin2	lipin 2	up
516	rno-miR-674-5p	up	Masp1	mannan-binding lectin serine peptidase 1	up
517	rno-miR-674-5p	up	Mavs	mitochondrial antiviral signaling protein	down
518	rno-miR-674-5p	up	Mef2c	myocyte enhancer factor 2C	down
519	rno-miR-674-5p	up	Mmp9	matrix metallopeptidase 9	up
520	rno-miR-674-5p	up	Ndufs4	NADH dehydrogenase (ubiquinone) Fe-S protein 4	down
521	rno-miR-674-5p	up	Nfkb2	nuclear factor of kappa light polypeptide gene enhancer in B-cells 2, p49/p100	up
522	rno-miR-674-5p	up	Nr4a3	nuclear receptor subfamily 4, group A, member 3	up
523	rno-miR-674-5p	up	Olr1	oxidized low density lipoprotein (lectin-like) receptor 1	up
524	rno-miR-674-5p	up	P2rx4	purinergic receptor P2X, ligand-gated ion channel 4	up
525	rno-miR-674-5p	up	Pde3b	phosphodiesterase 3B, cGMP-inhibited	up
526	rno-miR-674-5p	up	Pex11a	peroxisomal biogenesis factor 11 alpha	up
527	rno-miR-674-5p	up	Pim1	pim-1 oncogene	up
528	rno-miR-674-5p	up	Pipox	pipecolic acid oxidase	up
529	rno-miR-674-5p	up	Pnpla2	patatin-like phospholipase domain containing 2	up
530	rno-miR-674-5p	up	Qdpr	quinoid dihydropteridine reductase	up
531	rno-miR-674-5p	up	Rbl1	retinoblastoma-like 1 (p107)	down
532	rno-miR-674-5p	up	Rbl2	retinoblastoma-like 2	down
533	rno-miR-674-5p	up	Sele	selectin E	up
534	rno-miR-674-5p	up	Sema4c	sema domain, immunoglobulin domain (Ig), transmembrane domain (TM) and short cytoplasmic domain, (semaphorin) 4C	up
535	rno-miR-674-5p	up	Sema5a	sema domain, seven thrombospondin repeats (type 1 and type 1-like), transmembrane domain (TM) and short cytoplasmic domain, (semaphorin) 5A	up
536	rno-miR-674-5p	up	Sept8	septin 8	up
537	rno-miR-674-5p	up	Sgk1	serum/glucocorticoid regulated kinase 1	up
538	rno-miR-674-5p	up	Shmt2	serine hydroxymethyltransferase 2 (mitochondrial)	up
539	rno-miR-674-5p	up	Spry4	sprouty homolog 4 (Drosophila)	up
540	rno-miR-674-5p	up	Sqstm1	sequestosome 1	up
541	rno-miR-674-5p	up	Sstr5	somatostatin receptor 5	up
542	rno-miR-674-5p	up	Tmprss13	transmembrane protease, serine 13	up
543	rno-miR-674-5p	up	Tnfrsf21	tumor necrosis factor receptor superfamily, member 21	up
544	rno-miR-674-5p	up	Tpm3	tropomyosin 3	up
545	rno-miR-674-5p	up	Vcam1	vascular cell adhesion molecule 1	up
546	rno-miR-674-5p	up	Xbp1	X-box binding protein 1	up
547	rno-miR-770-3p	up	Ada	adenosine deaminase	up
548	rno-miR-770-3p	up	Adrbk2	adrenergic, beta, receptor kinase 2	down
549	rno-miR-770-3p	up	Anpep	alanyl (membrane) aminopeptidase	down
550	rno-miR-770-3p	up	Egfr	epidermal growth factor receptor	up
551	rno-miR-770-3p	up	Herpud1	homocysteine-inducible, endoplasmic reticulum stress-inducible, ubiquitin-like domain member 1	up
552	rno-miR-770-3p	up	Hoxd10	homeo box D10	down
553	rno-miR-770-3p	up	Il22ra1	interleukin 22 receptor, alpha 1	up
554	rno-miR-770-3p	up	Lss	lanosterol synthase (2,3-oxidosqualene-lanosterol cyclase)	down
555	rno-miR-770-3p	up	Masp1	mannan-binding lectin serine peptidase 1	up
556	rno-miR-770-3p	up	Mthfd1	methylenetetrahydrofolate dehydrogenase (NADP+ dependent) 1, methenyltetrahydrofolate cyclohydrolase, formyltetrahydrofolate synthetase	up
557	rno-miR-770-3p	up	Ndst1	N-deacetylase/N-sulfotransferase (heparan glucosaminyl) 1	down
558	rno-miR-770-3p	up	P2rx4	purinergic receptor P2X, ligand-gated ion channel 4	up
559	rno-miR-770-3p	up	P2rx7	purinergic receptor P2X, ligand-gated ion channel, 7	up
560	rno-miR-770-3p	up	Pc	pyruvate carboxylase	up
561	rno-miR-770-3p	up	Pi4kb	phosphatidylinositol 4-kinase, catalytic, beta	down
562	rno-miR-770-3p	up	Polb	polymerase (DNA directed), beta	down
563	rno-miR-770-3p	up	Preb	prolactin regulatory element binding	up
564	rno-miR-770-3p	up	Ptges	prostaglandin E synthase	up
565	rno-miR-770-3p	up	Qdpr	quinoid dihydropteridine reductase	up
566	rno-miR-770-3p	up	Rel	v-rel reticuloendotheliosis viral oncogene homolog (avian)	up
567	rno-miR-770-3p	up	Scarb1	scavenger receptor class B, member 1	up
568	rno-miR-770-3p	up	Sema4g	sema domain, immunoglobulin domain (Ig), transmembrane domain (TM) and short cytoplasmic domain, (semaphorin) 4G	up
569	rno-miR-770-3p	up	Sema6b	sema domain, transmembrane domain (TM), and cytoplasmic domain, (semaphorin) 6B	up
570	rno-miR-770-3p	up	Sept8	septin 8	up
571	rno-miR-770-3p	up	Sqstm1	sequestosome 1	up
572	rno-miR-770-3p	up	Tfdp2	transcription factor Dp-2 (E2F dimerization partner 2)	down
573	rno-miR-770-3p	up	Traf3	Tnf receptor-associated factor 3	down
574	rno-miR-99b-3p	up	Atm	ataxia telangiectasia mutated	down
575	rno-miR-99b-3p	up	Ctsa	cathepsin A	up
576	rno-miR-99b-3p	up	Cubn	cubilin (intrinsic factor-cobalamin receptor)	up
577	rno-miR-99b-3p	up	Cxcl11	chemokine (C-X-C motif) ligand 11	up
578	rno-miR-99b-3p	up	Ddit4	DNA-damage-inducible transcript 4	up
579	rno-miR-99b-3p	up	Dut	deoxyuridine triphosphatase	down
580	rno-miR-99b-3p	up	Gstt1	glutathione S-transferase theta 1	up
581	rno-miR-99b-3p	up	Pde9a	phosphodiesterase 9A	up
582	rno-miR-99b-3p	up	Preb	prolactin regulatory element binding	up
583	rno-miR-99b-3p	up	Sema4c	sema domain, immunoglobulin domain (Ig), transmembrane domain (TM) and short cytoplasmic domain, (semaphorin) 4C	up
584	rno-miR-99b-3p	up	Sema6b	sema domain, transmembrane domain (TM), and cytoplasmic domain, (semaphorin) 6B	up
585	rno-miR-99b-3p	up	Tfrc	transferrin receptor	down
586	rno-miR-99b-3p	up	Tmprss13	transmembrane protease, serine 13	up
587	rno-miR-99b-3p	up	Whsc1	Wolf-Hirschhorn syndrome candidate 1	down

## Sheet: degree
Genesymbol	Description	style	Degree		microRNA	style	Degree
Sema5a	sema domain, seven thrombospondin repeats (type 1 and type 1-like), transmembrane domain (TM) and short cytoplasmic domain, (semaphorin) 5A	up	13		rno-miR-674-5p	up	53
Lpin2	lipin 2	up	9		rno-miR-672-5p	up	49
Masp1	mannan-binding lectin serine peptidase 1	up	8		rno-miR-138-5p	down	44
Olr1	oxidized low density lipoprotein (lectin-like) receptor 1	up	8		rno-miR-21-3p	up	44
Gcnt1	glucosaminyl (N-acetyl) transferase 1, core 2	down	8		rno-miR-146a-5p	up	40
Traf3	Tnf receptor-associated factor 3	down	8		rno-miR-484	down	40
Hbegf	heparin-binding EGF-like growth factor	up	7		rno-miR-20b-3p	down	38
Nr4a3	nuclear receptor subfamily 4, group A, member 3	up	7		rno-miR-203a-3p	down	37
Sema4g	sema domain, immunoglobulin domain (Ig), transmembrane domain (TM) and short cytoplasmic domain, (semaphorin) 4G	up	7		rno-miR-201-3p	down	34
Spry4	sprouty homolog 4 (Drosophila)	up	7		rno-miR-206-3p	down	32
Alg2	ALG2, alpha-1,3/1,6-mannosyltransferase	down	7		rno-miR-203b-3p	down	27
Itpr2	inositol 1,4,5-trisphosphate receptor, type 2	down	7		rno-miR-770-3p	up	27
Crem	cAMP responsive element modulator	up	6		rno-miR-6324	up	24
Sema4c	sema domain, immunoglobulin domain (Ig), transmembrane domain (TM) and short cytoplasmic domain, (semaphorin) 4C	up	6		rno-miR-196c-3p	down	22
Tmprss13	transmembrane protease, serine 13	up	6		rno-miR-184	up	21
Tnfrsf21	tumor necrosis factor receptor superfamily, member 21	up	6		rno-miR-138-1-3p	down	20
Ggps1	geranylgeranyl diphosphate synthase 1	down	6		rno-miR-154-5p	up	14
Rps6ka5	ribosomal protein S6 kinase, polypeptide 5	down	6		rno-miR-99b-3p	up	14
Inhbb	inhibin beta-B	up	5		rno-miR-376a-3p	up	7
Pex11a	peroxisomal biogenesis factor 11 alpha	up	5
Sele	selectin E	up	5
Tpm3	tropomyosin 3	up	5
Xbp1	X-box binding protein 1	up	5
Sept8	septin 8	up	5
Adam10	ADAM metallopeptidase domain 10	down	5
Pld1	phospholipase D1	down	5
Sin3a	SIN3 transcription regulator homolog A (yeast)	down	5
Tfrc	transferrin receptor	down	5
Whsc1	Wolf-Hirschhorn syndrome candidate 1	down	5
Angptl4	angiopoietin-like 4	up	4
Bhmt	betaine-homocysteine S-methyltransferase	up	4
Cxcl16	chemokine (C-X-C motif) ligand 16	up	4
Got2	glutamic-oxaloacetic transaminase 2, mitochondrial (aspartate aminotransferase 2)	up	4
Hspa4l	heat shock protein 4-like	up	4
Mmp9	matrix metallopeptidase 9	up	4
P2rx4	purinergic receptor P2X, ligand-gated ion channel 4	up	4
P2rx7	purinergic receptor P2X, ligand-gated ion channel, 7	up	4
Pim1	pim-1 oncogene	up	4
Preb	prolactin regulatory element binding	up	4
Qdpr	quinoid dihydropteridine reductase	up	4
Rprm	reprimo, TP53 dependent G2 arrest mediator candidate	up	4
Sema6b	sema domain, transmembrane domain (TM), and cytoplasmic domain, (semaphorin) 6B	up	4
Steap2	STEAP family member 2, metalloreductase	up	4
Vdr	vitamin D (1,25- dihydroxyvitamin D3) receptor	up	4
Cacnb2	calcium channel, voltage-dependent, beta 2 subunit	down	4
Dgkz	diacylglycerol kinase zeta	down	4
Dnm1	dynamin 1	down	4
Ganc	glucosidase, alpha; neutral C	down	4
Mecom	MDS1 and EVI1 complex locus	down	4
Mef2c	myocyte enhancer factor 2C	down	4
Ndst1	N-deacetylase/N-sulfotransferase (heparan glucosaminyl) 1	down	4
Ocln	occludin	down	4
Prom1	prominin 1	down	4
Smad6	SMAD family member 6	down	4
Adh1	alcohol dehydrogenase 1 (class I)	up	3
Amt	aminomethyltransferase	up	3
B3gnt5	UDP-GlcNAc:betaGal beta-1,3-N-acetylglucosaminyltransferase 5	up	3
Bcl10	B-cell CLL/lymphoma 10	up	3
Cblb	Cbl proto-oncogene, E3 ubiquitin protein ligase B	up	3
Cdh2	cadherin 2	up	3
Cebpb	CCAAT/enhancer binding protein (C/EBP), beta	up	3
Cubn	cubilin (intrinsic factor-cobalamin receptor)	up	3
Ddit4	DNA-damage-inducible transcript 4	up	3
Dusp16	dual specificity phosphatase 16	up	3
Gadd45b	growth arrest and DNA-damage-inducible, beta	up	3
Gstm1	glutathione S-transferase mu 1	up	3
Hmox2	heme oxygenase (decycling) 2	up	3
Il23a	Interleukin 23, alpha subunit p19	up	3
Il2ra	interleukin 2 receptor, alpha	up	3
Map2k3	mitogen activated protein kinase kinase 3	up	3
Ncoa4	nuclear receptor coactivator 4	up	3
Nfkbiz	nuclear factor of kappa light polypeptide gene enhancer in B-cells inhibitor, zeta	up	3
Pde3b	phosphodiesterase 3B, cGMP-inhibited	up	3
Pnpla2	patatin-like phospholipase domain containing 2	up	3
Rela	v-rel reticuloendotheliosis viral oncogene homolog A (avian)	up	3
S1pr1	sphingosine-1-phosphate receptor 1	up	3
Scarb1	scavenger receptor class B, member 1	up	3
Sema4b	sema domain, immunoglobulin domain (Ig), transmembrane domain (TM) and short cytoplasmic domain, (semaphorin) 4B	up	3
Sorbs1	sorbin and SH3 domain containing 1	up	3
Sqstm1	sequestosome 1	up	3
Vnn1	vanin 1	up	3
Adh6	alcohol dehydrogenase 6 (class V)	down	3
Agtr1b	angiotensin II receptor, type 1b	down	3
Capn1	calpain 1, (mu/I) large subunit	down	3
Cdc14b	cell division cycle 14B	down	3
Dnmt1	DNA (cytosine-5-)-methyltransferase 1	down	3
Lpcat1	lysophosphatidylcholine acyltransferase 1	down	3
Lss	lanosterol synthase (2,3-oxidosqualene-lanosterol cyclase)	down	3
Ndufs4	NADH dehydrogenase (ubiquinone) Fe-S protein 4	down	3
Rbl2	retinoblastoma-like 2	down	3
Rgn	regucalcin (senescence marker protein-30)	down	3
Scp2	sterol carrier protein 2	down	3
Sh3gl2	SH3-domain GRB2-like 2	down	3
Stat1	signal transducer and activator of transcription 1	down	3
Wwp1	WW domain containing E3 ubiquitin protein ligase 1	down	3
Calcr	calcitonin receptor	up	2
Cdkn1a	cyclin-dependent kinase inhibitor 1A	up	2
Ctsd	cathepsin D	up	2
Cxcl1	chemokine (C-X-C motif) ligand 1 (melanoma growth stimulating activity, alpha)	up	2
Cxcl11	chemokine (C-X-C motif) ligand 11	up	2
Cyp1b1	cytochrome P450, family 1, subfamily b, polypeptide 1	up	2
Cyp4a1	cytochrome P450, family 4, subfamily a, polypeptide 1	up	2
Dnm3	dynamin 3	up	2
Ehhadh	enoyl-CoA, hydratase/3-hydroxyacyl CoA dehydrogenase	up	2
Etnk2	ethanolamine kinase 2	up	2
F2rl1	coagulation factor II (thrombin) receptor-like 1	up	2
F3	coagulation factor III (thromboplastin, tissue factor)	up	2
Flt3	fms-related tyrosine kinase 3	up	2
Gcat	glycine C-acetyltransferase	up	2
Ggcx	gamma-glutamyl carboxylase	up	2
Gpd1	glycerol-3-phosphate dehydrogenase 1 (soluble)	up	2
Gsk3a	glycogen synthase kinase 3 alpha	up	2
Gstt1	glutathione S-transferase theta 1	up	2
Icam1	intercellular adhesion molecule 1	up	2
Il6	interleukin 6	up	2
Lpar3	lysophosphatidic acid receptor 3	up	2
Npc2	Niemann-Pick disease, type C2	up	2
Nrg1	neuregulin 1	up	2
Pc	pyruvate carboxylase	up	2
Pde10a	phosphodiesterase 10A	up	2
Pde9a	phosphodiesterase 9A	up	2
Pla2g15	phospholipase A2, group XV	up	2
Ppp2r1a	protein phosphatase 2, regulatory subunit A, alpha	up	2
Ptges	prostaglandin E synthase	up	2
Ptk2b	protein tyrosine kinase 2 beta	up	2
Rel	v-rel reticuloendotheliosis viral oncogene homolog (avian)	up	2
Serpine1	serpin peptidase inhibitor, clade E (nexin, plasminogen activator inhibitor type 1), member 1	up	2
Sgk1	serum/glucocorticoid regulated kinase 1	up	2
Shmt2	serine hydroxymethyltransferase 2 (mitochondrial)	up	2
Vcam1	vascular cell adhesion molecule 1	up	2
Zfp36	zinc finger protein 36	up	2
Ace	angiotensin I converting enzyme (peptidyl-dipeptidase A) 1	down	2
Creb3l2	cAMP responsive element binding protein 3-like 2	down	2
Crnkl1	crooked neck pre-mRNA splicing factor-like 1 (Drosophila)	down	2
Dut	deoxyuridine triphosphatase	down	2
Hoxd10	homeo box D10	down	2
Inpp4b	inositol polyphosphate-4-phosphatase, type II	down	2
Inpp5j	inositol polyphosphate-5-phosphatase J	down	2
Mavs	mitochondrial antiviral signaling protein	down	2
Mboat2	membrane bound O-acyltransferase domain containing 2	down	2
Meis1	Meis homeobox 1	down	2
Snca	synuclein, alpha (non A4 component of amyloid precursor)	down	2
Trim32	tripartite motif-containing 32	down	2
Ube2n	ubiquitin-conjugating enzyme E2N	down	2
Aass	aminoadipate-semialdehyde synthase	up	1
Acy3	aspartoacylase (aminocyclase) 3	up	1
Ada	adenosine deaminase	up	1
Agpat9	1-acylglycerol-3-phosphate O-acyltransferase 9	up	1
Ak7	adenylate kinase 7	up	1
Aldh2	aldehyde dehydrogenase 2 family (mitochondrial)	up	1
Angpt4	angiopoietin 4	up	1
Ap2a1	adaptor-related protein complex 2, alpha 1 subunit	up	1
B4galnt1	beta-1,4-N-acetyl-galactosaminyl transferase 1	up	1
Bcat1	branched chain amino acid transaminase 1, cytosolic	up	1
Cfi	complement factor I	up	1
Chrd	chordin	up	1
Cox4i1	cytochrome c oxidase subunit IV isoform 1	up	1
Csf2rb	colony stimulating factor 2 receptor, beta, low-affinity (granulocyte-macrophage)	up	1
Ctsa	cathepsin A	up	1
Ctsf	cathepsin F	up	1
Cxcl2	chemokine (C-X-C motif) ligand 2	up	1
Dpys	dihydropyrimidinase	up	1
Dusp10	dual specificity phosphatase 10	up	1
Egfr	epidermal growth factor receptor	up	1
Entpd3	ectonucleoside triphosphate diphosphohydrolase 3	up	1
Fga	fibrinogen alpha chain	up	1
Fosl1	fos-like antigen 1	up	1
Foxo3	forkhead box O3	up	1
Gna12	guanine nucleotide binding protein (G protein) alpha 12	up	1
Gpx1	glutathione peroxidase 1	up	1
Herpud1	homocysteine-inducible, endoplasmic reticulum stress-inducible, ubiquitin-like domain member 1	up	1
Hhip	Hedgehog-interacting protein	up	1
Hmgcl	3-hydroxymethyl-3-methylglutaryl-CoA lyase	up	1
Hmgcs2	3-hydroxy-3-methylglutaryl-CoA synthase 2 (mitochondrial)	up	1
Hyal2	hyaluronoglucosaminidase 2	up	1
Idua	alpha-L-iduronidase	up	1
Ifngr1	interferon gamma receptor 1	up	1
Il22ra1	interleukin 22 receptor, alpha 1	up	1
Map3k6	mitogen-activated protein kinase kinase kinase 6	up	1
Map3k8	mitogen-activated protein kinase kinase kinase 8	up	1
Mchr1	melanin-concentrating hormone receptor 1	up	1
Mgat5	mannosyl (alpha-1,6-)-glycoprotein beta-1,6-N-acetyl-glucosaminyltransferase	up	1
Mthfd1	methylenetetrahydrofolate dehydrogenase (NADP+ dependent) 1, methenyltetrahydrofolate cyclohydrolase, formyltetrahydrofolate synthetase	up	1
Napa	N-ethylmaleimide-sensitive factor attachment protein, alpha	up	1
Nfkb1	nuclear factor of kappa light polypeptide gene enhancer in B-cells 1	up	1
Nfkb2	nuclear factor of kappa light polypeptide gene enhancer in B-cells 2, p49/p100	up	1
Nfkbia	nuclear factor of kappa light polypeptide gene enhancer in B-cells inhibitor, alpha	up	1
Nr1h3	nuclear receptor subfamily 1, group H, member 3	up	1
Pck1	phosphoenolpyruvate carboxykinase 1 (soluble)	up	1
Pipox	pipecolic acid oxidase	up	1
Plaur	plasminogen activator, urokinase receptor	up	1
Ppara	peroxisome proliferator activated receptor alpha	up	1
Ppat	phosphoribosyl pyrophosphate amidotransferase	up	1
Pvrl1	poliovirus receptor-related 1	up	1
Runx1	runt-related transcription factor 1	up	1
Sds	serine dehydratase	up	1
Slc11a1	solute carrier family 11 (proton-coupled divalent metal ion transporters), member 1	up	1
Sstr5	somatostatin receptor 5	up	1
Tgfb2	transforming growth factor, beta 2	up	1
Adrbk2	adrenergic, beta, receptor kinase 2	down	1
Anpep	alanyl (membrane) aminopeptidase	down	1
Atm	ataxia telangiectasia mutated	down	1
Cdkn1b	cyclin-dependent kinase inhibitor 1B	down	1
Cycs	cytochrome c, somatic	down	1
Egf	epidermal growth factor	down	1
Eif2ak3	eukaryotic translation initiation factor 2 alpha kinase 3	down	1
Fbxo4	F-box protein 4	down	1
Fgf9	fibroblast growth factor 9	down	1
Hdac7	histone deacetylase 7	down	1
Hspa2	heat shock protein 2	down	1
Lmo2	LIM domain only 2	down	1
Map3k12	mitogen activated protein kinase kinase kinase 12	down	1
Nme6	NME/NM23 nucleoside diphosphate kinase 6	down	1
Nme7	NME/NM23 family member 7	down	1
Pi4kb	phosphatidylinositol 4-kinase, catalytic, beta	down	1
Plau	plasminogen activator, urokinase	down	1
Polb	polymerase (DNA directed), beta	down	1
Pygb	phosphorylase, glycogen; brain	down	1
Rbl1	retinoblastoma-like 1 (p107)	down	1
Slc33a1	solute carrier family 33 (acetyl-CoA transporter), member 1	down	1
Tfdp2	transcription factor Dp-2 (E2F dimerization partner 2)	down	1
Tlr3	toll-like receptor 3	down	1
Trim37	tripartite motif-containing 37	down	1
