# Supplementary material for: Integrative microRNA-gene expression network analysis in genetic hypercalciuric stone-forming rat kidney
Source: PeerJ. 2016 Mar 31;4:e1884. doi: 10.7717/peerj.1884 (PMC4824905; doi:10.7717/peerj.1884)
Supplement: Table S12 — Gene–gene relationships and properties of genes presented in Fig. 6. [file peerj-04-1884-s012.xls]

## Sheet: Gene-Gene
Source	Target	interaction
Angpt4	Egfr	activation
Bcl10	Nfkb1	activation(indirect effect)
Bcl10	Rela	activation(indirect effect)
Cblb	Csf2rb	inhibition(ubiquitination)
Cblb	Egfr	ubiquitination
Cblb	Ifngr1	inhibition(ubiquitination)
Cblb	Il22ra1	inhibition(ubiquitination)
Cblb	Il2ra	inhibition(ubiquitination)
Egf	Egfr	activation
Egfr	Cblb	activation(phosphorylation)
Eif2ak3	Map2k3	activation(indirect effect)
Eif2ak3	Nfkbia	activation(indirect effect)(phosphorylation)
Fgf9	Egfr	activation
Hbegf	Egfr	activation
Ifngr1	Nfkb1	activation(indirect effect)
Ifngr1	Rela	activation(indirect effect)
Ifngr1	Stat1	activation(indirect effect)
Il6	Il2ra	activation
Map3k6	Map2k3	phosphorylation
Map3k8	Nfkb1	inhibition
Mavs	Nfkb1	activation(indirect effect)
Mavs	Rela	activation(indirect effect)
Mavs	Traf3	binding/association
Mmp9	Hbegf	activation
Nfkb1	Cebpb	expression
Nfkb1	Cxcl2	expression
Nfkb1	Gadd45b	expression
Nfkb1	Il23a	expression
Nfkb1	Il6	expression
Nfkb1	Mmp9	expression
Nfkb1	Nfkb2	expression
Nfkb1	Nfkbia	expression
Nfkb1	Plau	expression
Nfkb1	Ppp2r1a	activation
Nfkb1	Rela	inhibition(state change)
Nfkb1	Traf3	expression
Nfkb1	Vcam1	expression
Nfkb2	Icam1	expression
Nfkb2	Traf3	expression
Nfkbia	Nfkb1	dissociation(inhibition)
Nfkbia	Nfkb2	dissociation
Nfkbia	Rela	inhibition
Nfkbiz	Nfkb1	binding/association
Nfkbiz	Rela	binding/association
Plau	Plaur	activation
Ppp2r1a	Stat1	indirect effect(inhibition)
Rela	Cebpb	expression
Rela	Cxcl2	expression
Rela	Gadd45b	expression
Rela	Il23a	expression
Rela	Il6	expression
Rela	Mmp9	expression
Rela	Nfkb2	expression
Rela	Nfkbia	dissociation(expression)
Rela	Plau	expression
Rela	Ppp2r1a	activation
Rela	Traf3	expression
Rela	Vcam1	expression
Serpine1	Plau	inhibition
Sh3gl2	Egfr	binding/association
Stat1	Cxcl11	expression
Stat1	Pim1	expression
Tlr3	Map2k3	activation(indirect effect)
Wwp1	Egfr	ubiquitination

## Sheet: style & degree
Gene symbol	Description	style	betweenness centrality	degree	indegree	outdegree
Nfkbia	nuclear factor of kappa light polypeptide gene enhancer in B-cells inhibitor, alpha	up	0.0112758	6	4	3
Il6	interleukin 6	up	0.00236254	3	2	1
Cebpb	CCAAT/enhancer binding protein (C/EBP), beta	up	0	2	2	0
Cblb	Cbl proto-oncogene, E3 ubiquitin protein ligase B	up	0.0509021	6	1	5
Serpine1	serpin peptidase inhibitor, clade E (nexin, plasminogen activator inhibitor type 1), member 1	up	0	1	0	1
Traf3	Tnf receptor-associated factor 3	down	0.00386598	4	4	1
Egf	epidermal growth factor	down	0	1	0	1
Gadd45b	growth arrest and DNA-damage-inducible, beta	up	0	2	2	0
Il22ra1	interleukin 22 receptor, alpha 1	up	0	1	1	0
Plaur	plasminogen activator, urokinase receptor	up	0	1	1	0
Nfkbiz	nuclear factor of kappa light polypeptide gene enhancer in B-cells inhibitor, zeta	up	0.000107388	2	2	2
Map2k3	mitogen activated protein kinase kinase 3	up	0	3	3	0
Csf2rb	colony stimulating factor 2 receptor, beta, low-affinity (granulocyte-macrophage)	up	0	1	1	0
Plau	plasminogen activator, urokinase	down	0.00451031	4	3	1
Map3k8	mitogen-activated protein kinase kinase kinase 8	up	0	1	0	1
Rela	v-rel reticuloendotheliosis viral oncogene homolog A (avian)	up	0.0370132	18	6	13
Egfr	epidermal growth factor receptor	up	0.0530498	8	7	2
Map3k6	mitogen-activated protein kinase kinase kinase 6	up	0	1	0	1
Ifngr1	interferon gamma receptor 1	up	0.0418814	4	1	3
Cxcl2	chemokine (C-X-C motif) ligand 2	up	0	2	2	0
Stat1	signal transducer and activator of transcription 1	down	0.00902062	4	2	2
Vcam1	vascular cell adhesion molecule 1	up	0	2	2	0
Wwp1	WW domain containing E3 ubiquitin protein ligase 1	down	0	1	0	1
Tlr3	toll-like receptor 3	down	0	1	0	1
Sh3gl2	SH3-domain GRB2-like 2	down	0	1	1	1
Il2ra	interleukin 2 receptor, alpha	up	0	2	2	0
Fgf9	fibroblast growth factor 9	down	0	1	0	1
Mavs	mitochondrial antiviral signaling protein	down	0.00579897	3	1	3
Mmp9	matrix metallopeptidase 9	up	0.0178265	3	2	1
Angpt4	angiopoietin 4	up	0	1	0	1
Cxcl11	chemokine (C-X-C motif) ligand 11	up	0	1	1	0
Nfkb1	nuclear factor of kappa light polypeptide gene enhancer in B-cells 1	up	0.0430269	19	6	14
Nfkb2	nuclear factor of kappa light polypeptide gene enhancer in B-cells 2, p49/p100	up	0.00436712	5	3	3
Hbegf	heparin-binding EGF-like growth factor	up	0.0197595	2	1	1
Eif2ak3	eukaryotic translation initiation factor 2 alpha kinase 3	down	0	2	0	2
Icam1	intercellular adhesion molecule 1	up	0	1	1	0
Pim1	pim-1 oncogene	up	0	1	1	0
Bcl10	B-cell CLL/lymphoma 10	up	0	2	0	2
Ppp2r1a	protein phosphatase 2, regulatory subunit A, alpha	up	0.0064433	3	2	1
Il23a	Interleukin 23, alpha subunit p19	up	0	2	2	0

## Sheet: note of figure
interaction	in_short
activation	a
activation(indirect effect)	a(ind)
activation(indirect effect)(phosphorylation)	a(ind)(p)
activation(phosphorylation)	a(p)
binding/association	b
compound	c
dissociation	disso
dissociation(expression)	disso(ex)
dissociation(inhibition)	disso(inh)
expression	ex
indirect effect(inhibition)	ind(inh)
inhibition	inh
inhibition(state change)	inh(s)
inhibition(ubiquitination)	inh(u)
phosphorylation	p
ubiquitination	u
